# Supplementary material for: Unsupervised deep representation learning enables phenotype discovery for genetic association studies of brain imaging
Source: Commun Biol. 2024 Apr 5;7:414. doi: 10.1038/s42003-024-06096-7 (PMC10997628; doi:10.1038/s42003-024-06096-7)
Supplement: Supplementary file 3 — Supplementary Data 1 [file 42003_2024_6096_MOESM3_ESM.xlsx]

## Sheet: Sheet1
Supplementary Data 1: Sample sizes of all data sets used in this study.
Description	T1 MRI	T2 FLAIR MRI
Deep learning training (Mixed ethnicity cohort not included in GWAS analysis obtained after using MRI quality filters)
Training set*	4597	4597
Validation set*	1533	1533
GWAS (White British individuals not included in deep learning training)
Discovery Cohort for GWAS*	22880	22880
Replication Cohort for GWAS*	12359	11265
Total participants*	35239	34145
Descriptive analysis of UDIPs (White British individuals not included in deep learning training)
Regression with phenotypes*	35868	34736
Exploratory analysis with UMAP, PCA, t-SNE+	37376	36231
Pearson correlation+	36231	36231
*unique visit +multiple visits included if available
46,099 T1 (44,181 subjects) and 45,294 T2-FLAIR (43,381 subjects) were available from UKBiobank. The UK Biobank data was accessed via approved project 24247.
