# Supplementary material for: Unsupervised deep representation learning enables phenotype discovery for genetic association studies of brain imaging
Source: Commun Biol. 2024 Apr 5;7:414. doi: 10.1038/s42003-024-06096-7 (PMC10997628; doi:10.1038/s42003-024-06096-7)
Supplement: Supplementary file 4 — Supplementary Data 2 [file 42003_2024_6096_MOESM4_ESM.xlsx]

## Sheet: Supplementary_Table_8_loci_tabl
Supplementary Data 2: Loci table for discovery-replication cohort.
LOCUS	CHR	SNP	POS	A1	A2	N	AF1	BETA	SE	P	INFO	AF	MISSRATE	MODALITY	DIM	COORDINATE	REPLICATED	Unique to IDP GWAS	Mapped Gene	Top 1 Cortical Region	Top 1 Cortical Value	Top 2 Cortical Region	Top 2 Cortical Value	Top 1 SubCortical Region	Top 1 SubCortical Value	Top 2 SubCortical Region	Top 2 SubCortical Value	GWAS catalog traits
1	1	rs4373707	2798712	T	C	22880	0.465831	-2.73723	0.403653	1.19241e-11	0.989575	0.467214	0.018163	T2	77	2798712	TRUE	TRUE		Parahippocampal Gyrus, posterior division	0.73045	Cingulate Gyrus, anterior division	0.398349	Pallidum	0.510957	Putamen	0.295646	Brain region volumes, Cortical surface area, Vertex-wise sulcal depth, Whole brain restricted directional diffusion (multivariate analysis), Brain morphology (MOSTest), Brain shape (segment 1), Edge-level brain connectivity (multivariate analysis), Cortical thickness, Vertex-wise cortical surface area, Vertex-wise cortical thickness, Whole brain restricted isotropic diffusion (multivariate analys…
2	1	rs6658111	47980916	T	G	22880	0.63469	-7.87746	0.761976	4.7335e-25	0.992681	0.636031	0.00793584	T2	36	47980916	TRUE	FALSE	STIL, CMPK1, FOXE3, FOXD2	Heschl's Gyrus (includes H1 and H2)	0.522623	Cingulate Gyrus, anterior division	0.503521	Pallidum	0.731484	Putamen	0.584259	Brain region volumes, Hippocampal tail volume (corrected for total hippocampal volume), aparc-Desikan lh area lingual, aparc-Desikan rh area lingual, aparc-a2009s rh area G-oc-temp-med-Lingual, aparc-DKTatlas rh volume parahippocampal, aparc-Desikan rh volume parahippocampal, aseg global volume 4th-Ventricle, aparc-DKTatlas lh area lingual, aparc-pial rh area lingual, aseg global intensity 4th-Ve…
3	1	rs1932350	103365785	C	T	22880	0.385623	6.21459	0.744989	7.31322e-17	0.99632	0.384447	0.00804759	T2	122	103365785	TRUE	FALSE	COL11A1	Juxtapositional Lobule Cortex (formerly Supplementary Motor Cortex)	0.647925	Frontal Medial Cortex	0.592206	Pallidum	0.65446	Thalamus	0.225695	Cortical surface area, Vertex-wise cortical surface area, Brain morphology (MOSTest), Vertex-wise sulcal depth, Whole brain free water diffusion (multivariate analysis), Whole brain restricted directional diffusion (multivariate analysis), Whole brain restricted isotropic diffusion (multivariate analysis)
4	1	rs12730156	113130059	A	G	22880	0.835006	-5.23762	0.74977	2.83559e-12	0.997988	0.83372	0.00145302	T2	121	113130059	TRUE	FALSE	WNT2B, ST7L, CAPZA1, MOV10, RHOC, RP11-426L16.10, PPM1J	Frontal Medial Cortex	0.547271	Frontal Pole	0.380572	Hippocampus	0.236446	Lateral Ventricle	0.140148	Educational attainment (MTAG), Educational attainment (years of education), BA-exvivo lh area V2, Occipital area (unadjusted for global measures), Vertex-wise cortical surface area, Brain morphology (MOSTest), Cortical surface area (MOSTest), Cortical surface area, Vertex-wise sulcal depth, Brain shape (segment 117), Cortical thickness, Vertex-wise cortical thickness, Whole brain restricted isotr…
5	1	rs12139133	119495315	T	C	22880	0.81995	3.76682	0.551783	8.69312e-12	0.992242	0.821349	0.00787994	T2	59	119495315	FALSE	FALSE	TBX15, WARS2	Frontal Medial Cortex	0.535568	Paracingulate Gyrus	0.416987	Accumbens	0.465914	Putamen	0.197579	Edge-level brain connectivity (multivariate analysis), Whole brain restricted isotropic diffusion (multivariate analysis), Whole brain restricted directional diffusion (multivariate analysis), Cortical thickness
5	1	rs10802070	119541486	C	T	22880	0.592524	-2.66098	0.402136	3.66301e-11	0.993868	0.591195	0.012742	T2	112	119541486	TRUE	FALSE	TBX15, WARS2	Frontal Operculum Cortex	0.65692	Paracingulate Gyrus	0.608197	Amygdala	0.445955	Thalamus	0.375037	Edge-level brain connectivity (multivariate analysis), Whole brain restricted isotropic diffusion (multivariate analysis), Whole brain restricted directional diffusion (multivariate analysis), Cortical thickness
6	1	rs2790688	153992909	C	T	22880	0.840608	-5.11497	0.790246	9.63129e-11	0.997047	0.843287	0.00290608	T1	127	153992909	FALSE	FALSE	INTS3, SLC27A3, GATAD2B, DENND4B, CRTC2, SLC39A1, CREB3L4, JTB, RAB13, RPS27, NUP210L, TPM3, C1orf189, C1orf43, UBAP2L	Occipital Fusiform Gyrus	0.604972	Intracalcarine Cortex	0.363129	Accumbens	0.344535	Caudate	0.239373	Self-reported math ability (MTAG), Highest math class taken (MTAG), Lifetime smoking (without educational attainment)
7	1	rs4390169	155106054	A	G	22880	0.478498	3.72855	0.565218	4.20547e-11	0.999772	0.480925	0.000223542	T1	32	155106054	FALSE	TRUE	KCNN3, DCST2, DCST1, EFNA4, EFNA3, EFNA3, EFNA1, SLC50A1, DPM3, KRTCAP2, RP11-201K10.3, TRIM46, MUC1, THBS3, MTX1, GBA, HCN3, PKLR, RUSC1, ASH1L, MSTO1, YY1AP1, DAP3, GON4L, KIAA0907, RXFP4, ARHGEF2, LMNA	Temporal Fusiform Cortex, anterior division	0.585444	Juxtapositional Lobule Cortex (formerly Supplementary Motor Cortex)	0.426651	Pallidum	0.429848	Accumbens	0.258407	Brain shape (segment 117), Node-level brain connectivity (multivariate analysis), Brain region volumes, Cortical thickness, Vertex-wise cortical thickness, Whole brain restricted isotropic diffusion (multivariate analysis), Whole brain free water diffusion (multivariate analysis)
7	1	rs72704117	155175089	C	T	22880	0.977513	16.8629	2.51704	2.09147e-11	1	0.977282	0	T1	92	155175089	TRUE	TRUE	KCNN3, DCST2, DCST1, EFNA4, EFNA3, EFNA3, EFNA1, SLC50A1, DPM3, KRTCAP2, RP11-201K10.3, TRIM46, MUC1, THBS3, MTX1, GBA, HCN3, PKLR, RUSC1, ASH1L, MSTO1, YY1AP1, DAP3, GON4L, KIAA0907, RXFP4, ARHGEF2, LMNA	Insular Cortex	0.714688	Superior Temporal Gyrus, anterior division	0.583435	Pallidum	0.628775	Putamen	0.434888	Brain shape (segment 117), Node-level brain connectivity (multivariate analysis), Brain region volumes, Cortical thickness, Vertex-wise cortical thickness, Whole brain restricted isotropic diffusion (multivariate analysis), Whole brain free water diffusion (multivariate analysis)
8	1	rs3795503	180905694	C	T	22880	0.682013	-4.62724	0.633958	2.89973e-13	0.996541	0.683437	0.00413553	T1	24	180905694	TRUE	FALSE	KIAA1614	Insular Cortex	0.713044	Heschl's Gyrus (includes H1 and H2)	0.613669	Pallidum	0.729206	Putamen	0.448044	White matter microstructure (fractional anisotropy), Node-level brain connectivity (multivariate analysis), Cortical surface area, Vertex-wise cortical surface area, Whole brain free water diffusion (multivariate analysis)
9	1	rs61823972	205201325	A	C	22880	0.582037	-2.66685	0.418419	1.84613e-10	1	0.584472	0	T2	70	205201325	FALSE	FALSE	CNTN2, TMEM81, RBBP5, DSTYK, TMCC2, NUAK2	Heschl's Gyrus (includes H1 and H2)	0.73949	Parietal Operculum Cortex	0.668662	Accumbens	0.513832	Amygdala	0.231801	Brain morphology (MOSTest), Cortical surface area, Whole brain restricted isotropic diffusion (multivariate analysis), Vertex-wise cortical surface area
10	1	rs1452628	215139887	A	T	22880	0.621563	-4.93043	0.702963	2.31958e-12	0.99637	0.621729	0.00684605	T1	33	215139887	TRUE	TRUE		Paracingulate Gyrus	0.590613	Planum Polare	0.589069	Caudate	0.465908	Thalamus	0.421037	Cortical thickness (min-P), Brain morphology (min-P), Cortical thickness (MOSTest), Brain region volumes, aparc-a2009s lh thickness S-cingul-Marginalis, aparc-a2009s lh thickness S-intrapariet+P-trans, Brain shape (segment 1), Node-level brain connectivity (multivariate analysis), Cortical surface area, Cortical thickness, Vertex-wise cortical surface area, Vertex-wise cortical thickness, Brain m…
11	2	rs7579323	18702074	G	A	22880	0.411596	-3.33614	0.440987	3.87324e-14	0.98288	0.408701	0.0282505	T2	35	267932984	TRUE	TRUE	RDH14, NT5C1B-RDH14, NT5C1B	Cingulate Gyrus, posterior division	0.712684	Insular Cortex	0.52986	Pallidum	0.611564	Putamen	0.492214	Brain shape (segment 1), Cortical surface area, Edge-level brain connectivity (multivariate analysis), Cortical thickness, Vertex-wise cortical surface area, Vertex-wise sulcal depth, Brain morphology (MOSTest), Whole brain restricted isotropic diffusion (multivariate analysis), Whole brain free water diffusion (multivariate analysis), Whole brain restricted directional diffusion (multivariate an…
12	2	rs6546176	65977031	C	G	22880	0.394551	4.97479	0.459806	2.78838e-27	0.997645	0.392782	0.00352077	T2	20	315207941	TRUE	TRUE		Juxtapositional Lobule Cortex (formerly Supplementary Motor Cortex)	0.665264	Cuneal Cortex	0.525563	Putamen	0.595817	Pallidum	0.529301	Brain region volumes, Brain morphology (min-P), Cortical surface area (min-P), Cortical surface area (MOSTest), Educational attainment, Node-level brain connectivity (multivariate analysis), Whole brain restricted isotropic diffusion (multivariate analysis), Whole brain free water diffusion (multivariate analysis), Cortical surface area, Brain morphology (MOSTest), Edge-level brain connectivity (…
13	2	rs2217222	71955772	T	C	22880	0.643313	-8.52086	1.04585	3.72062e-16	0.995559	0.643296	0.009584	T1	59	321186682	TRUE	TRUE		Parahippocampal Gyrus, posterior division	0.541459	Subcallosal Cortex	0.517175	Thalamus	0.185293	Pallidum	0.184452	Cortical thickness, Vertex-wise cortical thickness, Brain morphology (MOSTest), Vertex-wise sulcal depth, Whole brain restricted directional diffusion (multivariate analysis), Whole brain restricted isotropic diffusion (multivariate analysis), Whole brain free water diffusion (multivariate analysis), Cortical surface area, Vertex-wise cortical surface area, Node-level brain connectivity (multivar…
14	2	rs2241059	72359312	A	G	22880	0.833697	-4.52312	0.633999	9.73041e-13	0.994859	0.833666	0.00606182	T2	108	321590222	FALSE	FALSE	CYP26B1	Superior Temporal Gyrus, anterior division	0.574172	Frontal Medial Cortex	0.482354	Accumbens	0.330645	Pallidum	0.211247	Schizophrenia
15	2	rs17576323	188003118	T	C	22880	0.799153	8.33054	1.2585	3.60614e-11	0.993649	0.799376	0.00637038	T1	98	437234028	TRUE	FALSE	CALCRL, TFPI	Parahippocampal Gyrus, anterior division	0.636749	Occipital Fusiform Gyrus	0.434498	Pallidum	0.648413	Caudate	0.455258	White matter hyperintensities, White matter hyperintensity volume, White matter hyperintensity volume (adjusted for hypertension), White matter hyperintensity volume x hypertension interaction (2df), Whole brain free water diffusion (multivariate analysis)
16	2	rs60603116	217431561	A	T	22880	0.57887	6.69776	0.962729	3.47454e-12	0.991111	0.578369	0.0144736	T1	107	466662471	FALSE	FALSE	RPL37A	Parahippocampal Gyrus, anterior division	0.554133	Frontal Operculum Cortex	0.546636	Caudate	0.347342	Amygdala	0.33037	Vertex-wise cortical thickness, Brain morphology (MOSTest), Cortical surface area, Vertex-wise sulcal depth, Vertex-wise cortical surface area, Brain shape (segment 86), Cortical thickness, Whole brain restricted isotropic diffusion (multivariate analysis), Whole brain restricted directional diffusion (multivariate analysis)
17	2	rs1549734	218472467	C	G	22880	0.84054	-4.05139	0.614669	4.36371e-11	0.994599	0.841309	0.00617525	T2	20	467703377	FALSE	FALSE	DIRC3	Juxtapositional Lobule Cortex (formerly Supplementary Motor Cortex)	0.665264	Cuneal Cortex	0.525563	Putamen	0.595817	Pallidum	0.529301
18	3	rs73833356	66027343	G	A	22880	0.713307	4.51832	0.63605	1.21451e-12	0.979512	0.717432	0.034342	T2	97	558443932	TRUE	TRUE	MAGI1	Middle Temporal Gyrus, temporooccipital part	0.564641	Superior Temporal Gyrus, anterior division	0.465414	Putamen	0.569835	Pallidum	0.411759	Vertex-wise cortical thickness, Vertex-wise sulcal depth, Brain morphology (MOSTest), Cortical surface area, Vertex-wise cortical surface area, Cortical surface area (MOSTest), Brain shape (segment 1), Whole brain restricted isotropic diffusion (multivariate analysis), Whole brain restricted directional diffusion (multivariate analysis), Whole brain free water diffusion (multivariate analysis), C…
19	3	rs7624274	71578737	T	A	22880	0.560498	-4.98674	0.732051	9.62395e-12	0.991252	0.559028	0.016542	T1	124	563995326	TRUE	FALSE	FOXP1	Juxtapositional Lobule Cortex (formerly Supplementary Motor Cortex)	0.672625	Inferior Temporal Gyrus, temporooccipital part	0.644006	Pallidum	0.349808	Accumbens	0.126847	Brain morphology (MOSTest), Brain region volumes, Educational attainment (years of education), Cortical thickness, Cortical surface area, Vertex-wise sulcal depth, Vertex-wise cortical surface area, Vertex-wise cortical thickness, Brain shape (segment 1), General cognitive ability, Cognitive aspects of educational attainment, Cognitive performance, Cognitive performance (MTAG), Cognitive ability,…
20	3	rs73137384	89463290	C	T	22880	0.747443	-4.84804	0.609175	1.74327e-15	1	0.747534	0	T1	60	581879879	TRUE	TRUE	EPHA3	Juxtapositional Lobule Cortex (formerly Supplementary Motor Cortex)	0.623788	Insular Cortex	0.372096	Caudate	0.647189	Accumbens	0.48491	Brain morphology (min-P), Subcortical volume (min-P), Cortical thickness (MOSTest), Brain rsFMRI measurement (functional connectivity) (Net100_Pair34_48), Brain region volumes, Brain rsFMRI measurement (functional connectivity) (Net100_Pair29_44), Brain morphology (MOSTest), Cortical thickness, Brain rsFMRI measurement (functional connectivity) (Net100_Pair2_29), Brain rsFMRI measurement (functio…
21	3	rs9809852	138696439	T	C	22880	0.45177	-4.99844	0.765574	6.62031e-11	1	0.452231	0	T1	122	631113028	TRUE	TRUE		Frontal Operculum Cortex	0.530629	Temporal Fusiform Cortex, anterior division	0.381398	Hippocampus	0.315504	Pallidum	0.208254	Brain morphology (MOSTest), Brain shape (segment 7), Cortical thickness, Cortical surface area, Vertex-wise sulcal depth, Vertex-wise cortical surface area, Vertex-wise cortical thickness, Whole brain restricted isotropic diffusion (multivariate analysis), Whole brain restricted directional diffusion (multivariate analysis)
22	3	rs60852193	147032401	G	A	22880	0.758965	-3.70885	0.562354	4.24607e-11	0.994704	0.759915	0.00796314	T2	55	639448990	FALSE	FALSE		Parietal Operculum Cortex	0.807042	Intracalcarine Cortex	0.777513	Amygdala	0.585268	Accumbens	0.244722	Edge-level brain connectivity (multivariate analysis), Node-level brain connectivity (multivariate analysis)
23	3	rs77683650	168969370	G	A	22880	0.946536	-12.4301	1.91385	8.31301e-11	0.938443	0.951779	0.0267694	T1	34	661385959	FALSE	FALSE	MECOM	Supracalcarine Cortex	0.559437	Inferior Temporal Gyrus, temporooccipital part	0.501073	Caudate	0.636278	Accumbens	0.284906
24	3	rs73174803	177267740	C	T	22880	0.78559	-5.73603	0.857482	2.241e-11	0.968649	0.790782	0.0417749	T1	41	669684329	TRUE	TRUE		Parietal Operculum Cortex	0.593018	Inferior Frontal Gyrus, pars triangularis	0.422113	Pallidum	0.591569	Amygdala	0.134174	Cortical surface area, Cortical volume, Cortical thickness, Vertex-wise cortical thickness, Brain morphology (MOSTest), Whole brain restricted isotropic diffusion (multivariate analysis), Cortical surface area (MOSTest), Vertex-wise cortical surface area, Vertex-wise sulcal depth, Whole brain free water diffusion (multivariate analysis), Whole brain restricted directional diffusion (multivariate …
24	3	rs9825151	177335249	T	C	22880	0.401137	7.70471	0.82963	1.58811e-20	0.995282	0.402247	0.00994745	T2	4	669751838	TRUE	TRUE		Planum Temporale	0.733253	Parietal Operculum Cortex	0.70011	Amygdala	0.448435	Hippocampus	0.364507	Cortical surface area, Cortical volume, Cortical thickness, Vertex-wise cortical thickness, Brain morphology (MOSTest), Whole brain restricted isotropic diffusion (multivariate analysis), Cortical surface area (MOSTest), Vertex-wise cortical surface area, Vertex-wise sulcal depth, Whole brain free water diffusion (multivariate analysis), Whole brain restricted directional diffusion (multivariate …
25	3	rs4308324	190640134	A	T	22880	0.618783	-10.1952	1.04536	1.79475e-22	0.977931	0.625355	0.0370243	T1	98	683056723	TRUE	FALSE	GMNC	Parahippocampal Gyrus, anterior division	0.636749	Occipital Fusiform Gyrus	0.434498	Pallidum	0.648413	Caudate	0.455258	Subcortical volume (min-P), Brain morphology (min-P), Nucleus accumbens volume, Cortical thickness (MOSTest), Lateral ventricular volume in normal aging, Brain morphology (MOSTest), Brain region volumes, Hippocampal subfield right CA1 volume (head), Cortical surface area (min-P), aseg lh volume Lateral-Ventricle, HippSubfield rh volume CA1-body, Hippocampal subfield right CA3 volume (body), Hippo…
25	3	rs13060312	190675956	C	A	22880	0.88896	11.6811	1.63256	8.36273e-13	0.964869	0.89268	0.0173525	T1	98	683092545	TRUE	FALSE	GMNC	Parahippocampal Gyrus, anterior division	0.636749	Occipital Fusiform Gyrus	0.434498	Pallidum	0.648413	Caudate	0.455258	Subcortical volume (min-P), Brain morphology (min-P), Nucleus accumbens volume, Cortical thickness (MOSTest), Lateral ventricular volume in normal aging, Brain morphology (MOSTest), Brain region volumes, Hippocampal subfield right CA1 volume (head), Cortical surface area (min-P), aseg lh volume Lateral-Ventricle, HippSubfield rh volume CA1-body, Hippocampal subfield right CA3 volume (body), Hippo…
26	4	rs13107325	103188709	C	T	22880	0.930267	-6.42212	0.981014	5.89381e-11	1	0.929514	0	T2	67	793506862	TRUE	FALSE	BANK1, SLC39A8	Heschl's Gyrus (includes H1 and H2)	0.577535	Insular Cortex	0.483572	Pallidum	0.513235	Putamen	0.507521	Cognitive ability, years of educational attainment or schizophrenia (pleiotropy), Autism spectrum disorder or schizophrenia, Low hand grip strength (60 years and older) (EWGSOP), Anorexia nervosa, attention-deficit/hyperactivity disorder, autism spectrum disorder, bipolar disorder, major depression, obsessive-compulsive disorder, schizophrenia, or Tourette syndrome (pleiotropy), Schizophrenia, Sc…
27	4	rs7663357	124271321	A	G	22880	0.168598	6.50521	1.00695	1.04502e-10	0.998578	0.167934	0.00039119	T1	68	814589474	FALSE	FALSE	SPATA5	Middle Temporal Gyrus, anterior division	0.622884	Planum Temporale	0.554296	Pallidum	0.472988	Accumbens	0.31626
28	4	rs10025113	145447166	A	G	22880	0.467397	3.98728	0.591982	1.63399e-11	0.998499	0.46519	0.00301785	T1	13	835765319	TRUE	FALSE	HHIP, ANAPC10, ABCE1, OTUD4	Occipital Fusiform Gyrus	0.778929	Lingual Gyrus	0.616728	Pallidum	0.655978	Putamen	0.231519	aparc-a2009s lh volume G-cuneus, aparc-DKTatlas lh volume cuneus, Whole brain restricted directional diffusion (multivariate analysis), Total cerebellar volume (excluding Crus I vermis), Whole brain restricted isotropic diffusion (multivariate analysis), Whole brain free water diffusion (multivariate analysis), Occipital area (unadjusted for global measures)
28	4	rs1844429	145593028	T	C	22880	0.567738	5.46529	0.800341	8.56882e-12	0.996771	0.567273	0.00768435	T1	78	835911181	TRUE	FALSE	HHIP, ANAPC10, ABCE1, OTUD4	Heschl's Gyrus (includes H1 and H2)	0.475653	Insular Cortex	0.464704	Caudate	0.246804	Accumbens	0.218581	aparc-a2009s lh volume G-cuneus, aparc-DKTatlas lh volume cuneus, Whole brain restricted directional diffusion (multivariate analysis), Total cerebellar volume (excluding Crus I vermis), Whole brain restricted isotropic diffusion (multivariate analysis), Whole brain free water diffusion (multivariate analysis), Occipital area (unadjusted for global measures)
29	5	rs463106	122502567	T	C	22880	0.527409	3.70523	0.562184	4.37562e-11	0.986691	0.529162	0.0274121	T2	121	1003725670	TRUE	TRUE	PRDM6	Frontal Medial Cortex	0.547271	Frontal Pole	0.380572	Hippocampus	0.236446	Lateral Ventricle	0.140148
30	5	rs7705189	131623358	A	G	22880	0.5322	4.48476	0.686167	6.32042e-11	0.990173	0.535414	0.0196159	T1	33	1012846461	FALSE	FALSE	ACSL6, IL3, CSF2, P4HA2, PDLIM4, SLC22A4, SLC22A5, C5orf56	Paracingulate Gyrus	0.590613	Planum Polare	0.589069	Caudate	0.465908	Thalamus	0.421037	Brain morphology (MOSTest), Brain shape (segment 1), Edge-level brain connectivity (multivariate analysis), Whole brain restricted directional diffusion (multivariate analysis), Whole brain restricted isotropic diffusion (multivariate analysis), Cortical thickness, Vertex-wise sulcal depth, Vertex-wise cortical thickness, Whole brain free water diffusion (multivariate analysis)
31	5	rs26341	171096729	C	G	22880	0.589498	3.21562	0.450675	9.66949e-13	0.981079	0.589483	0.0378908	T1	67	1052319832	FALSE	TRUE		Frontal Medial Cortex	0.422626	Planum Polare	0.385453	Pallidum	0.568294	Putamen	0.179874	Brain shape (segment 151), Brain shape (segment 1), Edge-level brain connectivity (multivariate analysis), Cortical surface area, Cortical thickness, Node-level brain connectivity (multivariate analysis), Vertex-wise cortical surface area, Vertex-wise sulcal depth, Whole brain restricted directional diffusion (multivariate analysis), Whole brain free water diffusion (multivariate analysis), Whole…
31	5	rs6555969	171128464	T	C	22880	0.318447	4.55454	0.639222	1.03974e-12	0.98234	0.318426	0.028697	T2	50	1052351567	FALSE	TRUE		Superior Temporal Gyrus, anterior division	0.541531	Cuneal Cortex	0.358948	Pallidum	0.421773	Amygdala	0.246842	Brain shape (segment 151), Brain shape (segment 1), Edge-level brain connectivity (multivariate analysis), Cortical surface area, Cortical thickness, Node-level brain connectivity (multivariate analysis), Vertex-wise cortical surface area, Vertex-wise sulcal depth, Whole brain restricted directional diffusion (multivariate analysis), Whole brain free water diffusion (multivariate analysis), Whole…
32	6	rs9257800	29340743	C	T	22880	0.875248	8.32259	1.2943	1.27467e-10	0.999604	0.876062	0.000307287	T1	44	1091400444	FALSE	FALSE	ZKSCAN3, ZSCAN12, ZSCAN23, GPX6, SCAND3, TRIM27, C6orf100, ZNF311, OR2W1, OR2B3, OR2J1, OR2J3, OR2J2, OR14J1, OR5V1, OR12D3, OR12D2, OR11A1, OR10C1, OR2H1, MAS1L, UBD, GABBR1, OR2H2	Frontal Operculum Cortex	0.533433	Heschl's Gyrus (includes H1 and H2)	0.516982	Caudate	0.317038	Pallidum	0.182712	Neuropsychiatric disorders, Decaffeinated coffee consumption and/or neuroticism, Alzheimer disease (MTAG), Cognitive aspects of educational attainment, Autism spectrum disorder or schizophrenia, Cognitive performance, Schizophrenia, Help-seeking from a psychiatrist, Cognitive traits (MTAG), Schizophrenia (MTAG), General cognitive ability, Whole brain restricted isotropic diffusion (multivariate a…
33	6	rs2820234	35002013	A	C	22880	0.51915	2.13497	0.272006	4.1943e-15	0.99299	0.519981	0.0147539	T2	109	1097061714	FALSE	TRUE	C6orf106, UHRF1BP1, ANKS1A	Middle Temporal Gyrus, temporooccipital part	0.643557	Supracalcarine Cortex	0.507801	Accumbens	0.309528	Amygdala	0.258754	Brain shape (segment 117), Brain morphology (MOSTest), Cortical thickness, Vertex-wise cortical surface area, Vertex-wise cortical thickness, Vertex-wise sulcal depth, Whole brain restricted directional diffusion (multivariate analysis), Whole brain free water diffusion (multivariate analysis), Whole brain restricted isotropic diffusion (multivariate analysis), Cortical surface area
34	6	rs1520	39526867	A	G	22880	0.626845	-2.70386	0.340664	2.0709e-15	0.99796	0.629831	0.00435904	T2	2	1101586568	TRUE	TRUE	KIF6	Superior Temporal Gyrus, anterior division	0.585654	Middle Temporal Gyrus, anterior division	0.544062	Pallidum	0.47027	Putamen	0.435858	Brain morphology (MOSTest), Brain shape (segment 5), Node-level brain connectivity (multivariate analysis), Edge-level brain connectivity (multivariate analysis), Cortical surface area, Vertex-wise cortical surface area, Whole brain restricted directional diffusion (multivariate analysis), Whole brain free water diffusion (multivariate analysis), Whole brain restricted isotropic diffusion (multiv…
35	6	rs2281690	44446674	G	A	22880	0.470638	3.05225	0.463408	4.50224e-11	0.992097	0.46966	0.0140833	T1	109	1106506375	FALSE	TRUE	SUPT3H, RUNX2	Middle Temporal Gyrus, anterior division	0.507424	Paracingulate Gyrus	0.461496	Pallidum	0.409806	Putamen	0.289292	Vertex-wise sulcal depth, Brain morphology (MOSTest), Brain shape (segment 1), Cortical thickness, Cortical surface area, Vertex-wise cortical surface area, White matter microstructure (mean diusivities), White matter microstructure (radial diusivities), Node-level brain connectivity (multivariate analysis), Whole brain free water diffusion (multivariate analysis), Whole brain restricted isotropi…
35	6	rs35265671	44722128	A	G	22880	0.799071	-8.86266	1.25144	1.42118e-12	0.987852	0.802072	0.0114005	T1	111	1106781829	TRUE	TRUE	SUPT3H, RUNX2	Inferior Temporal Gyrus, temporooccipital part	0.601569	Inferior Temporal Gyrus, anterior division	0.590234	Caudate	0.553161	Pallidum	0.54532	Vertex-wise sulcal depth, Brain morphology (MOSTest), Brain shape (segment 1), Cortical thickness, Cortical surface area, Vertex-wise cortical surface area, White matter microstructure (mean diusivities), White matter microstructure (radial diusivities), Node-level brain connectivity (multivariate analysis), Whole brain free water diffusion (multivariate analysis), Whole brain restricted isotropi…
35	6	rs56283067	45100330	T	C	22880	0.681549	-3.87634	0.50837	2.43944e-14	0.997431	0.681433	0.00430322	T2	108	1107160031	FALSE	TRUE	SUPT3H, RUNX2	Superior Temporal Gyrus, anterior division	0.574172	Frontal Medial Cortex	0.482354	Accumbens	0.330645	Pallidum	0.211247	Vertex-wise sulcal depth, Brain morphology (MOSTest), Brain shape (segment 1), Cortical thickness, Cortical surface area, Vertex-wise cortical surface area, White matter microstructure (mean diusivities), White matter microstructure (radial diusivities), Node-level brain connectivity (multivariate analysis), Whole brain free water diffusion (multivariate analysis), Whole brain restricted isotropi…
36	6	rs9463147	45863826	A	G	22880	0.61717	-4.2151	0.646212	6.90156e-11	0.997722	0.612657	0.0027663	T2	79	1107923527	FALSE	FALSE	CLIC5	Inferior Frontal Gyrus, pars triangularis	0.384143	Paracingulate Gyrus	0.37951	Pallidum	0.432121	Putamen	0.403099	Vertex-wise sulcal depth
37	6	rs1602278	126838605	A	C	22880	0.546597	-7.88224	0.777623	3.812e-24	0.999408	0.546383	0.00145304	T2	39	1188898306	TRUE	FALSE	CENPW	Frontal Medial Cortex	0.553473	Frontal Orbital Cortex	0.415754	Accumbens	0.446182	Amygdala	0.189219	aparc-pial lh area pericalcarine, Neurociticism, Brain shape (segment 5), aparc-pial rh area lateralorbitofrontal, Brain region volumes, Cortical surface area, aparc-a2009s lh area G-cuneus, Whole brain restricted directional diffusion (multivariate analysis), Subcortical volume (MOSTest), Cortical surface area (global PC1), Cortical thickness, Node-level brain connectivity (multivariate analysis…
37	6	rs79636188	127078181	T	C	22880	0.959908	14.6543	2.21707	3.84892e-11	0.989768	0.959625	0.00271043	T1	4	1189137882	FALSE	FALSE	CENPW	Insular Cortex	0.534764	Planum Polare	0.451349	Caudate	0.29537	Amygdala	0.207257	aparc-pial lh area pericalcarine, Neurociticism, Brain shape (segment 5), aparc-pial rh area lateralorbitofrontal, Brain region volumes, Cortical surface area, aparc-a2009s lh area G-cuneus, Whole brain restricted directional diffusion (multivariate analysis), Subcortical volume (MOSTest), Cortical surface area (global PC1), Cortical thickness, Node-level brain connectivity (multivariate analysis…
38	6	rs7752292	131317876	T	A	22880	0.622156	4.73922	0.718576	4.24403e-11	0.998392	0.625098	0.00276633	T2	69	1193377577	FALSE	TRUE	EPB41L2	Planum Polare	0.538763	Middle Temporal Gyrus, posterior division	0.514518	Pallidum	0.525398	Thalamus	0.214326	Educational attainment (years of education), Vertex-wise sulcal depth
39	6	rs56017741	133459619	T	C	22880	0.766037	4.56247	0.594944	1.73699e-14	0.985044	0.768985	0.0219347	T2	100	1195519320	TRUE	TRUE	EYA4	Middle Temporal Gyrus, temporooccipital part	0.391141	Lateral Occipital Cortex, superior division	0.361484	Pallidum	0.566843	Putamen	0.506847	Vertex-wise sulcal depth, Whole brain restricted isotropic diffusion (multivariate analysis), Cortical thickness, Vertex-wise cortical thickness, Whole brain free water diffusion (multivariate analysis)
39	6	rs9389053	133535509	T	C	22880	0.771372	4.83006	0.538797	3.1166e-19	1	0.770853	0	T2	52	1195595210	FALSE	TRUE	EYA4	Planum Temporale	0.655186	Parietal Operculum Cortex	0.545192	Amygdala	0.240737	Putamen	0.111941	Vertex-wise sulcal depth, Whole brain restricted isotropic diffusion (multivariate analysis), Cortical thickness, Vertex-wise cortical thickness, Whole brain free water diffusion (multivariate analysis)
40	6	rs833680	169540055	T	C	22880	0.238796	-5.81056	0.894719	8.34287e-11	0.991097	0.236308	0.00818724	T1	37	1231599756	FALSE	FALSE		Superior Temporal Gyrus, anterior division	0.682038	Inferior Temporal Gyrus, anterior division	0.580529	Caudate	0.758446	Accumbens	0.223345	Cortical surface area
41	7	rs798548	2760935	T	C	22880	0.693449	7.36578	0.838507	1.57199e-18	0.99862	0.695559	0.00271042	T2	93	1235862184	TRUE	FALSE	AMZ1, GNA12	Planum Polare	0.558619	Supramarginal Gyrus, anterior division	0.505281	Pallidum	0.640491	Putamen	0.289043	White matter microstructure (mode of anisotropy), Vertex-wise cortical surface area, Whole brain free water diffusion (multivariate analysis), Node-level brain connectivity (multivariate analysis), Brain morphology (MOSTest), Brain region volumes, Brain morphology (min-P), Subcortical volume (MOSTest), Subcortical volume (min-P), IDP T1 SIENAX CSF normalised volume, IDP T1 SIENAX CSF unnormalised…
41	7	rs73678420	2924960	A	T	22880	0.236389	6.41936	0.909529	1.69046e-12	0.990488	0.235608	0.0141932	T2	93	1236026209	FALSE	FALSE	AMZ1, GNA12	Planum Polare	0.558619	Supramarginal Gyrus, anterior division	0.505281	Pallidum	0.640491	Putamen	0.289043	White matter microstructure (mode of anisotropy), Vertex-wise cortical surface area, Whole brain free water diffusion (multivariate analysis), Node-level brain connectivity (multivariate analysis), Brain morphology (MOSTest), Brain region volumes, Brain morphology (min-P), Subcortical volume (MOSTest), Subcortical volume (min-P), IDP T1 SIENAX CSF normalised volume, IDP T1 SIENAX CSF unnormalised…
42	7	rs7795929	19627017	A	G	22880	0.663289	6.78678	0.684604	3.63925e-23	0.987	0.664146	0.0169056	T2	101	1252728266	TRUE	FALSE		Juxtapositional Lobule Cortex (formerly Supplementary Motor Cortex)	0.544622	Superior Parietal Lobule	0.515655	Pallidum	0.666885	Putamen	0.300222	Brain morphology (min-P), Cortical surface area (min-P), Brain morphology (MOSTest), Whole brain restricted isotropic diffusion (multivariate analysis), aseg global volume CC-Anterior, Node-level brain connectivity (multivariate analysis), Cortical surface area (MOSTest), Cortical surface area, Vertex-wise cortical surface area, Vertex-wise cortical thickness, Vertex-wise sulcal depth, Edge-level…
43	7	rs10262890	33226272	A	T	22880	0.677559	7.05964	0.845414	6.79691e-17	0.996671	0.677543	0.00704141	T1	78	1266327521	TRUE	TRUE	RP9, BBS9	Heschl's Gyrus (includes H1 and H2)	0.475653	Insular Cortex	0.464704	Caudate	0.246804	Accumbens	0.218581	Brain morphology (min-P), Cortical surface area (min-P), Brain morphology (MOSTest), Left–right brain asymmetry, Whole brain restricted directional diffusion (multivariate analysis), Whole brain restricted isotropic diffusion (multivariate analysis), Whole brain free water diffusion (multivariate analysis), Cortical surface area (MOSTest), Brain shape (segment 1), Cortical surface area, Vertex-wi…
44	7	rs10224602	37950049	G	A	22880	0.808572	6.73903	0.980978	6.4333e-12	0.999432	0.810048	0.000558812	T2	87	1271051298	TRUE	TRUE	EPDR1, NME8, SFRP4	Supracalcarine Cortex	0.595009	Middle Temporal Gyrus, anterior division	0.526748	Pallidum	0.466114	Brain-Stem	0.308838	Whole brain restricted isotropic diffusion (multivariate analysis)
44	7	rs1717730	38101935	T	C	22880	0.743119	-3.46927	0.539794	1.30117e-10	0.998837	0.744689	0.00173247	T2	108	1271203184	FALSE	TRUE	EPDR1, NME8, SFRP4	Superior Temporal Gyrus, anterior division	0.574172	Frontal Medial Cortex	0.482354	Accumbens	0.330645	Pallidum	0.211247	Whole brain restricted isotropic diffusion (multivariate analysis)
45	7	rs201650162	96210219	C	T	22880	0.309938	4.04418	0.533331	3.38008e-14	0.996041	0.309747	0.00581216	T1	66	1329311468	TRUE	FALSE	SHFM1, C7orf76	Planum Polare	0.789921	Heschl's Gyrus (includes H1 and H2)	0.487306	Pallidum	0.526285	Caudate	0.353088	aparc-Desikan lh area parstriangularis, IDP T1 FAST ROIs R front operc cortex, Vertex-wise sulcal depth, Cortical volume, Vertex-wise cortical surface area, Cortical surface area, Brain shape (segment 2), BA-exvivo lh area BA45, Brain morphology (MOSTest), aparc-DKTatlas lh area parstriangularis, Brain morphology (min-P), Cortical surface area (MOSTest), Cortical surface area (min-P), Vertex-wise…
46	7	rs11772848	101044030	G	A	22880	0.764922	-4.14483	0.524909	2.87328e-15	0.994564	0.76619	0.00799134	T2	128	1334145279	TRUE	TRUE	RABL5	Superior Temporal Gyrus, anterior division	0.532751	Insular Cortex	0.466231	Lateral Ventricle	0.2575	Brain-Stem	0.16629	Cortical surface area, Cortical thickness, Vertex-wise cortical surface area, Vertex-wise cortical thickness, Vertex-wise sulcal depth, Whole brain restricted directional diffusion (multivariate analysis), Whole brain restricted isotropic diffusion (multivariate analysis), Whole brain free water diffusion (multivariate analysis), Brain morphology (MOSTest), Cortical thickness (MOSTest)
47	7	rs798914	120907715	C	G	22880	0.429029	5.34542	0.658058	4.54704e-16	0.98571	0.427038	0.028949	T2	101	1354008964	TRUE	FALSE	CPED1, WNT16, FAM3C	Juxtapositional Lobule Cortex (formerly Supplementary Motor Cortex)	0.544622	Superior Parietal Lobule	0.515655	Pallidum	0.666885	Putamen	0.300222	White matter microstructure (radial diusivities), Vertex-wise sulcal depth, Whole brain restricted directional diffusion (multivariate analysis), Whole brain restricted isotropic diffusion (multivariate analysis), Whole brain free water diffusion (multivariate analysis), Subcortical volume (MOSTest), Brain morphology (MOSTest), Brain region volumes, Edge-level brain connectivity (multivariate ana…
47	7	rs3779381	120966790	A	G	22880	0.73706	4.59754	0.482748	1.67155e-21	0.998806	0.738281	0.00209573	T1	6	1354068039	TRUE	FALSE	CPED1, WNT16, FAM3C	Frontal Operculum Cortex	0.504037	Paracingulate Gyrus	0.446973	Pallidum	0.519683	Brain-Stem	0.19732	White matter microstructure (radial diusivities), Vertex-wise sulcal depth, Whole brain restricted directional diffusion (multivariate analysis), Whole brain restricted isotropic diffusion (multivariate analysis), Whole brain free water diffusion (multivariate analysis), Subcortical volume (MOSTest), Brain morphology (MOSTest), Brain region volumes, Edge-level brain connectivity (multivariate ana…
48	7	rs6973339	134388544	G	T	22880	0.648599	-5.56323	0.813418	7.95645e-12	0.995677	0.649209	0.00201188	T2	93	1367489793	FALSE	FALSE		Planum Polare	0.558619	Supramarginal Gyrus, anterior division	0.505281	Pallidum	0.640491	Putamen	0.289043	Vertex-wise sulcal depth
49	7	rs4128399	151498679	T	C	22880	0.830548	-6.84077	0.766722	4.5754e-19	0.961497	0.837883	0.0428638	T2	86	1384599928	TRUE	FALSE	PRKAG2	Cuneal Cortex	0.636502	Supracalcarine Cortex	0.498957	Putamen	0.766474	Pallidum	0.619088	Brain morphology (min-P), Subcortical volume (MOSTest), Subcortical volume (min-P), Brain morphology (MOSTest), Brain region volumes, aseg global volume 4th-Ventricle, aseg global intensity 4th-Ventricle, Node-level brain connectivity (multivariate analysis), Cortical surface area, Cortical thickness, Edge-level brain connectivity (multivariate analysis), Vertex-wise sulcal depth, Vertex-wise cor…
50	8	rs74607633	6315292	A	T	22880	0.844649	7.4869	1.17246	1.70715e-10	0.995192	0.844932	0.00502976	T1	50	1398545091	FALSE	FALSE	MCPH1, ANGPT2	Inferior Temporal Gyrus, temporooccipital part	0.815087	Juxtapositional Lobule Cortex (formerly Supplementary Motor Cortex)	0.559413	Thalamus	0.495806	Caudate	0.209006	Vertex-wise sulcal depth, Cortical surface area, Vertex-wise cortical surface area, Whole brain free water diffusion (multivariate analysis), Whole brain restricted directional diffusion (multivariate analysis), Brain morphology (MOSTest)
51	8	rs2929308	9084121	T	A	22880	0.487632	3.26625	0.446855	2.68332e-13	0.998279	0.488815	0.0031855	T2	128	1401313920	TRUE	FALSE	CLDN23, MFHAS1, RP11-10A14.4, TNKS, MSRA, XKR6, AF131215.5, MTMR9, BLK, DEFB136, DEFB135, DEFB134, RP11-481A20.11	Superior Temporal Gyrus, anterior division	0.532751	Insular Cortex	0.466231	Lateral Ventricle	0.2575	Brain-Stem	0.16629	Schizophrenia, Neuroticism, General factor of neuroticism, Brain morphology (min-P), Cortical surface area (min-P), Vertex-wise cortical surface area, Neuroticism conditioned on highest math class (multi-trait conditioning and joint analysis), Neuroticism conditioned on educational attainment (multi-trait conditioning and joint analysis), Neuroticism conditioned on cognitive performance (multi-tr…
51	8	rs10089518	10839803	C	T	22880	0.466436	3.49746	0.530148	4.19174e-11	0.982347	0.468227	0.0356832	T2	57	1403069602	TRUE	FALSE	CLDN23, MFHAS1, RP11-10A14.4, TNKS, MSRA, XKR6, AF131215.5, MTMR9, BLK, DEFB136, DEFB135, DEFB134, RP11-481A20.11	Precuneous Cortex	0.538006	Inferior Temporal Gyrus, anterior division	0.511573	Putamen	0.452908	Pallidum	0.249655	Schizophrenia, Neuroticism, General factor of neuroticism, Brain morphology (min-P), Cortical surface area (min-P), Vertex-wise cortical surface area, Neuroticism conditioned on highest math class (multi-trait conditioning and joint analysis), Neuroticism conditioned on educational attainment (multi-trait conditioning and joint analysis), Neuroticism conditioned on cognitive performance (multi-tr…
51	8	rs58602899	11848833	G	T	22880	0.516892	-3.45087	0.527409	6.02691e-11	1	0.514894	0	T2	57	1404078632	FALSE	FALSE	CLDN23, MFHAS1, RP11-10A14.4, TNKS, MSRA, XKR6, AF131215.5, MTMR9, BLK, DEFB136, DEFB135, DEFB134, RP11-481A20.11	Precuneous Cortex	0.538006	Inferior Temporal Gyrus, anterior division	0.511573	Putamen	0.452908	Pallidum	0.249655	Schizophrenia, Neuroticism, General factor of neuroticism, Brain morphology (min-P), Cortical surface area (min-P), Vertex-wise cortical surface area, Neuroticism conditioned on highest math class (multi-trait conditioning and joint analysis), Neuroticism conditioned on educational attainment (multi-trait conditioning and joint analysis), Neuroticism conditioned on cognitive performance (multi-tr…
52	8	rs1283665	108408926	C	T	22880	0.417875	3.21517	0.447737	6.92351e-13	0.999574	0.417899	0.000726483	T2	64	1500638725	TRUE	TRUE	ANGPT1	Superior Frontal Gyrus	0.406415	Middle Frontal Gyrus	0.392704	Lateral Ventricle	0.301571	Brain-Stem	0.192789	Brain morphology (MOSTest), Cortical thickness, Vertex-wise sulcal depth, Vertex-wise cortical surface area, Vertex-wise cortical thickness, Cortical surface area, Whole brain restricted directional diffusion (multivariate analysis), Whole brain free water diffusion (multivariate analysis), Whole brain restricted isotropic diffusion (multivariate analysis)
53	8	rs6469788	119952750	A	C	22880	0.456276	7.53512	0.959302	4.00432e-15	0.995917	0.4579	0.0103669	T1	107	1512182549	TRUE	TRUE	TNFRSF11B, COLEC10	Parahippocampal Gyrus, anterior division	0.554133	Frontal Operculum Cortex	0.546636	Caudate	0.347342	Amygdala	0.33037	Whole brain restricted directional diffusion (multivariate analysis), Educational attainment, Whole brain restricted isotropic diffusion (multivariate analysis), White matter microstructure (radial diusivities)
54	8	rs141206533	120433307	G	A	22880	0.783708	-8.53123	1.27455	2.17875e-11	0.982655	0.783967	0.0140541	T1	82	1512663106	FALSE	FALSE	NOV, ENPP2	Inferior Temporal Gyrus, anterior division	0.618605	Inferior Frontal Gyrus, pars opercularis	0.552524	Pallidum	0.388144	Hippocampus	0.312646	Node-level brain connectivity (multivariate analysis)
55	8	rs1372450	129950399	C	T	22880	0.624437	-4.20761	0.598569	2.07342e-12	0.993305	0.624929	0.0114833	T2	90	1522180198	TRUE	FALSE		Inferior Temporal Gyrus, anterior division	0.432452	Middle Temporal Gyrus, anterior division	0.413235	Pallidum	0.346082	Amygdala	0.209932	Vertex-wise sulcal depth, Brain morphology (MOSTest), Whole brain restricted isotropic diffusion (multivariate analysis), Cortical thickness, Vertex-wise cortical thickness, Cortical surface area
56	9	rs4961732	16686323	C	G	22880	0.196982	4.38532	0.554192	2.51234e-15	0.994641	0.194572	0.00648262	T2	83	1555217388	FALSE	TRUE	BNC2	Juxtapositional Lobule Cortex (formerly Supplementary Motor Cortex)	0.555405	Cingulate Gyrus, posterior division	0.495514	Pallidum	0.605027	Putamen	0.584247	Vertex-wise sulcal depth, Whole brain restricted isotropic diffusion (multivariate analysis), Whole brain restricted directional diffusion (multivariate analysis), Whole brain free water diffusion (multivariate analysis)
57	9	rs62570484	110629444	C	T	22880	0.904482	4.87853	0.762552	1.57812e-10	0.983862	0.907315	0.00827095	T2	128	1649160509	FALSE	FALSE		Superior Temporal Gyrus, anterior division	0.532751	Insular Cortex	0.466231	Lateral Ventricle	0.2575	Brain-Stem	0.16629
58	9	rs7039165	113649462	A	G	22880	0.790575	-4.08863	0.596003	6.88209e-12	0.986231	0.792565	0.0202026	T2	102	1652180527	TRUE	TRUE	LPAR1	Juxtapositional Lobule Cortex (formerly Supplementary Motor Cortex)	0.755596	Middle Frontal Gyrus	0.429602	Pallidum	0.388554	Brain-Stem	0.227748	Brain shape (segment 58), Whole brain restricted isotropic diffusion (multivariate analysis), Extensive white matter perivascular space burden, Subcortical volume (min-P), aseg lh volume Lateral-Ventricle, aseg global volume VentricleChoroid, Cortical surface area, Cortical thickness, Vertex-wise sulcal depth, Vertex-wise cortical surface area, Vertex-wise cortical thickness, Brain morphology (MO…
59	9	rs10817864	118968579	C	T	22880	0.422774	5.47888	0.714018	1.67618e-14	0.995875	0.423077	0.00757245	T1	89	1657499644	TRUE	FALSE	PAPPA	Inferior Temporal Gyrus, temporooccipital part	0.711229	Inferior Temporal Gyrus, anterior division	0.423905	Pallidum	0.673769	Putamen	0.363273	aseg global volume Brain-Stem, Brainstem global volume Pons, Brainstem global volume Whole-brainstem, Brain region volumes, Brain shape (segment 1), Brainstem volume, IDP T1 FIRST brain stem+4th ventricle volume, Total cerebellar volume, Superior parietal area (unadjusted for global measures), Inferior parietal area (unadjusted for global measures), Orbitofrontal area (unadjusted for global measu…
59	9	rs35565319	119065043	C	T	22880	0.929021	-8.52334	1.06887	1.53404e-15	1	0.929681	0	T2	54	1657596108	TRUE	FALSE	PAPPA	Cingulate Gyrus, posterior division	0.544893	Supracalcarine Cortex	0.529654	Brain-Stem	0.264618	Pallidum	0.160754	aseg global volume Brain-Stem, Brainstem global volume Pons, Brainstem global volume Whole-brainstem, Brain region volumes, Brain shape (segment 1), Brainstem volume, IDP T1 FIRST brain stem+4th ventricle volume, Total cerebellar volume, Superior parietal area (unadjusted for global measures), Inferior parietal area (unadjusted for global measures), Orbitofrontal area (unadjusted for global measu…
60	10	rs2797272	9085303	T	C	22880	0.751588	-5.79529	0.828335	2.62797e-12	0.996991	0.751515	0.00388404	T2	45	1688721325	FALSE	TRUE		Temporal Occipital Fusiform Cortex	0.463785	Paracingulate Gyrus	0.453566	Pallidum	0.686129	Putamen	0.425484	Whole brain restricted isotropic diffusion (multivariate analysis), Brain region volumes, Cortical thickness, Vertex-wise sulcal depth, Cortical surface area, Brain morphology (MOSTest), Cortical surface area (MOSTest), Vertex-wise cortical surface area
61	10	rs11012725	21793824	C	T	22880	0.656708	3.43073	0.462467	1.18609e-13	0.993184	0.656419	0.014251	T2	83	1701429846	FALSE	FALSE	CASC10, SKIDA1, MLLT10, DNAJC1	Juxtapositional Lobule Cortex (formerly Supplementary Motor Cortex)	0.555405	Cingulate Gyrus, posterior division	0.495514	Pallidum	0.605027	Putamen	0.584247	Whole brain restricted directional diffusion (multivariate analysis), Cortical surface area, Vertex-wise cortical surface area, Cortical surface area (MOSTest), Brain morphology (MOSTest), Edge-level brain connectivity (multivariate analysis), Cortical thickness, Vertex-wise cortical thickness, Whole brain restricted isotropic diffusion (multivariate analysis), Brain shape (segment 1), Node-level…
62	10	rs10826489	28961432	G	A	22880	0.863172	-7.24932	1.12238	1.05481e-10	0.988293	0.865869	0.00961206	T2	87	1708597454	TRUE	FALSE	BAMBI	Supracalcarine Cortex	0.595009	Middle Temporal Gyrus, anterior division	0.526748	Pallidum	0.466114	Brain-Stem	0.308838
63	10	rs4509682	50313621	G	A	22880	0.606731	3.50262	0.504943	4.01469e-12	0.998104	0.607885	0.00307372	T2	105	1729949643	FALSE	FALSE	VSTM4, FAM170B, C10orf128	Temporal Fusiform Cortex, anterior division	0.381658	Superior Parietal Lobule	0.377225	Lateral Ventricle	0.294537	Thalamus	0.26513	Brain shape (segment 7), Vertex-wise sulcal depth, Edge-level brain connectivity (multivariate analysis), Whole brain restricted directional diffusion (multivariate analysis), Cortical thickness, Whole brain free water diffusion (multivariate analysis), Whole brain restricted isotropic diffusion (multivariate analysis), Node-level brain connectivity (multivariate analysis), Vertex-wise cortical t…
64	10	rs11187313	94940767	T	C	22880	0.582834	-7.50169	0.735479	1.9883e-24	0.991825	0.583535	0.0165423	T2	122	1774576789	TRUE	TRUE	MYOF	Juxtapositional Lobule Cortex (formerly Supplementary Motor Cortex)	0.647925	Frontal Medial Cortex	0.592206	Pallidum	0.65446	Thalamus	0.225695	Whole brain restricted isotropic diffusion (multivariate analysis), Whole brain free water diffusion (multivariate analysis), Whole brain restricted directional diffusion (multivariate analysis)
64	10	rs9730804	94955090	A	G	22880	0.91137	-14.0654	1.84927	2.82948e-14	0.984709	0.914745	0.0109816	T1	82	1774591112	TRUE	TRUE	MYOF	Inferior Temporal Gyrus, anterior division	0.618605	Inferior Frontal Gyrus, pars opercularis	0.552524	Pallidum	0.388144	Hippocampus	0.312646	Whole brain restricted isotropic diffusion (multivariate analysis), Whole brain free water diffusion (multivariate analysis), Whole brain restricted directional diffusion (multivariate analysis)
65	10	rs10883053	99972123	T	G	22880	0.68515	-2.41804	0.356786	1.22452e-11	0.998812	0.684165	0.000866232	T2	66	1779608145	FALSE	TRUE	R3HCC1L, LOXL4	Planum Temporale	0.758137	Heschl's Gyrus (includes H1 and H2)	0.680095	Brain-Stem	0.437985	Hippocampus	0.10742	Dyslexia
66	10	rs1056741	104236640	A	C	22880	0.639846	-3.11815	0.449511	4.01184e-12	0.998273	0.641024	0.00363259	T1	128	1783872662	FALSE	FALSE	TMEM180, ACTR1A, SUFU, TRIM8, ARL3	Juxtapositional Lobule Cortex (formerly Supplementary Motor Cortex)	0.487557	Insular Cortex	0.452588	Pallidum	0.715536	Putamen	0.272922	Whole brain restricted isotropic diffusion (multivariate analysis), Whole brain restricted directional diffusion (multivariate analysis), Cortical surface area, Subcortical volume (MOSTest)
67	10	rs4962692	126424823	G	A	22880	0.418399	-3.64138	0.551496	4.03657e-11	0.992341	0.418658	0.0144186	T1	65	1806060845	TRUE	FALSE	RP11-12J10.3, FAM53B, METTL10, FAM175B	Juxtapositional Lobule Cortex (formerly Supplementary Motor Cortex)	0.61047	Planum Polare	0.502394	Lateral Ventricle	0.194813	Pallidum	0.153708	HippSubfield lh volume CA4-head, Brain region volumes, Left hippocampal volume, Cortical thickness (MOSTest), Educational attainment, Node-level brain connectivity (multivariate analysis), Cortical thickness (min-P), Brain morphology (min-P), Subcortical volume (min-P), Subcortical volume (MOSTest), Brain morphology (MOSTest), Cortical thickness, Hippocampal subfield left CA4 volume (body), Right…
68	11	rs4074516	27465591	T	C	22880	0.589117	-4.19283	0.599617	2.69983e-12	1	0.587965	0	T2	110	1842605136	FALSE	FALSE	LGR4, LIN7C	Paracingulate Gyrus	0.520277	Angular Gyrus	0.488824	Brain-Stem	0.389823	Pallidum	0.215356
69	11	rs66716358	44330610	C	T	22880	0.499657	-4.06988	0.624121	6.98474e-11	0.999376	0.500742	0.0013692	T2	3	1859470155	TRUE	FALSE	ALX4	Lateral Occipital Cortex, inferior division	0.471266	Cuneal Cortex	0.457248	Pallidum	0.504271	Brain-Stem	0.26068	Brain morphology (MOSTest), Subcortical volume (MOSTest), Cortical surface area, Cortical thickness, Vertex-wise sulcal depth, Vertex-wise cortical surface area, Vertex-wise cortical thickness, Whole brain restricted directional diffusion (multivariate analysis), Brain shape (segment 1)
70	11	rs144829203	74710128	C	T	22880	0.983967	-14.0828	2.21112	1.90173e-10	0.970725	0.984318	0.00391199	T1	49	1889849673	FALSE	FALSE	RNF169, XRRA1, SPCS2, NEU3	Insular Cortex	0.535876	Planum Polare	0.465032	Pallidum	0.733198	Putamen	0.321182
71	11	rs1255528	95299962	G	A	22880	0.195399	-7.59147	0.906353	5.48318e-17	0.99628	0.194473	0.00461059	T1	16	1910439507	TRUE	TRUE		Middle Temporal Gyrus, anterior division	0.455346	Frontal Orbital Cortex	0.372742	Amygdala	0.244234	Accumbens	0.135383	Whole brain restricted directional diffusion (multivariate analysis), Vertex-wise cortical surface area
72	11	rs321404	110949618	T	C	22880	0.686621	-4.59712	0.653379	1.97955e-12	0.996296	0.688018	0.00276633	T2	31	1926089163	TRUE	FALSE		Middle Frontal Gyrus	0.455737	Superior Parietal Lobule	0.421706	Accumbens	0.463324	Brain-Stem	0.327648	Cortical volume, Brain region volumes, Whole brain free water diffusion (multivariate analysis), Whole brain restricted isotropic diffusion (multivariate analysis), Node-level brain connectivity (multivariate analysis), Subcortical volume (MOSTest), Brain morphology (MOSTest), Whole brain restricted directional diffusion (multivariate analysis), Cortical surface area, Vertex-wise sulcal depth, Br…
72	11	rs58066679	111056158	G	A	22880	0.918204	9.33042	1.29791	6.53555e-13	1	0.918336	0	T1	86	1926195703	FALSE	FALSE		Parietal Operculum Cortex	0.761021	Central Opercular Cortex	0.614041	Pallidum	0.452621	Amygdala	0.431489	Cortical volume, Brain region volumes, Whole brain free water diffusion (multivariate analysis), Whole brain restricted isotropic diffusion (multivariate analysis), Node-level brain connectivity (multivariate analysis), Subcortical volume (MOSTest), Brain morphology (MOSTest), Whole brain restricted directional diffusion (multivariate analysis), Cortical surface area, Vertex-wise sulcal depth, Br…
73	11	rs2875238	130282078	T	C	22880	0.364522	6.11546	0.703101	3.38235e-18	0.984533	0.361709	0.0305118	T2	47	1945421623	TRUE	TRUE	ADAMTS8	Frontal Operculum Cortex	0.598699	Intracalcarine Cortex	0.589338	Amygdala	0.579855	Accumbens	0.528497	Brain morphology (MOSTest), Edge-level brain connectivity (multivariate analysis), Node-level brain connectivity (multivariate analysis), Cortical thickness, Vertex-wise cortical thickness, Whole brain restricted directional diffusion (multivariate analysis), Brain region volumes, Vertex-wise sulcal depth, Whole brain restricted isotropic diffusion (multivariate analysis), Whole brain free water …
73	11	rs2514390	130429845	A	G	22880	0.346412	3.22202	0.500607	1.22471e-10	0.991258	0.344967	0.0159834	T1	14	1945569390	FALSE	TRUE	ADAMTS8	Frontal Operculum Cortex	0.623817	Inferior Frontal Gyrus, pars triangularis	0.309996	Pallidum	0.432576	Accumbens	0.323142	Brain morphology (MOSTest), Edge-level brain connectivity (multivariate analysis), Node-level brain connectivity (multivariate analysis), Cortical thickness, Vertex-wise cortical thickness, Whole brain restricted directional diffusion (multivariate analysis), Brain region volumes, Vertex-wise sulcal depth, Whole brain restricted isotropic diffusion (multivariate analysis), Whole brain free water …
74	12	rs1543297	28219400	A	G	22880	0.804956	6.53733	0.921507	1.30127e-12	0.998044	0.803624	0.000670633	T2	122	1978305396	FALSE	FALSE	CCDC91	Juxtapositional Lobule Cortex (formerly Supplementary Motor Cortex)	0.647925	Frontal Medial Cortex	0.592206	Pallidum	0.65446	Thalamus	0.225695	Whole brain restricted isotropic diffusion (multivariate analysis), Whole brain free water diffusion (multivariate analysis), Brain region volumes, Brain shape (segment 1), Vertex-wise cortical surface area, Cortical surface area, Cortical thickness (MOSTest), Node-level brain connectivity (multivariate analysis), Edge-level brain connectivity (multivariate analysis), Whole brain restricted direc…
74	12	rs11049364	28291068	C	T	22880	0.726093	-3.24462	0.437748	1.24346e-13	1	0.724495	0	T2	63	1978377064	TRUE	FALSE	CCDC91	Intracalcarine Cortex	0.713147	Supracalcarine Cortex	0.679959	Putamen	0.29644	Amygdala	0.260626	Whole brain restricted isotropic diffusion (multivariate analysis), Whole brain free water diffusion (multivariate analysis), Brain region volumes, Brain shape (segment 1), Vertex-wise cortical surface area, Cortical surface area, Cortical thickness (MOSTest), Node-level brain connectivity (multivariate analysis), Edge-level brain connectivity (multivariate analysis), Whole brain restricted direc…
74	12	rs11049545	28497898	C	A	22880	0.691462	-5.25918	0.415212	9.09299e-37	0.998101	0.690417	0.00366049	T2	118	1978583894	TRUE	FALSE	CCDC91	Middle Temporal Gyrus, temporooccipital part	0.417866	Inferior Frontal Gyrus, pars opercularis	0.363511	Pallidum	0.381665	Putamen	0.374162	Whole brain restricted isotropic diffusion (multivariate analysis), Whole brain free water diffusion (multivariate analysis), Brain region volumes, Brain shape (segment 1), Vertex-wise cortical surface area, Cortical surface area, Cortical thickness (MOSTest), Node-level brain connectivity (multivariate analysis), Edge-level brain connectivity (multivariate analysis), Whole brain restricted direc…
74	12	rs16932846	28596329	T	C	22880	0.871859	-5.17653	0.782919	3.79575e-11	0.993159	0.873181	0.00550472	T2	12	1978682325	FALSE	FALSE	CCDC91	Inferior Temporal Gyrus, anterior division	0.603991	Middle Temporal Gyrus, posterior division	0.589777	Brain-Stem	0.229002	Accumbens	0.158244	Whole brain restricted isotropic diffusion (multivariate analysis), Whole brain free water diffusion (multivariate analysis), Brain region volumes, Brain shape (segment 1), Vertex-wise cortical surface area, Cortical surface area, Cortical thickness (MOSTest), Node-level brain connectivity (multivariate analysis), Edge-level brain connectivity (multivariate analysis), Whole brain restricted direc…
75	12	rs79487293	65905126	C	T	22880	0.673427	8.19247	0.762378	6.19183e-27	1	0.673345	0	T1	86	2015991122	TRUE	FALSE	MSRB3	Parietal Operculum Cortex	0.761021	Central Opercular Cortex	0.614041	Pallidum	0.452621	Amygdala	0.431489	Cortical thickness (min-P), Hippocampal volume, Brain region volumes, Subcortical brain region volumes, Edge-level brain connectivity (multivariate analysis), Node-level brain connectivity (multivariate analysis), Cortical thickness, Vertex-wise cortical thickness, Vertex-wise sulcal depth, Whole brain restricted directional diffusion (multivariate analysis), Whole brain free water diffusion (mul…
76	12	rs10860831	102409546	G	T	22880	0.781802	3.67999	0.534781	5.9307e-12	0.996643	0.782284	0.00139715	T2	83	2052495542	TRUE	FALSE	DRAM1, CCDC53, NUP37, PARPBP, PMCH, IGF1	Juxtapositional Lobule Cortex (formerly Supplementary Motor Cortex)	0.555405	Cingulate Gyrus, posterior division	0.495514	Pallidum	0.605027	Putamen	0.584247	Brain region volumes, Brain shape (segment 10), aseg lh volume Cerebellum-Cortex, aseg rh volume Cerebellum-Cortex, Whole brain restricted directional diffusion (multivariate analysis), aseg rh volume Cerebellum-White-Matter, Total cerebellar volume, Brainstem volume, aseg lh volume Cerebellum-White-Matter, Brainstem global volume Pons, Total cerebellar volume (excluding Crus I vermis), aseg glob…
77	12	rs12146713	106476805	T	C	22880	0.905223	-15.6629	1.4	4.67785e-29	1	0.904616	0	T2	84	2056562801	TRUE	FALSE	NUAK1	Planum Polare	0.560112	Frontal Operculum Cortex	0.540523	Pallidum	0.621279	Accumbens	0.471374	White matter microstructure (fractional anisotropy), White matter microstructure (mode of anisotropy), Left molecular layer hippocampal volume (body), Right molecular layer hippocampal volume (body), Brain morphology (min-P), Cortical surface area (MOSTest), Subcortical volume (min-P), Subcortical volume (MOSTest), Brain morphology (MOSTest), White matter microstructure (mean diusivities), White …
78	13	rs2390882	103910408	G	A	22880	0.811291	-3.85402	0.562606	7.36949e-12	0.996823	0.812179	0.00447076	T2	64	2187835929	FALSE	FALSE		Superior Frontal Gyrus	0.406415	Middle Frontal Gyrus	0.392704	Lateral Ventricle	0.301571	Brain-Stem	0.192789	Whole brain free water diffusion (multivariate analysis), Whole brain restricted isotropic diffusion (multivariate analysis)
79	14	rs1959830	53975570	C	T	22880	0.694102	3.2809	0.483704	1.17813e-11	0.996679	0.697641	0.00628717	T2	46	2253009701	FALSE	FALSE		Supracalcarine Cortex	0.501141	Juxtapositional Lobule Cortex (formerly Supplementary Motor Cortex)	0.442136	Pallidum	0.510003	Hippocampus	0.19783	Cortical surface area, Brain region volumes, Whole brain restricted directional diffusion (multivariate analysis), Whole brain free water diffusion (multivariate analysis), Brain morphology (MOSTest), Vertex-wise sulcal depth, Vertex-wise cortical surface area, Whole brain restricted isotropic diffusion (multivariate analysis), Brain shape (segment 15), Cortical thickness, Vertex-wise cortical th…
80	14	rs11157993	54411696	G	A	22880	0.585352	-3.05263	0.452645	1.54099e-11	0.996934	0.584637	0.00673428	T2	128	2253445827	FALSE	TRUE	BMP4	Superior Temporal Gyrus, anterior division	0.532751	Insular Cortex	0.466231	Lateral Ventricle	0.2575	Brain-Stem	0.16629	Brain morphology (MOSTest), Cortical thickness, Vertex-wise cortical thickness, Brain shape (segment 1)
80	14	rs11628381	54785867	T	C	22880	0.856253	-4.39684	0.63427	4.14578e-12	0.99354	0.858396	0.00623128	T2	128	2253819998	FALSE	TRUE	BMP4	Superior Temporal Gyrus, anterior division	0.532751	Insular Cortex	0.466231	Lateral Ventricle	0.2575	Brain-Stem	0.16629	Brain morphology (MOSTest), Cortical thickness, Vertex-wise cortical thickness, Brain shape (segment 1)
81	14	rs74826997	59628609	T	C	22880	0.876799	6.07616	0.81222	7.38016e-14	0.995613	0.877728	0.00257071	T1	116	2258662740	TRUE	FALSE	DAAM1	Juxtapositional Lobule Cortex (formerly Supplementary Motor Cortex)	0.83561	Planum Polare	0.446711	Hippocampus	0.29954	Pallidum	0.271096	Cortical thickness, aparc-Desikan rh volume precuneus, aparc-pial rh area precuneus, aparc-a2009s rh volume G-precuneus, aparc-a2009s rh volume S-postcentral, aparc-DKTatlas rh volume precuneus, Cortical thickness (min-P), Cortical surface area, Brain region volumes, Cortical surface area (visual PC2), Cortical volume, aparc-Desikan rh area cuneus, aparc-Desikan rh area isthmuscingulate, aparc-a2…
82	15	rs12903822	55958417	T	C	22880	0.389122	-3.69733	0.550665	1.88973e-11	0.98915	0.387547	0.0189733	T1	72	2362281984	FALSE	FALSE	PYGO1, PRTG	Parietal Operculum Cortex	0.586253	Central Opercular Cortex	0.506229	Pallidum	0.500137	Thalamus	0.270166	Educational attainment (years of education), Educational attainment (MTAG)
83	15	rs4646549	58358607	G	C	22880	0.423118	6.30778	0.640314	6.78138e-23	0.984763	0.423076	0.0313771	T2	68	2364682174	TRUE	FALSE	ALDH1A2, AQP9	Planum Polare	0.532247	Angular Gyrus	0.506627	Amygdala	0.372617	Pallidum	0.369541	Brain region volumes, Subcortical volume (MOSTest), Brain morphology (MOSTest), Brain morphology (min-P), Subcortical volume (min-P), aseg global volume 4th-Ventricle, White matter microstructure (radial diusivities), Cortical thickness, Vertex-wise cortical thickness, Whole brain restricted isotropic diffusion (multivariate analysis), Cortical surface area, Vertex-wise sulcal depth, White matter…
84	16	rs1984529	87182052	G	A	22880	0.561666	-5.21062	0.778524	2.18725e-11	0.99258	0.560456	0.0120433	T2	87	2495960460	FALSE	FALSE	C16orf95	Supracalcarine Cortex	0.595009	Middle Temporal Gyrus, anterior division	0.526748	Pallidum	0.466114	Brain-Stem	0.308838	White matter microstructure (axial diusivities), Brain region volumes, Subcortical volume (MOSTest), Vertex-wise sulcal depth, Edge-level brain connectivity (multivariate analysis), Cortical thickness (min-P), Cortical thickness (MOSTest), Brain morphology (MOSTest), White matter microstructure (mode of anisotropy), Cortical thickness, Lateral ventricular volume in normal aging, White matter micr…
84	16	rs56023709	87229344	A	C	22880	0.380251	7.06296	0.635998	1.18193e-28	0.997703	0.380271	0.00472237	T2	81	2496007752	TRUE	FALSE	C16orf95	Cingulate Gyrus, anterior division	0.483249	Frontal Medial Cortex	0.438061	Thalamus	0.234103	Amygdala	0.206659	White matter microstructure (axial diusivities), Brain region volumes, Subcortical volume (MOSTest), Vertex-wise sulcal depth, Edge-level brain connectivity (multivariate analysis), Cortical thickness (min-P), Cortical thickness (MOSTest), Brain morphology (MOSTest), White matter microstructure (mode of anisotropy), Cortical thickness, Lateral ventricular volume in normal aging, White matter micr…
85	16	rs140954946	90010172	G	A	22880	0.892374	8.98751	1.38104	7.62582e-11	0.995515	0.892155	0.00335316	T1	7	2498788580	FALSE	FALSE	CHMP1A, SPATA33, CDK10, RP11-368I7.4, SPATA2L, ZNF276, FANCA, SPIRE2, TCF25, MC1R, TUBB3, TUBB3, DEF8, DBNDD1, GAS8	Middle Temporal Gyrus, anterior division	0.432576	Supracalcarine Cortex	0.422556	Caudate	0.208052	Lateral Ventricle	0.143248	White matter microstructure (fractional anisotropy), White matter microstructure (radial diusivities), Cortical thickness (MOSTest), Self-reported math ability, Self-reported math ability (MTAG), Highest math class taken (MTAG), Educational attainment (MTAG), Educational attainment, Educational attainment (years of education), Cortical surface area (MOSTest), Brain morphology (MOSTest), Left–righ…
86	17	rs2131700	2124724	G	A	22880	0.612033	-2.13706	0.31835	1.90737e-11	0.988421	0.614508	0.0219353	T2	30	2501082945	TRUE	FALSE	SMG6, SRR	Superior Temporal Gyrus, anterior division	0.548106	Cingulate Gyrus, anterior division	0.51125	Pallidum	0.431956	Putamen	0.421721	Brain shape (segment 1), Cortical surface area, Vertex-wise cortical surface area, Cortical surface area (MOSTest), Vertex-wise sulcal depth, Brain morphology (MOSTest), Whole brain restricted directional diffusion (multivariate analysis), Edge-level brain connectivity (multivariate analysis), Cannabis smoking or cigarette smoking or schizophrenia
87	17	rs2467334	28135508	A	C	22880	0.498536	-4.27094	0.59036	4.67354e-13	1	0.498142	0	T1	77	2527093729	FALSE	FALSE	ANKRD13B, CORO6, SSH2, EFCAB5, NSRP1, SLC6A4	Occipital Fusiform Gyrus	0.558019	Parahippocampal Gyrus, posterior division	0.46914	Pallidum	0.515666	Amygdala	0.201247	White matter microstructure (fractional anisotropy), Cortical thickness, Vertex-wise sulcal depth, Brain morphology (MOSTest), Cortical thickness (MOSTest), Subcortical volume (MOSTest), Brain region volumes, Whole brain restricted isotropic diffusion (multivariate analysis), Whole brain restricted directional diffusion (multivariate analysis), Cortical surface area, Vertex-wise cortical surface …
88	17	rs55938136	43798360	A	G	22880	0.778967	2.15719	0.326012	3.66814e-11	0.999848	0.777244	0.000223542	T2	109	2542756581	TRUE	FALSE	ARHGAP27, PLEKHM1, CRHR1, SPPL2C, MAPT, STH, KANSL1, ARL17B, LRRC37A, LRRC37A2, ARL17A, NSF, WNT3	Middle Temporal Gyrus, temporooccipital part	0.643557	Supracalcarine Cortex	0.507801	Accumbens	0.309528	Amygdala	0.258754	White matter microstructure (axial diusivities), General factor of neuroticism, White matter microstructure (mean diusivities), Neuroticism conditioned on cognitive performance (multi-trait conditioning and joint analysis), Cortical surface area (global PC1), Neuroticism conditioned on highest math class (multi-trait conditioning and joint analysis), Neuroticism conditioned on self-rated math abi…
88	17	rs17769552	43927290	G	A	22880	0.781897	2.26064	0.327858	5.37959e-12	0.994925	0.780776	0.00533682	T2	109	2542885511	TRUE	FALSE	ARHGAP27, PLEKHM1, CRHR1, SPPL2C, MAPT, STH, KANSL1, ARL17B, LRRC37A, LRRC37A2, ARL17A, NSF, WNT3	Middle Temporal Gyrus, temporooccipital part	0.643557	Supracalcarine Cortex	0.507801	Accumbens	0.309528	Amygdala	0.258754	White matter microstructure (axial diusivities), General factor of neuroticism, White matter microstructure (mean diusivities), Neuroticism conditioned on cognitive performance (multi-trait conditioning and joint analysis), Cortical surface area (global PC1), Neuroticism conditioned on highest math class (multi-trait conditioning and joint analysis), Neuroticism conditioned on self-rated math abi…
88	17	rs12953096	44332959	C	T	22880	0.821723	5.78083	0.903086	1.54163e-10	0.973568	0.826471	0.0356813	T1	33	2543291180	TRUE	FALSE	ARHGAP27, PLEKHM1, CRHR1, SPPL2C, MAPT, STH, KANSL1, ARL17B, LRRC37A, LRRC37A2, ARL17A, NSF, WNT3	Paracingulate Gyrus	0.590613	Planum Polare	0.589069	Caudate	0.465908	Thalamus	0.421037	White matter microstructure (axial diusivities), General factor of neuroticism, White matter microstructure (mean diusivities), Neuroticism conditioned on cognitive performance (multi-trait conditioning and joint analysis), Cortical surface area (global PC1), Neuroticism conditioned on highest math class (multi-trait conditioning and joint analysis), Neuroticism conditioned on self-rated math abi…
89	17	rs12949999	67833062	T	C	22880	0.652036	3.12189	0.489631	1.81778e-10	0.973878	0.653607	0.0456864	T1	109	2566791283	FALSE	FALSE	KCNJ16	Middle Temporal Gyrus, anterior division	0.507424	Paracingulate Gyrus	0.461496	Pallidum	0.409806	Putamen	0.289292	Whole brain restricted isotropic diffusion (multivariate analysis), Whole brain free water diffusion (multivariate analysis), Cortical surface area, Brain shape (segment 5), Edge-level brain connectivity (multivariate analysis), Vertex-wise cortical surface area, Vertex-wise sulcal depth, Whole brain restricted directional diffusion (multivariate analysis)
89	17	rs78074080	68059706	C	G	22880	0.651371	-6.28937	0.762801	1.65013e-16	0.970526	0.659637	0.044709	T1	16	2567017927	FALSE	FALSE	KCNJ16	Middle Temporal Gyrus, anterior division	0.455346	Frontal Orbital Cortex	0.372742	Amygdala	0.244234	Accumbens	0.135383	Whole brain restricted isotropic diffusion (multivariate analysis), Whole brain free water diffusion (multivariate analysis), Cortical surface area, Brain shape (segment 5), Edge-level brain connectivity (multivariate analysis), Vertex-wise cortical surface area, Vertex-wise sulcal depth, Whole brain restricted directional diffusion (multivariate analysis)
90	18	rs870472	57386391	G	A	22880	0.639151	-8.78206	1.09172	8.67899e-16	0.996886	0.639375	0.00257077	T1	82	2637479054	TRUE	FALSE		Inferior Temporal Gyrus, anterior division	0.618605	Inferior Frontal Gyrus, pars opercularis	0.552524	Pallidum	0.388144	Hippocampus	0.312646	Whole brain restricted isotropic diffusion (multivariate analysis), Whole brain free water diffusion (multivariate analysis), Whole brain restricted directional diffusion (multivariate analysis)
91	20	rs6117259	6420731	T	C	22880	0.816448	5.82415	0.89619	8.09651e-11	0.995699	0.815833	0.00285013	T2	111	2723647909	FALSE	FALSE		Superior Temporal Gyrus, anterior division	0.458219	Middle Temporal Gyrus, anterior division	0.437566	Lateral Ventricle	0.30077	Hippocampus	0.278911	Whole brain restricted directional diffusion (multivariate analysis), Whole brain restricted isotropic diffusion (multivariate analysis), Whole brain free water diffusion (multivariate analysis), Brain shape (segment 10)
91	20	rs6107848	6591116	A	G	22880	0.373811	3.6703	0.539382	1.01306e-11	0.989793	0.372926	0.0215717	T2	12	2723818294	TRUE	FALSE		Inferior Temporal Gyrus, anterior division	0.603991	Middle Temporal Gyrus, posterior division	0.589777	Brain-Stem	0.229002	Accumbens	0.158244	Whole brain restricted directional diffusion (multivariate analysis), Whole brain restricted isotropic diffusion (multivariate analysis), Whole brain free water diffusion (multivariate analysis), Brain shape (segment 10)
92	20	rs1884302	7106289	T	C	22880	0.667162	-3.10962	0.474792	5.77534e-11	0.996717	0.669745	0.00463855	T2	61	2724333467	TRUE	TRUE		Parietal Operculum Cortex	0.658024	Heschl's Gyrus (includes H1 and H2)	0.569509	Brain-Stem	0.581283	Lateral Ventricle	0.108382	Cortical thickness, Vertex-wise cortical thickness, Brain morphology (MOSTest), Vertex-wise sulcal depth, Cortical surface area, Vertex-wise cortical surface area, Whole brain free water diffusion (multivariate analysis), Whole brain restricted directional diffusion (multivariate analysis), Whole brain restricted isotropic diffusion (multivariate analysis), Brain shape (segment 1)
93	20	rs675279	10512846	G	A	22880	0.368945	-4.14122	0.566942	2.78333e-13	0.997333	0.369232	0.00326913	T2	54	2727740024	TRUE	TRUE	SLX4IP, JAG1	Cingulate Gyrus, posterior division	0.544893	Supracalcarine Cortex	0.529654	Brain-Stem	0.264618	Pallidum	0.160754	Whole brain restricted isotropic diffusion (multivariate analysis)
93	20	rs41280286	10742071	C	T	22880	0.768073	-6.23965	0.979002	1.84782e-10	0.987517	0.769709	0.0164305	T1	58	2727969249	TRUE	TRUE	SLX4IP, JAG1	Inferior Temporal Gyrus, posterior division	0.444481	Inferior Temporal Gyrus, temporooccipital part	0.443524	Pallidum	0.582695	Putamen	0.304842	Whole brain restricted isotropic diffusion (multivariate analysis)
94	20	rs6047713	21882149	A	C	22880	0.396795	-3.19435	0.440372	4.05344e-13	0.997504	0.395463	0.00522535	T2	35	2739109327	FALSE	TRUE		Cingulate Gyrus, posterior division	0.712684	Insular Cortex	0.52986	Pallidum	0.611564	Putamen	0.492214	Brain shape (segment 5), Cortical surface area, Vertex-wise sulcal depth, Vertex-wise cortical surface area
95	20	rs143383	34025983	A	G	22880	0.640385	-6.91987	0.801757	6.08847e-18	1	0.638738	0	T2	93	2751253161	TRUE	TRUE	EDEM2, MMP24, EIF6, FAM83C, UQCC1, GDF5OS, GDF5	Planum Polare	0.558619	Supramarginal Gyrus, anterior division	0.505281	Pallidum	0.640491	Putamen	0.289043	Educational attainment, Cortical thickness, Cortical thickness (MOSTest), Edge-level brain connectivity (multivariate analysis), Vertex-wise sulcal depth, Vertex-wise cortical thickness, Brain morphology (MOSTest), Brain shape (segment 1), Node-level brain connectivity (multivariate analysis), Whole brain restricted isotropic diffusion (multivariate analysis), Whole brain restricted directional d…
96	20	rs3746471	36841914	G	A	22880	0.533763	-4.38787	0.643187	8.97382e-12	1	0.534188	0	T2	78	2754069092	FALSE	FALSE	KIAA1755	Heschl's Gyrus (includes H1 and H2)	0.754807	Cingulate Gyrus, posterior division	0.731411	Pallidum	0.536651	Thalamus	0.384285	Whole brain free water diffusion (multivariate analysis), Brain shape (segment 1), Vertex-wise cortical thickness, Brain morphology (MOSTest), Whole brain restricted isotropic diffusion (multivariate analysis), Whole brain restricted directional diffusion (multivariate analysis), Cortical surface area, Vertex-wise sulcal depth, Vertex-wise cortical surface area, Cortical thickness, Cortical surfa…
97	22	rs5760197	21076754	T	C	22880	0.563422	3.10055	0.480366	1.08539e-10	0.99752	0.561543	0.00405118	T2	108	2849383066	FALSE	TRUE	PI4KA, SERPIND1, SNAP29, CRKL	Superior Temporal Gyrus, anterior division	0.574172	Frontal Medial Cortex	0.482354	Accumbens	0.330645	Pallidum	0.211247	White matter microstructure (mode of anisotropy), Brain morphology (MOSTest), Vertex-wise cortical surface area, Cortical thickness, Vertex-wise cortical thickness, Cortical surface area
