# Supplementary material for: Unsupervised deep representation learning enables phenotype discovery for genetic association studies of brain imaging
Source: Commun Biol. 2024 Apr 5;7:414. doi: 10.1038/s42003-024-06096-7 (PMC10997628; doi:10.1038/s42003-024-06096-7)
Supplement: Supplementary file 6 — Supplementary Data 4 [file 42003_2024_6096_MOESM6_ESM.xlsx]

## Sheet: Sheet1
Supplementary Data 4: Description of outliers in UMAP of T1 UDIPs and T2 FLAIR UDIPs. UMAP of T1 UDIPs and T2 UDIPs are distributed within a large continuous region. However, some small groups (24 T1 UDIPs, 18 T2-FLAIR UDIPs) of participants are in isolated islands. 17 out of 18 individuals are common between T1 and T2 FLAIR in the outliers. Table describes mean and standard deviation of the volu…
Phenotype	UMAP outliers for T1 UDIPs	Remaining T1	t-statistic (p-value)	UMAP outliers for T2-FLAIR UDIPs	Remaining T2-FLAIR UDIPs	t-statistic (p-value)
Volume of peripheral cortical grey matter	625,316.13(49,734.95)	616,058.53 (41,297.61)	0.91 (0.37)	643,082.67 (42,627.54)	616,075.45 (41,248.67)	2.69 (0.02)
Volume of ventricular cerebrospinal fluid	41,279.95 (14,189.14)	47,504.82 (20,415.58)	-2.15 (0.04)	36,222.87 (12,128.82)	47,510.73 (20,404.93)	-3.95 (0.001)
Volume of thalamus (left)	16,577.39 (2,352.67)	9,961.78 (833.56)	13.78 (1.34e-12)	17,588.59 (1,568.65)	9,961.20 (833.85)	20.63 (1.79e-13)
Volume of thalamus (right)	16,136.83 (2,225.55)	9715.44 (792.75)	14.13 (7.87e-13)	17,051.98 (1580.61)	9,714.91 (792.85)	19.69 (3.84e-13)
Volume of caudate (left)	7,155.11 (1,194.66)	4,342.18 (467.81)	11.53 (4.83e-11)	7,546.25 (987.94)	4,343.57 (468.14)	13.75 (1.21e-10)
Volume of caudate (right)	7,481.23 (1,243.38)	4578.94 (493.37)	11.43 (5.74e-11)	7915.58 (992.49)	4,580.26 (493.45)	14.26 (6.89e-11)
Volume of putamen (left)	9,850.56 (1,511.91)	6,116.18 (687.37)	12.10 (1.87e-11)	10,278.75 (1288.31)	6,115.65 (686.66)	13.71 (1.27e-10)
Volume of putamen (right)	10,041.64 (1,472.83)	6,192.24 (659.13)	12.80 (5.97e-12)	10,517.55 (1192.46)	6,192.05 (659.14)	15.39 (2.05e-11)
Volume of hippocampus (left)	7,873.67 (1,438.57)	4,855.02 (629.88)	10.28 (4.52e-10)	8,486.09	4,855.48 (630.81)	14.28 (6.74e-11)
				-1078.87
Volume of hippocampus (right)	8,207.66 (1,388.67)	5,003.41 (629.31)	11.30 (7.20e-11)	8,752.00 (1052.88)	5,003.63 (630.19)	15.10 (2.76e-11)
