# Supplementary material for: Unsupervised deep representation learning enables phenotype discovery for genetic association studies of brain imaging
Source: Commun Biol. 2024 Apr 5;7:414. doi: 10.1038/s42003-024-06096-7 (PMC10997628; doi:10.1038/s42003-024-06096-7)
Supplement: Supplementary file 7 — Supplementary Data 5 [file 42003_2024_6096_MOESM7_ESM.xlsx]

## Sheet: T1_Pearson_Correlation
Supplementary Data 5. a: Absolute Pearson Correlation value calculated between 128 T1 derived UDIPs and traditional imaging derived phenotypes obtained from UKBiobank.
IDP	1	2	3	4	5	6	7	8	9	10	11	12	13	14	15	16	17	18	19	20	21	22	23	24	25	26	27	28	29	30	31	32	33	34	35	36	37	38	39	40	41	42	43	44	45	46	47	48	49
Volume of ventricular cerebrospinal fluid	0.0222845	0.171677	0.194472	0.00906852	0.143774	0.0465327	0.0921143	0.584377	0.270925	0.119128	0.133128	0.0487519	0.109729	0.0436323	0.120851	0.0448235	0.123883	0.200848	0.146493	0.0649202	0.208686	0.115776	0.0167126	0.11855	0.0185861	0.0692617	0.264535	0.0678271	0.0857011	0.232049	0.222431	0.0895853	0.0372062	0.0461121	0.53363	0.0748006	0.0533902	0.0924067	0.0459198	0.141983	0.142349	0.0387945	0.261448	0.0913624	0.150287	0.441929	0.0321489	0.0157769	0.0296432
Volume of peripheral cortical grey matter	0.000488972	0.0750808	0.0748086	0.0122222	0.149058	0.0160495	0.0182323	0.348147	0.142453	0.0370882	0.0110913	0.109322	0.0892469	0.0333911	0.00687997	0.0601052	0.107926	0.0960211	0.0771661	0.101901	0.00749763	0.0580857	0.0144378	0.0102036	0.0763012	0.0764075	0.118437	0.072441	0.00803115	0.201317	0.0667987	0.0606215	0.10053	0.0135989	0.459783	0.0890784	0.0797409	0.0280709	0.0378816	0.00642676	0.128979	0.153846	0.296572	0.0641454	0.253401	0.350411	0.0437113	0.0375555	0.0329512
Volume of brain, grey+white matter	0.0213649	0.0739256	0.0783145	0.0450035	0.250596	0.0218897	0.0665762	0.288045	0.123615	0.0234096	0.0848919	0.0943496	0.103015	0.0282231	0.0412739	0.0161627	0.124756	0.0742462	0.144013	0.131697	0.0596202	0.149695	0.0110596	0.0559547	0.0383958	0.140645	0.0539033	0.0795774	0.0451721	0.188209	0.0310535	0.0789222	0.0946728	0.0463518	0.45271	0.0634495	0.00982645	0.00354639	0.0436619	0.0264322	0.124289	0.17183	0.270874	0.0569816	0.22454	0.37273	0.0321373	0.0659419	0.0308538
Volume of grey matter	0.0186056	0.00489143	0.070835	0.0254226	0.203981	0.0139617	0.0392169	0.333376	0.120194	0.00841451	0.06029	0.0514277	0.104459	0.0137673	0.0255674	0.0545526	0.0831444	0.0960169	0.0948184	0.161327	0.0127893	0.0698543	0.0105506	0.0836309	0.0510245	0.110232	0.135783	0.107915	0.0340911	0.182246	0.0616422	0.0214564	0.106893	0.010669	0.448523	0.0855263	0.0158328	0.00650263	0.0645513	0.0214116	0.0822015	0.211273	0.249846	0.0316332	0.223326	0.405046	0.0221555	0.068255	0.0632622
Volume of thalamus (left)	0.0636917	0.0778959	0.0423622	0.11785	0.174053	0.0462728	0.108349	0.290197	0.139274	0.103988	0.0981554	0.023188	0.05778	0.12439	0.0840289	0.0314527	0.0271956	0.165836	0.0888706	0.134683	0.0707774	0.0401657	0.0338098	0.0617587	0.0442797	0.122221	0.0883802	0.0531739	0.100757	0.182921	0.200973	0.00313735	0.117182	0.0293582	0.423201	0.00519509	0.0757332	0.0686361	0.10411	0.0762605	0.00181943	0.127271	0.0557327	0.0468806	0.115084	0.370487	0.0682219	0.0598794	0.135164
Volume of thalamus (right)	0.0560125	0.0957096	0.0627311	0.113738	0.191378	0.0613886	0.121342	0.277789	0.119631	0.113812	0.0849046	0.00364408	0.0255406	0.115104	0.0852147	0.0463062	0.0374606	0.174842	0.111981	0.115973	0.10093	0.0189688	0.0415235	0.0526199	0.0297457	0.147883	0.0662542	0.0745538	0.0642101	0.159054	0.167113	0.0197318	0.100258	0.0301947	0.409475	0.0418164	0.0567964	0.054218	0.137745	0.098018	0.0355536	0.150415	0.0637322	0.0534437	0.0910551	0.351422	0.087812	0.0898305	0.145319
Volume of accumbens (right)	0.0571255	0.0361188	0.0812962	0.0436	0.0361318	0.0462582	0.0304338	0.333757	0.107609	0.0679074	0.0176233	0.02101	0.0265393	0.0277028	0.066753	0.046394	0.102218	0.0810026	0.0959206	0.100498	0.0500373	0.0310407	0.00759704	0.0321287	0.0222334	0.0733	0.113455	0.0483637	0.0226228	0.115164	0.167615	0.0325296	0.102345	0.092367	0.337266	0.0310602	0.00569483	0.0799393	0.0504006	0.116846	0.0301233	0.0344867	0.11366	0.0538422	0.12067	0.274577	0.0520899	0.0445477	0.0500585
Volume of accumbens (left)	0.0803725	0.0848075	0.0765804	0.03434	0.0515104	0.0384832	0.0244167	0.262827	0.118327	0.0762498	0.0180842	0.0263926	0.00184165	0.00844078	0.0517846	0.0357007	0.0735187	0.0860822	0.041461	0.0527406	0.0318049	0.0498667	0.0194073	0.0156455	0.0274611	0.0483797	0.0747565	0.00636512	0.00925749	0.109376	0.144652	0.0164976	0.105753	0.0273646	0.294318	0.0236456	0.00833983	0.0721828	0.0301901	0.0715262	0.0258361	0.0143549	0.146897	0.0763058	0.0698869	0.255849	0.0659656	0.0192569	0.0508021
Volume of grey matter in Paracingulate Gyrus (right)	0.009996	0.141417	0.0367919	0.0552924	0.072082	0.00507949	0.039439	0.287342	0.0552346	0.00654802	0.0332139	0.0674838	0.100296	0.00227179	0.0333339	0.00202563	0.0991749	0.0912357	0.155216	0.0341619	0.0395528	0.0272354	0.0326348	0.020519	0.0776792	0.00377738	0.148114	0.0221857	0.0783406	0.177259	0.021855	0.0273243	0.0669888	0.0122313	0.412449	0.0300222	0.00171459	0.0499858	0.1202	0.0990517	0.0887405	0.0923601	0.261416	0.0347285	0.114459	0.254048	0.0434438	0.00185033	0.0574121
Volume of grey matter in Frontal Pole (left)	0.0299211	0.0964897	0.00931496	0.0209055	0.149959	0.0332887	0.0862598	0.173585	0.0605484	0.00312271	0.00841798	0.175383	0.0816557	0.00323365	0.0544561	0.0125148	0.019307	0.0786417	0.0536913	0.0674711	0.0191667	0.0271518	0.0230244	0.0236141	0.00812343	0.0504047	0.0269014	0.000634166	0.0164748	0.159948	0.0300361	0.0908386	0.0739943	0.0404849	0.35202	0.0898934	0.0706205	0.0206801	0.0627227	0.0242851	0.0722733	0.0926227	0.190132	0.165231	0.216355	0.207076	0.015831	0.0874967	0.0396385
Volume of grey matter in Postcentral Gyrus (right)	0.0122241	0.0419198	0.0377121	0.0584171	0.108703	0.00191633	0.0782695	0.302005	0.0599571	0.000708498	0.0286991	0.0217756	0.0661461	0.0382101	0.126533	0.122573	0.0762452	0.124393	0.0204045	0.0816023	0.0354673	0.0692163	0.0687721	0.00293452	0.00359276	0.0362779	0.0639113	0.1684	0.11633	0.114805	0.052707	0.00953577	0.108286	0.0819227	0.358724	0.0848138	0.0796281	0.0313832	0.0466939	0.102687	0.0248575	0.122249	0.103691	0.0279915	0.133893	0.187785	0.00968095	0.0140972	0.110026
Volume of grey matter in Paracingulate Gyrus (left)	0.031865	0.180139	0.0206696	0.106423	0.0590264	0.0367389	0.0155832	0.261355	0.0410145	0.00758817	0.0472871	0.134261	0.131635	0.0352781	0.0251674	0.0214223	0.0860571	0.0550022	0.123441	0.0298146	0.00636971	0.0067536	0.0178211	0.00604314	0.0436228	0.0105974	0.131943	0.077831	0.0762189	0.15212	0.050344	0.00564885	0.0722628	0.0551104	0.380892	0.0158446	0.00033512	0.0449116	0.0541452	0.0750722	0.0730317	0.0431238	0.236931	0.126172	0.129507	0.219389	0.0241784	0.0277182	0.0423154
Volume of grey matter in Postcentral Gyrus (left)	0.00523427	0.0383128	0.0134801	0.0264324	0.127805	0.0122128	0.0926037	0.296171	0.0197579	0.00227616	0.0265333	0.0354678	0.0587358	0.0155351	0.0892852	0.107803	0.0780668	0.106911	0.0262198	0.100288	0.0572715	0.0620589	0.0243778	0.038221	0.00999611	0.046367	0.050537	0.123354	0.100844	0.12357	0.0493657	0.0142875	0.0790145	0.0370148	0.326526	0.0768572	0.0634492	0.0163984	0.0291409	0.090171	0.0396517	0.123439	0.101404	0.00276595	0.140384	0.183823	0.00907638	0.0212262	0.102099
Volume of grey matter in Frontal Pole (right)	0.00938893	0.0469817	0.00836333	0.0300193	0.135332	0.0210603	0.0376668	0.190298	0.0895489	0.0385696	0.0011505	0.178696	0.0687259	0.0316468	0.0471249	0.0365739	0.0424471	0.0745113	0.113728	0.0747594	0.0235528	0.0200764	0.00703597	0.0134431	0.0351844	0.0384929	0.0691077	0.0831762	0.0578341	0.161782	0.0374101	0.0955659	0.0766333	0.0485386	0.376943	0.141318	0.0458782	0.0194994	0.108198	0.0520809	0.0508728	0.0956128	0.154907	0.102157	0.239161	0.194412	0.047007	0.0545542	0.0245203
Volume of grey matter in Brain-Stem	0.0246201	0.0793497	0.0681162	0.0268741	0.138271	0.0536123	0.1102	0.257687	0.173553	0.0986702	0.00916616	0.0695171	0.0146675	0.108649	0.192585	0.062599	0.0458168	0.131992	0.0896702	0.0713238	0.0206336	0.0350908	0.0376184	0.0815488	0.0622569	0.0400422	0.0683006	0.0599685	0.0440126	0.0891377	0.117605	0.0225803	0.0332748	0.0191413	0.276913	0.051309	0.068583	0.061837	0.0856231	0.0293637	0.0139675	0.163695	0.125842	0.0051647	0.179028	0.295385	0.0563544	0.0976305	0.114916
Volume of grey matter in X Cerebellum (vermis)	0.0321408	0.107046	0.0870049	0.043531	0.216859	0.113801	0.1043	0.259769	0.0679084	0.118896	0.121995	0.128005	0.0165316	0.0644048	0.128574	0.00207783	0.0691627	0.0622176	0.129688	0.145359	0.0844151	0.0402605	0.0301149	0.178947	0.00735992	0.121813	0.162001	0.0453589	0.0377544	0.116521	0.0955068	0.071661	0.00569458	0.0553139	0.288783	0.0597592	0.167465	0.0254328	0.0686134	0.00312102	0.0911058	0.174743	0.0513408	0.135293	0.0334516	0.322341	0.163809	0.10162	0.124398
Volume of grey matter in Crus I Cerebellum (left)	0.00467561	0.155154	0.00667541	0.136601	0.136207	0.0131862	0.129722	0.138451	0.00664762	0.113561	0.0803603	0.0609419	0.182518	0.169493	0.0492746	0.0274484	0.0631146	0.148782	0.033755	0.196105	7.49691e-05	0.112145	0.0520988	0.131306	0.0278698	0.109787	0.0918202	0.17102	0.0642005	0.0950692	0.0380494	0.0984601	0.0567748	0.0261684	0.200566	0.0723253	0.0522148	0.0121559	0.131577	0.0834729	0.0450806	0.194006	0.064362	0.0467604	0.10304	0.373508	0.0276878	0.105867	0.124044
Volume of grey matter in Precentral Gyrus (right)	0.0592043	0.0280485	0.0159801	0.00297247	0.108723	0.0252089	0.0248373	0.258796	0.0346402	0.0145153	0.00236881	0.0722583	0.0673848	0.0759632	0.0322522	0.0254036	0.07077	0.090308	0.0143654	0.057738	0.0289041	0.0375503	0.00625949	0.0156685	0.0353051	0.00837045	0.0119627	0.0629663	0.0235182	0.127107	0.0168661	0.0463082	0.0576076	0.0260482	0.324111	0.0556938	0.0641177	0.0247359	0.0699918	0.0172455	0.0626582	0.0948302	0.144091	0.00389102	0.167645	0.221666	0.054147	0.0787614	0.0262561
Volume of grey matter in Precentral Gyrus (left)	0.0449583	0.00474902	0.0453941	0.017581	0.0974998	0.0364583	0.0307622	0.286885	0.00925844	0.000964937	0.0115828	0.084465	0.0503166	0.0720258	0.0134459	0.0200975	0.0843119	0.0791045	0.0144403	0.0683051	0.0365531	0.0116236	0.0111318	0.0136909	0.0200291	0.0117033	0.022562	0.0803694	0.0100419	0.115258	0.0308574	0.0484949	0.0520265	0.0364454	0.310024	0.0846487	0.0567488	0.026442	0.0666399	0.0189506	0.0798275	0.0934633	0.10835	0.00450417	0.183626	0.207091	0.0646028	0.0413514	0.0219853
Volume of grey matter in Crus II Cerebellum (right)	0.0662616	0.207698	0.0117389	0.149513	0.104593	0.0616747	0.127905	0.151735	0.0105244	0.11507	0.100341	0.138093	0.0886733	0.192401	0.0642634	0.0198769	0.0178258	0.142484	0.0268738	0.182933	0.0180095	0.0466928	0.0389165	0.172937	0.032149	0.0803727	0.114475	0.197712	0.0534078	0.0254041	0.0183157	0.112114	0.0382864	0.0226876	0.196036	0.0829531	0.0991397	0.038186	0.152151	0.0932653	0.0729932	0.201935	0.0465086	0.147926	0.0324076	0.321839	0.0306545	0.098853	0.101365
Age when attended assessment centre	0.0183931	0.0221739	0.086015	0.0566445	0.103512	0.0699194	0.0452658	0.267488	0.134661	0.023804	0.0512812	0.0788934	0.00390465	0.136068	0.0114513	0.0827498	0.113972	0.068474	0.0920018	0.119673	0.00145555	0.0181213	0.0657349	0.045623	0.079672	0.0894422	0.145825	0.0238298	0.00169313	0.12831	0.0894112	0.0788497	0.0864128	0.0293142	0.350394	0.11687	0.0256119	0.0728434	0.0469713	0.0730191	0.0589318	0.0984625	0.184554	0.127186	0.307533	0.348061	0.0392445	0.0473207	0.019856
Volume of grey matter in Amygdala (right)	0.00527144	0.0148663	0.0839908	0.0584258	0.127396	0.106097	0.00623996	0.294454	0.136241	0.0454152	0.1093	0.012409	0.00578456	0.0474332	0.0218413	0.00636108	0.0300855	0.0125888	0.0814135	0.0793454	0.0336221	0.00144759	0.0243258	0.0283641	0.0128429	0.0702928	0.0952097	0.0914732	0.0292122	0.112906	0.135472	0.0138303	0.118852	0.0633406	0.351502	0.00945699	0.0224246	0.0897484	0.00197377	0.0607739	0.0158092	0.0967883	0.104366	0.000959504	0.101205	0.264784	0.0137774	0.0348897	0.040353
Volume of hippocampus (left)	0.0368157	0.0417971	0.0127433	0.0435888	0.0392061	0.054068	0.0220799	0.297652	0.0637646	0.118371	0.0156565	0.0505423	0.0866393	0.0253217	0.0399894	0.0138004	0.0395615	0.119756	0.0787265	0.121927	0.0725594	0.0947229	0.0712423	0.108146	0.0136061	0.136078	0.121958	0.0208664	0.0326669	0.158989	0.114225	0.0314822	0.00773001	0.0384681	0.327202	0.100605	0.0343031	0.00151259	0.0404067	0.0665716	0.0532671	0.046351	0.126234	0.149361	0.0277501	0.292398	0.0233835	0.0307363	0.0140433
Volume of grey matter in Crus I Cerebellum (right)	0.0172983	0.183824	0.00617437	0.149539	0.130635	0.0294903	0.12073	0.149414	0.0384407	0.116534	0.0905175	0.0591592	0.121103	0.159191	0.0826198	0.0235475	0.0442762	0.143285	0.0527703	0.189182	0.0237287	0.0568443	0.0163813	0.138106	0.00812557	0.109865	0.128883	0.183924	0.0131204	0.0750465	0.0216106	0.0272121	0.0439691	0.00517917	0.184046	0.100282	0.0725191	0.00497463	0.145809	0.127535	0.00661124	0.199124	0.0352682	0.0411869	0.124096	0.352817	0.0239228	0.0645191	0.0476704
sex	0.0343173	0.0861499	0.0604806	0.0524514	0.251893	0.00223318	0.00266894	0.340509	0.0482452	0.075613	0.0680638	0.00715275	0.0856687	0.0460897	0.147842	0.119492	0.0443843	0.0821039	0.00170276	0.107686	0.0235371	0.200103	0.117576	0.16488	0.0169573	0.0769696	0.0564698	0.176998	0.159508	0.224912	0.0573765	0.0667045	0.167683	0.0372337	0.351949	0.101681	0.0110976	0.0138063	0.0132495	0.033471	0.0658284	0.173986	0.0517103	0.232933	0.00199475	0.237569	0.106305	0.0717347	0.197459
Volume of grey matter in Temporal Pole (left)	0.118901	0.0786439	0.0152241	0.0919541	0.00379342	0.0536051	0.0700953	0.235023	0.10612	0.0107458	0.102875	0.0298155	0.0622345	0.0283306	0.0624635	0.0911388	0.084385	0.0773418	0.0498401	0.0259908	0.081329	0.220685	0.101131	0.0408645	0.0638219	0.0627317	0.00494059	0.0340942	0.0504789	0.12218	0.0477685	0.0340845	0.0507187	0.111094	0.162612	0.0910694	0.160813	0.0680935	0.0943651	0.0556582	0.0727805	0.0098488	0.19638	0.186628	0.104877	0.240554	0.197894	0.054205	0.125309
Volume of grey matter in VIIIa Cerebellum (right)	0.0974309	0.173001	0.100558	0.113663	0.11626	0.149173	0.137029	0.236079	0.0963486	0.0867518	0.106094	0.109204	0.0554669	0.04851	0.0519914	0.0172776	0.0201715	0.00122374	0.1402	0.218664	0.0397584	0.00955844	0.0243607	0.136834	0.0372087	0.0957113	0.174538	0.0768957	0.0666018	0.0349324	0.0988962	0.0409766	0.0325396	0.0573512	0.206799	0.00366388	0.153143	0.0540178	0.0604537	0.0601526	0.139539	0.153594	0.0124753	4.74293e-05	0.00442476	0.311458	0.0518156	0.120917	0.142918
Volume of hippocampus (right)	0.0188533	0.00150599	0.0657742	0.0335926	0.055062	0.0790891	0.0168176	0.320114	0.0422036	0.134934	0.00481455	0.0728209	0.0289644	0.0291358	0.065787	0.0147465	0.0577808	0.120856	0.103693	0.0804138	0.100612	0.0398963	0.0799707	0.0716852	0.0176856	0.164953	0.0929802	0.0217101	0.0386812	0.132268	0.0776094	0.0321537	0.0247329	0.00929088	0.307741	0.0565627	0.0499123	0.0291812	0.0237	0.142686	0.0978014	0.0660248	0.123809	0.171254	0.022073	0.254784	0.0489853	0.000417552	0.00914627
Volume of grey matter in VIIIa Cerebellum (left)	0.0662257	0.14888	0.0761232	0.131936	0.11114	0.108952	0.13372	0.231522	0.108804	0.140813	0.104379	0.15086	0.0307639	0.0414839	0.0625867	0.0534065	0.0282672	0.0510806	0.11043	0.179903	0.0021823	0.0451848	0.00107603	0.164973	0.0172099	0.0861075	0.122089	0.0499881	0.0563802	0.0263682	0.0988937	0.0317483	0.0631934	0.0224054	0.211843	0.00989738	0.111784	0.0575908	0.091254	0.0539	0.0922507	0.134544	0.00469422	0.00641457	0.0200092	0.325344	0.0606844	0.127613	0.0982069
Volume of white matter	0.0603386	0.138424	0.0567368	0.110812	0.208374	0.055787	0.0730702	0.12253	0.0796377	0.0320501	0.0810091	0.10846	0.0612881	0.0343553	0.0438152	0.0935188	0.125504	0.019655	0.146248	0.0454918	0.0918457	0.185968	0.0323218	0.0014838	0.129237	0.121977	0.063876	0.0151478	0.0407288	0.122145	0.0171876	0.116227	0.0434415	0.0705474	0.28179	0.0126897	0.00109416	0.00132793	0.001994	0.0221012	0.12578	0.0584267	0.190514	0.064825	0.138745	0.18971	0.0314581	0.0375896	0.0194617
Volume of grey matter in Crus II Cerebellum (left)	0.0652659	0.20489	0.0141597	0.112671	0.113751	0.0578998	0.171846	0.148897	0.0317567	0.106439	0.0959459	0.114465	0.114289	0.167759	0.0774941	0.00361417	0.0283938	0.0737297	0.0343266	0.228006	0.0101808	0.0551806	0.0569249	0.168359	0.0675283	0.0995909	0.116826	0.160122	0.0699936	0.0156799	0.0105334	0.133744	0.0182279	0.000833816	0.159233	0.0553321	0.128577	0.0361929	0.093058	0.0750731	0.114633	0.192977	0.0408604	0.0949874	0.0105806	0.309254	0.0178867	0.121638	0.144063
Volume of grey matter in IX Cerebellum (right)	0.0521748	0.166243	0.0972372	0.151229	0.178726	0.120428	0.0799574	0.190332	0.166572	0.221582	0.0497907	0.149049	0.010515	0.00746281	0.126525	0.0487164	0.120969	0.0926141	0.124576	0.110082	0.0069812	0.0182542	0.0116527	0.112011	0.00119323	0.00393638	0.0463303	0.0437875	0.01146	0.0095232	0.152804	0.00980729	0.0641007	0.0818214	0.236764	0.0744185	0.150827	0.116165	0.0694892	0.00180479	0.105987	0.128038	0.0157949	0.0233827	0.0381423	0.227956	0.152076	0.0603049	0.085986
Volume of grey matter in VIIIb Cerebellum (left)	0.00601077	0.138674	0.080108	0.166381	0.129955	0.0885733	0.091644	0.205468	0.194588	0.192135	0.0597674	0.148617	0.0295514	0.0475293	0.103051	0.0496653	0.108199	0.0564941	0.146609	0.0832377	0.0461114	0.0622528	0.0282561	0.0529811	0.0180334	0.0123302	0.0665573	0.00286039	0.0302605	0.0615756	0.196854	0.0669442	0.0768481	0.0376711	0.221301	0.0613535	0.154539	0.18388	0.0404732	0.0128914	0.0731637	0.0405603	0.025296	0.0633388	0.0128295	0.250158	0.0859862	0.0610294	0.0417989
Volume of grey matter in IX Cerebellum (left)	0.0266937	0.201396	0.0984458	0.122884	0.157416	0.120759	0.108721	0.213328	0.130062	0.189537	0.0441499	0.136271	0.0157155	0.0110865	0.145648	0.0286077	0.100649	0.0476457	0.137735	0.149481	0.0113411	0.0136057	0.00606809	0.138891	0.027176	0.0280676	0.0799874	0.059846	0.0326427	0.018589	0.151696	0.00779752	0.0337844	0.0589747	0.207864	0.0784985	0.177262	0.134	0.0242785	0.0126104	0.134634	0.154508	0.0363791	0.00942229	0.0178532	0.234419	0.105538	0.0612113	0.0962862
Volume of grey matter in Temporal Pole (right)	0.0679712	0.0114541	0.00734599	0.162527	0.00864016	0.0011306	0.154144	0.331476	0.134372	0.00637828	0.0964216	0.03684	0.0197874	0.0346625	0.0986151	0.057155	0.101369	0.116008	0.0378433	0.0223432	0.0456363	0.128539	0.155776	0.0866238	0.148497	0.0287603	0.0599175	0.0718118	0.0741265	0.137027	0.0630486	0.0855357	0.041645	0.0121907	0.201357	0.00570506	0.151962	0.124207	0.0746747	0.132337	0.0756738	0.0369038	0.126379	0.086044	0.124616	0.245615	0.1949	0.0928017	0.139286
Volume of grey matter in Hippocampus (right)	0.0375773	0.0567859	0.0586631	0.0395338	0.0655594	0.104142	0.0472502	0.293254	0.0769188	0.0830413	0.0551028	0.059535	0.0583723	0.0393307	0.0391465	0.0112323	0.0190383	0.0538595	0.101775	0.0676791	0.0778393	0.0288074	0.0340172	0.0987135	0.0367236	0.130393	0.108337	0.0411001	0.0195148	0.0850804	0.100091	0.0757213	0.00138876	0.00255572	0.278246	0.061912	0.0135004	0.00896779	0.00363044	0.0790076	0.00291834	0.129609	0.0805033	0.13537	0.0194492	0.234973	0.0667899	0.0162286	0.0546833
Volume of grey matter in Amygdala (left)	0.0211198	0.0116556	0.0725257	0.0361187	0.11449	0.0883201	0.0360873	0.225102	0.0981339	0.0571281	0.116353	0.0148169	0.00351827	0.0451241	0.00292178	0.0181625	0.0262934	0.00404353	0.0308755	0.0889873	0.0585695	0.0407912	0.00502927	0.0571533	0.0281614	0.0655101	0.0329513	0.0279047	0.0786746	0.0797688	0.100109	0.00927216	0.103644	0.00524647	0.303879	0.0366653	0.0121792	0.0731996	0.0200354	0.0284217	0.0129913	0.0731217	0.116931	0.0134396	0.0721404	0.227642	0.0202414	0.0668696	0.035963
Volume of grey matter in Hippocampus (left)	0.0341118	0.030928	0.0461425	0.0393684	0.0387678	0.0950896	0.0235828	0.288032	0.0880829	0.076541	0.0699228	0.0413363	0.0831786	0.0534912	0.0289956	0.0272164	0.0277179	0.0465678	0.0987963	0.0876076	0.0764521	0.00426845	0.0248625	0.113307	0.0266239	0.120974	0.110013	0.0335745	0.0416381	0.0953955	0.123675	0.0603017	0.0312945	0.00406055	0.285287	0.0734504	0.00534364	0.0185448	0.0161757	0.0593047	0.0229374	0.104992	0.0740993	0.145477	0.062338	0.245797	0.0561596	0.0019377	0.0516666
Volume of grey matter in Central Opercular Cortex (left)	0.0038567	0.0644091	0.0842682	0.0289601	0.0597969	0.0134238	0.0231252	0.219061	0.167823	0.0701896	0.000776731	0.116207	0.0348066	0.00225741	0.0289155	0.0108689	0.0434778	0.00857179	0.0114846	0.0530714	0.00240994	0.00938008	0.0330258	0.0544589	0.0875327	0.0438826	0.0781355	0.0209552	0.0256911	0.138327	0.088792	0.0868422	0.0693724	0.0113975	0.270863	0.0626751	0.0640863	0.0234956	0.0314784	0.0060764	0.0421345	0.0575073	0.165666	0.0952139	0.209796	0.219439	0.0284097	0.0210831	0.0242297
Volume of grey matter in VIIb Cerebellum (left)	0.0858642	0.166606	0.0268798	0.11539	0.0907419	0.0831539	0.148966	0.171025	0.0263757	0.115617	0.11051	0.14854	0.0611259	0.117341	0.0519783	0.0364009	0.00728456	0.0800959	0.0625218	0.203583	0.0149622	0.0448798	0.0189929	0.193277	0.0490895	0.107214	0.121404	0.112724	0.0609713	0.0348426	0.0109746	0.10115	0.0402401	0.011247	0.154228	0.0647231	0.0918477	0.00543143	0.131252	0.0873201	0.0940096	0.168936	0.0180491	0.0654084	0.00701988	0.320849	0.037071	0.1338	0.127204
Volume of grey matter in Ventral Striatum (left)	0.0144103	0.0625833	0.12611	0.00138676	0.0902305	0.0844644	0.0457654	0.214644	0.0710918	0.0863104	0.0892854	0.0169896	0.0106803	0.0779714	0.0515696	0.00719972	0.0635694	0.0210349	0.122313	0.113802	0.0386684	0.00444231	0.00520923	0.0771385	0.0789391	0.0973582	0.0851834	0.0350519	0.0674251	0.0865852	0.118447	0.00511691	0.0418356	0.0157663	0.319719	0.0686184	0.0675996	0.0214494	0.00591532	0.0552362	0.0103418	0.0679933	0.120409	0.0100148	0.0885345	0.20794	0.0915043	0.0528956	0.0433966
Volume of grey matter in Ventral Striatum (right)	0.024658	0.0463299	0.113841	0.0278248	0.0749914	0.097345	0.0439998	0.198454	0.0495707	0.0772822	0.0931204	0.00126547	0.0301239	0.0814296	0.04432	0.00848243	0.037534	0.0177102	0.14435	0.130899	0.0467551	0.0192347	0.0131562	0.0584882	0.0671656	0.093756	0.0983057	0.0133329	0.045047	0.08346	0.12043	0.00121525	0.0373249	0.0610233	0.319325	0.0471914	0.0590661	0.0340285	0.0228839	0.0849818	0.00928425	0.0700942	0.0845354	0.0321607	0.0724934	0.179346	0.0622216	0.0297888	0.024009
Volume of grey matter in VIIIb Cerebellum (right)	0.000375077	0.113909	0.113721	0.188354	0.170218	0.108798	0.0602971	0.199861	0.19806	0.174074	0.0699042	0.145805	0.0349384	0.0356895	0.0543594	0.0550498	0.094539	0.0415691	0.155071	0.0802852	0.05206	0.056026	0.0313398	0.0146466	0.0529288	0.00787225	0.0618013	0.01171	0.0305953	0.0381776	0.156077	0.0545156	0.103935	0.0886194	0.247998	0.0281642	0.126403	0.149526	0.0503905	0.0135863	0.0739265	0.0487755	0.0157449	0.0543911	0.0180656	0.242965	0.117023	0.0666595	0.0708164
Volume of grey matter in Insular Cortex (right)	0.0219344	0.0604699	0.015967	0.0315819	0.0480751	0.014495	0.0499355	0.203844	0.12462	0.0118936	0.0498215	0.0968842	0.0573208	0.0172568	0.000718565	0.0608678	0.0721897	0.035612	0.00457868	0.00313641	0.0513882	0.0307665	0.0132857	0.0490241	0.119351	0.0357929	0.0177137	0.0198378	0.0601471	0.0903382	0.114862	0.0896023	0.0889557	0.00646756	0.267416	0.0504151	0.0468345	0.0144728	0.0369099	0.0407776	0.0285941	0.0226235	0.079193	0.00844442	0.115571	0.139671	0.0231166	0.0226292	0.0323753
Volume of grey matter in X Cerebellum (right)	0.00428759	0.141851	0.00210954	0.159712	0.0234032	0.0844093	0.128719	0.168041	0.108187	0.10143	0.0499698	0.0021029	0.116659	0.13448	0.0636509	0.0872622	0.0892671	0.172011	0.0228284	0.0654398	0.0497706	0.00146751	0.143978	0.0257161	0.0306972	0.00300166	0.019069	0.131787	0.0765423	0.00680467	0.11658	0.00437941	0.100311	0.0857836	0.177107	0.140254	0.00491868	0.0947081	0.104677	0.126352	0.0113849	0.0682653	0.0260381	0.087837	0.141111	0.233492	0.0305597	0.0390894	0.105421
Volume of grey matter in Central Opercular Cortex (right)	0.00121567	0.0786686	0.0868791	0.0342064	0.0628979	0.00665245	0.00868225	0.199619	0.142994	0.0398923	0.00906797	0.0877869	0.0162432	0.0210416	0.015281	0.026041	0.0102796	0.0347627	0.0237077	0.000636825	0.0339556	0.02422	0.060202	0.0609666	0.105367	0.0490768	0.0312536	0.031542	0.0288754	0.11971	0.0490263	0.0694268	0.0713845	0.0212544	0.272343	0.0628599	0.0891487	0.0519491	0.0783915	0.0326603	0.0653967	0.0662785	0.182075	0.0836038	0.19863	0.188868	0.0240098	0.0281626	0.0366026
Volume of grey matter in VI Cerebellum (left)	0.0221513	0.171911	0.0432364	0.110351	0.159457	0.0675192	0.139725	0.160252	0.00512386	0.126324	0.0910294	0.189669	0.0175299	0.0788486	0.0857818	0.0595183	0.0114289	0.0620082	0.0633827	0.192612	0.00642213	0.0597519	0.0068268	0.187823	0.0421218	0.0795067	0.110289	0.136379	0.0544908	0.0343455	0.00907848	0.0441772	0.0647263	0.021511	0.1636	0.0894466	0.0748926	0.0434797	0.0927778	0.0660617	0.042297	0.247038	0.088789	0.0501379	0.0648025	0.316814	0.0397177	0.136075	0.0801787
Volume of grey matter in Lateral Occipital Cortex, superior division (left)	0.0629133	0.000757861	0.114388	0.0641842	0.153987	0.00909248	0.00935536	0.266182	0.0817642	0.0190129	0.0657918	0.0219137	0.0128728	0.0295098	0.0713977	0.105196	0.0663163	0.0546577	0.130954	0.0894609	0.0116223	0.0139025	0.011912	0.00805804	0.0699145	0.055086	0.0927551	0.116439	0.061619	0.119311	0.0571696	0.0370095	0.136558	0.0220625	0.285839	0.0736992	0.0322883	0.0328961	0.0366986	0.110328	0.0440046	0.130419	0.174102	0.0156184	0.116756	0.235366	0.00954623	0.0222674	0.0432435
Volume of grey matter in Insular Cortex (left)	0.017023	0.0549864	0.00522226	0.027122	0.0583434	0.0344134	0.07209	0.20165	0.140661	0.00797922	0.0652679	0.0809285	0.0429463	0.030684	0.000376164	0.0682017	0.0600716	0.0604588	0.0152848	0.0129044	0.038434	0.0329615	0.0144385	0.0350469	0.119281	0.0295112	0.0270528	0.0294886	0.0725885	0.111963	0.114341	0.0861839	0.108777	0.0127578	0.286643	0.0197537	0.0396782	0.0275603	0.0782574	0.053718	0.00776358	0.038433	0.0938047	0.0431636	0.137586	0.152738	0.0543409	0.00724291	0.0380931
Volume of grey matter in Precuneous Cortex (right)	0.00228617	0.133091	0.0307816	0.0871706	0.0732372	0.00923153	0.0254501	0.205108	0.0904939	0.0198177	0.0295207	0.00243506	0.0375206	0.0988762	0.0299443	0.0312939	0.0346117	0.0196364	0.119851	0.00332125	0.135824	0.0488333	0.0425165	0.0501461	0.0584461	0.0779562	0.118177	0.048655	0.0259552	0.133234	0.0354981	0.0265671	0.0367074	0.0685602	0.232746	0.0495238	0.0931043	0.0718623	0.0109374	0.00569995	0.170183	0.142393	0.26725	0.0113215	0.163671	0.212381	0.0378211	0.0126975	0.0298985
Volume of grey matter in Planum Polare (right)	0.000966324	0.0401719	0.0450157	0.0421524	0.0741705	0.00967545	0.0284146	0.197343	0.128745	0.0817168	0.0484839	0.0676023	0.0449092	0.044092	0.0614566	0.0229271	0.00785035	0.0190963	0.0284202	0.0880815	0.0287634	0.0485297	0.0137784	0.0337834	0.145498	0.024317	0.0968965	0.0920123	0.00204882	0.126501	0.0628386	0.0201092	0.0630311	0.00440113	0.308782	0.0448924	0.0132187	0.0414804	0.0678415	0.0342692	0.0342137	0.172962	0.252537	0.0366559	0.144711	0.267598	0.0320183	0.0485185	0.0914798
Volume of grey matter in VI Cerebellum (right)	0.0175649	0.181736	0.0538898	0.0759587	0.15304	0.0612351	0.160623	0.176462	0.0103517	0.104272	0.0762701	0.12549	0.0165297	0.0836615	0.116932	0.0391215	0.0143555	0.00894859	0.0662355	0.235544	0.0341761	0.0294212	0.0147326	0.16888	0.0762706	0.0874505	0.137501	0.122094	0.0510452	0.0437815	0.0461323	0.0198043	0.030404	0.0237104	0.141256	0.0605328	0.132384	0.0449859	0.035484	0.0627899	0.0579636	0.223086	0.0605638	0.00442487	0.0888749	0.312688	0.0101856	0.115185	0.0824208
Volume of grey matter in Frontal Orbital Cortex (right)	0.0185537	0.0377971	0.0596106	0.00368167	0.0573435	0.0465321	0.166786	0.196747	0.126653	0.0138715	0.0020158	0.156558	0.113796	0.0733825	0.016582	0.048979	0.128634	0.0175979	0.00206699	0.017705	0.0247722	0.0702521	0.00421368	0.0551514	0.0219717	0.0131308	0.00350939	0.00143956	0.00730226	0.0917648	0.0867838	0.0759594	0.193037	0.0505229	0.209269	0.0870591	0.0429541	0.00223007	0.0836418	0.0638653	0.12365	0.00814629	0.0889268	0.0218056	0.156781	0.259666	0.0677954	0.0145611	0.00193326
Volume of putamen (left)	0.0388607	0.0281723	0.0252389	0.0513704	0.110775	0.0304221	0.0477811	0.210981	0.0792173	0.0420999	0.0805371	0.0044204	0.0185893	0.0786682	0.0585721	0.00465997	0.0207412	0.0351671	0.0821066	0.0857351	0.0492832	0.0770679	0.0249849	0.057422	0.0199104	0.097857	0.0674816	0.0056173	0.0183193	0.0667067	0.0710781	0.0197023	0.0565551	0.038376	0.259639	0.0388437	0.0133507	0.0598754	0.0150013	0.020837	0.0255648	0.0811964	0.0950774	0.0152514	0.061429	0.254544	0.0206105	0.0391371	0.0207541
Volume of grey matter in Cuneal Cortex (left)	0.0983838	0.0792355	0.0118687	0.140488	0.0143311	0.115815	0.00893915	0.067178	0.0145351	0.0499148	0.0940526	0.028518	0.121712	0.118092	0.0850763	0.142311	0.0548605	0.0507326	0.0286733	0.0540439	0.0991634	0.0885355	0.0212531	0.0750309	0.0401316	0.073033	0.0221385	0.0738749	0.0200169	0.138404	0.0382276	0.0540714	0.00737816	0.123687	0.121186	0.0588838	0.0422415	0.0515785	0.0388125	0.0390288	0.175948	0.0921789	0.178199	0.0521476	0.0922878	0.12231	0.0441057	0.0236444	0.0908459
Volume of putamen (right)	0.0327776	0.0409877	0.0230552	0.058698	0.116198	0.0455883	0.0767814	0.220159	0.0543194	0.0386398	0.0713486	0.00649433	0.0040703	0.0977517	0.0420556	0.00790305	0.0251994	0.024637	0.0904136	0.110113	0.0584906	0.0624594	0.0316602	0.069721	0.0145913	0.101223	0.0688193	0.0140862	0.0138927	0.0690115	0.0669042	0.0200696	0.0297979	0.00365773	0.255003	0.0356972	0.00169377	0.0771942	0.0115423	0.0275035	0.0164923	0.0860587	0.0867311	0.0145386	0.066341	0.233268	0.0326236	0.0231963	0.018579
Volume of grey matter in Frontal Orbital Cortex (left)	0.0285598	0.0406221	0.0668387	0.0100654	0.0791954	0.00839626	0.16385	0.172136	0.116218	0.0311996	0.0151548	0.172705	0.0889823	0.0959157	0.0220932	0.0801422	0.132037	0.00704034	0.000314505	0.0239824	0.0608822	0.0628151	0.0147342	0.0731044	0.0429562	0.0101356	0.0071322	0.0307317	0.00157819	0.110091	0.0569476	0.0542954	0.180178	0.0667343	0.21319	0.089227	0.0353962	0.0170718	0.0887357	0.049611	0.12839	0.00732127	0.0941635	0.00841831	0.139717	0.233362	0.0544508	0.0347803	0.00249921
Volume of grey matter in VIIIa Cerebellum (vermis)	0.037524	0.152456	0.134024	0.11642	0.113447	0.0554679	0.0781892	0.261692	0.0867057	0.103272	0.0337723	0.138344	0.0211496	0.0494502	0.131998	0.0523227	0.0300241	0.00362286	0.0587936	0.196964	0.0346175	0.0105856	0.0920641	0.189452	0.0712349	0.0395174	0.109405	0.0584578	0.0663308	0.0616556	0.098515	0.047014	0.0396516	0.0539625	0.188043	0.0127246	0.139168	0.0602364	0.00846222	0.0703154	0.113143	0.166291	0.052551	0.0985736	0.00494649	0.290928	0.0311323	0.143033	0.0754538
Volume of grey matter in Occipital Pole (left)	0.0296475	0.0156161	0.106783	0.025023	0.0788093	0.0501811	0.108685	0.172533	0.190796	0.0369445	0.0398105	0.0111176	0.0758124	0.0749748	0.0535377	0.11745	0.0770987	0.23274	0.241841	0.0194512	0.0595837	0.0381625	0.0365	0.00691803	0.0916094	0.0958386	0.188259	0.00875158	0.00510828	0.121974	0.207428	0.00974027	0.0607663	0.0722497	0.29701	0.0191329	0.0052112	0.00962016	0.11742	0.0349769	0.177767	0.0320864	0.102986	0.0909562	0.0311901	0.11771	0.0846837	0.031981	0.0832313
Volume of grey matter in VI Cerebellum (vermis)	0.0129789	0.101958	0.111634	0.179499	0.107385	0.00297111	0.0658115	0.296745	0.093996	0.129841	0.0152262	0.124589	0.0407988	0.100036	0.110783	0.0931887	0.0561103	0.0495447	0.00622287	0.171212	0.138654	0.0401269	0.118486	0.106277	0.0172427	0.0102214	0.052486	0.0862593	0.0380951	0.0991978	0.146418	0.0391109	0.103116	0.0759992	0.181352	0.0558135	0.0674305	0.155361	0.0461868	0.0400327	0.0998694	0.0307014	0.0330113	0.0843584	0.0393662	0.290788	0.00414881	0.129317	0.0316599
Volume of grey matter in VIIb Cerebellum (right)	0.11023	0.210473	0.0175452	0.0875402	0.0759775	0.0988937	0.168669	0.166564	0.00561608	0.0650931	0.100553	0.0985679	0.0851748	0.129875	0.0688622	0.00951078	0.0185761	0.0454973	0.0789555	0.236401	0.0398135	0.00493406	0.0468682	0.172636	0.0747498	0.119319	0.170062	0.142079	0.0704545	0.0365465	0.0341849	0.0929399	0.00171047	0.0239165	0.124939	0.050078	0.148763	0.00529901	0.0924032	0.0830025	0.127749	0.182269	0.0580191	0.0440497	0.016876	0.295685	0.0103848	0.122197	0.153763
Volume of grey matter in Frontal Medial Cortex (left)	0.0139653	0.0150496	0.0202908	0.0200102	0.0562791	0.0526416	0.0883195	0.225381	0.0170427	0.0374562	0.0642593	0.0294203	0.0027126	0.0515171	0.00101503	0.0693977	0.00984701	0.0426439	0.0233833	0.1155	0.0234844	0.00237138	0.00943253	0.00889802	0.0524561	0.00277955	0.099716	0.0399188	0.00720392	0.0748164	0.0333893	0.0630308	0.00981305	0.0513286	0.179711	0.0391779	0.0579679	0.0692965	0.0386249	0.019415	0.0116714	0.082859	0.101943	0.162611	0.0968776	0.166794	0.0899852	0.0288393	0.0399433
Volume of grey matter in IX Cerebellum (vermis)	0.0376288	0.184674	0.119356	0.112187	0.129978	0.115821	0.0914704	0.144757	0.0375103	0.0925174	0.0711874	0.115678	0.0303951	0.0218004	0.0771191	0.0161699	0.0325984	0.0599217	0.0604529	0.173925	0.00660472	0.0223952	0.0591839	0.208219	0.0574173	0.0196488	0.051235	0.0706978	0.0472398	0.00545205	0.0727444	0.0562461	0.0331343	0.0888957	0.0990705	0.00173071	0.131076	0.0855984	0.0134966	0.0181379	0.160801	0.183189	0.0454989	0.0492668	0.0607973	0.165391	0.0340097	0.0864148	0.0851584
Volume of grey matter in Precuneous Cortex (left)	0.00642724	0.122329	0.00419465	0.11888	0.0556781	0.0285794	0.0199211	0.216896	0.0397106	0.016879	0.00846416	0.0193805	0.068916	0.105569	0.0172972	0.0372536	0.0374539	0.0165332	0.105923	0.043368	0.125609	0.0639098	0.0433512	0.0233652	0.0356588	0.0936596	0.113914	0.0320099	0.00211944	0.118336	0.034921	0.0221975	0.018917	0.0764441	0.201946	0.0324494	0.0760599	0.0674243	0.0360185	0.0237585	0.170418	0.137808	0.235506	0.0208031	0.190201	0.209991	0.00875903	0.0349242	0.0266039
Volume of pallidum (right)	0.0295892	0.0907622	0.0268487	0.0941161	0.0863492	0.0587724	0.0995233	0.232519	0.083969	0.0945494	0.0718207	0.0800593	0.0200144	0.0496809	0.0552289	0.0420969	0.030423	0.0755866	0.0671959	0.0767994	0.0811625	0.0103843	0.0138622	0.0667072	0.0295214	0.0754563	0.0643581	0.0486829	0.0641632	0.0387275	0.10761	0.038809	0.053015	0.0214765	0.243197	0.0416598	0.0417424	0.0916288	0.00961553	0.0136313	0.0495182	0.0767486	0.035964	0.0570153	0.00256146	0.188641	0.0288273	0.0677713	0.0713984
Volume of grey matter in X Cerebellum (left)	0.0323252	0.0904369	0.0184841	0.179529	0.0317416	0.103042	0.0943089	0.15015	0.141732	0.141052	0.0110856	0.046175	0.0986149	0.145671	0.0638392	0.107817	0.0714616	0.214698	0.0116959	0.0179097	0.00534255	0.0180613	0.0984001	0.0281632	0.0185695	0.0154246	0.0518416	0.100067	0.0520794	0.0197373	0.131735	0.00817326	0.119292	0.0609139	0.187993	0.128595	0.0131402	0.0897472	0.15887	0.112687	0.0286753	0.00726613	0.0124083	0.0202138	0.102019	0.246955	0.0221235	0.0894493	0.0645595
Volume of grey matter in Frontal Operculum Cortex (left)	0.0274903	0.00799337	0.0402747	0.0171444	0.0446576	0.00324122	0.00949198	0.203328	0.135764	0.0191817	0.00892619	0.0783507	0.0774839	0.075811	0.011036	0.00411016	0.0126313	0.0636496	0.0358695	0.00914791	0.0164673	0.035077	0.00335143	0.00635265	0.0659337	0.0564077	0.065823	0.0395292	0.0255743	0.112625	0.0901384	0.0955699	0.0729427	0.00793252	0.266407	0.0285052	0.0310897	0.0137602	0.0486193	0.0541638	0.0289342	0.0417643	0.100224	0.0162513	0.197965	0.194679	0.00598849	0.0415674	0.0167801
Volume of grey matter in Lateral Occipital Cortex, superior division (right)	0.0249993	0.0573342	0.106193	0.0163934	0.120816	0.0359124	0.0371743	0.182561	0.0638303	0.0226162	0.0261437	0.0412635	0.000804128	0.0444503	0.0503039	0.103562	0.0376745	0.0241667	0.0496705	0.0945031	0.0377326	0.0371584	0.014454	0.0515072	0.0243051	0.0194234	0.0387157	0.00117611	0.0821321	0.111298	0.0387388	0.0514125	0.115547	0.0639408	0.210184	0.0163732	0.0318012	0.0189003	0.079615	0.118253	0.0162523	0.0972618	0.202684	0.0735279	0.143555	0.200183	0.00862796	0.0689423	0.0221492
Volume of grey matter in Parahippocampal Gyrus, posterior division (right)	0.0883589	0.102836	0.0150509	0.010728	0.0154643	0.120737	0.0609578	0.25752	0.00560004	0.0129436	0.00766434	0.0341268	0.0996345	0.017314	0.0563676	0.134386	0.0578361	0.00321656	0.115816	0.0998567	0.0549135	0.00126558	0.0413375	0.122956	0.0561585	0.169917	0.222737	0.0487955	0.0615718	0.0360849	0.0187692	0.145899	0.110955	0.0548178	0.200105	0.00408958	0.0191186	0.0504406	0.0321086	0.102461	0.00101006	0.174563	0.0409621	0.164008	0.0101223	0.241167	0.0197507	0.0126716	0.0315638
Volume of grey matter in Frontal Medial Cortex (right)	0.009926	0.00685382	0.019844	0.0888263	0.0606625	0.0253519	0.0156692	0.208433	0.0518674	0.0163134	0.0510534	0.00460539	0.026381	0.0227277	0.0355104	0.0903167	0.00469291	0.100931	0.00545997	0.0678921	0.0268527	0.00336466	0.00819199	0.0283071	0.0955944	0.00989141	0.0779986	0.0913829	0.0442776	0.0940783	0.0195825	0.0443888	0.0486378	0.0124656	0.217937	0.0721062	0.0715653	0.0684798	0.0398008	0.00329176	0.0190055	0.0735071	0.0843143	0.0786875	0.0656611	0.158073	0.063418	0.0341493	0.0125663
Volume of grey matter in Planum Polare (left)	0.0118941	0.0202795	0.00195079	0.0312825	0.107032	0.0233247	0.0105826	0.176949	0.0778809	0.0673782	0.0833742	0.0613452	0.0344667	0.0384228	0.0244605	0.0351214	0.00478708	0.0136307	0.0262164	0.127825	0.0303134	0.070708	0.0206791	0.054386	0.145117	0.0313653	0.103427	0.120638	0.0192077	0.105952	0.0385935	0.0018386	0.0415781	0.00257101	0.279311	0.0524168	0.0112131	0.0362215	0.0733639	0.016874	0.0485473	0.185358	0.22335	0.0365373	0.128578	0.244466	0.0351966	0.0223299	0.0929293
Volume of grey matter in Temporal Occipital Fusiform Cortex (left)	0.0342477	0.130678	0.0519611	0.0181063	0.138468	0.0519512	0.0875986	0.0396906	0.0782279	0.0842	0.095065	0.0371845	0.014744	0.0149586	0.0387946	0.0109006	0.0416971	0.0183718	0.02459	0.096489	0.0594212	0.0030551	0.061742	0.0996056	0.0344435	0.0665273	0.0820607	0.181905	0.00686589	0.00235733	0.101131	0.0844849	0.0286925	0.0387561	0.0265689	0.125374	0.00664171	0.0533832	0.118999	0.00707856	0.00672297	0.278789	0.090797	0.0258714	0.0736462	0.106267	0.00148685	0.00154942	0.0563121
Volume of grey matter in VIIb Cerebellum (vermis)	0.0241329	0.0880163	0.0947677	0.131285	0.149307	0.0144414	0.0820431	0.228302	0.0494734	0.13267	0.0320804	0.116015	0.0167471	0.0953396	0.112484	0.0584096	0.0383529	0.0370878	0.0185542	0.153365	0.0744473	0.0346425	0.0967684	0.153352	0.0703397	0.0169196	0.0383906	0.0845369	0.0386741	0.0709302	0.0584451	0.0128392	0.064987	0.0444832	0.187185	0.0517735	0.0953594	0.0820595	0.0091887	0.0572803	0.0773917	0.110485	0.0534684	0.11494	0.00884263	0.273911	0.0292268	0.140262	0.0310301
Volume of grey matter in I-IV Cerebellum (right)	0.0194501	0.0875108	0.112314	0.0172672	0.128723	0.0263393	0.0441389	0.170159	0.0815734	0.172332	0.0510679	0.154817	0.0379148	0.0748658	0.139091	0.0443132	0.0052483	0.0881192	0.0915369	0.116667	0.0383442	0.0352588	0.0239649	0.139153	0.00694795	0.115147	0.0493419	0.0306418	0.0214895	0.0106401	0.126744	0.0518949	0.0596873	0.000391361	0.166184	0.0811247	0.126527	0.00271871	0.0729566	0.0684404	0.0044053	0.104925	0.00686317	0.151119	0.0034792	0.259859	0.164413	0.118732	0.105284
Volume of grey matter in Cuneal Cortex (right)	0.0364937	0.0220385	0.00411347	0.0870826	0.00170781	0.0510131	0.089148	0.0996567	0.0732133	0.0135595	0.0684166	0.0189549	0.0486604	0.0848201	0.132317	0.0586075	0.0995286	0.0730136	0.110406	0.0258457	0.166936	0.0430623	0.0357344	0.0050937	0.0813083	0.0680605	0.151622	0.0601748	0.0478228	0.0984414	0.0980064	0.00911616	0.00204101	0.00811248	0.166036	0.128261	0.0533566	0.0209434	0.0594226	0.125053	0.21166	0.090907	0.159733	0.0444357	0.0720971	0.127295	0.0348711	0.0328138	0.0124231
Volume of grey matter in Occipital Fusiform Gyrus (left)	0.0384328	0.0533884	0.0444311	0.0493736	0.0407166	0.0360117	0.0569398	0.210953	0.00906241	0.0146919	0.0143364	0.00664703	0.129327	0.0280245	0.1002	0.0143708	0.109035	0.0213399	0.0176212	0.169693	0.0041167	0.143598	0.00186219	0.069932	0.0133537	0.065748	0.167915	0.0535537	0.0341017	0.075769	0.0511316	0.0585997	0.00577897	0.049556	0.175982	0.0223292	0.0245967	0.00654542	0.0516942	0.034685	0.0355555	0.162584	0.17494	0.0223864	0.102425	0.270221	0.0645408	0.00193402	0.0429567
Volume of grey matter in Parahippocampal Gyrus, posterior division (left)	0.0420618	0.00189921	0.0246768	0.02423	0.0420492	0.116965	0.0112127	0.18237	0.0212434	0.0626028	0.0246563	0.0573634	0.147126	0.02826	0.0128252	0.115727	0.0316289	0.0503082	0.0508429	0.108075	0.0668421	0.0873316	0.035613	0.184577	0.0551684	0.16394	0.166427	0.0265267	0.0156831	0.0863923	0.0227602	0.150289	0.0529375	0.076542	0.208813	0.0548597	0.00835259	0.107418	0.0872663	0.0965525	0.000341246	0.148566	0.0823267	0.17826	0.034594	0.268479	0.0578965	0.0408577	0.016229
Volume of grey matter in Frontal Operculum Cortex (right)	0.0127595	0.0075037	0.0523657	0.00524736	0.0463849	0.00346659	0.0026478	0.197844	0.120827	0.000976709	0.00144688	0.0482065	0.051785	0.0693196	0.0165857	0.0122648	0.00881132	0.0459699	0.0186602	0.0283611	0.0172171	0.0124112	0.00343571	0.0185462	0.0717977	0.0522921	0.0365311	0.0467346	0.047463	0.066595	0.049657	0.0616305	0.0500122	0.0288074	0.231213	0.0261909	0.0459579	0.0349896	0.068278	0.056611	0.0398119	0.0450325	0.0925554	0.015568	0.159684	0.158428	0.0143045	0.052056	0.024124
Volume of grey matter in VIIIb Cerebellum (vermis)	0.0239776	0.115248	0.103915	0.135609	0.112868	0.0356592	0.0739687	0.210296	0.117267	0.174476	0.0106155	0.109968	0.00780434	0.0487567	0.165217	0.0306005	0.0280053	0.0752191	0.0756423	0.147684	0.0343889	0.0545548	0.065799	0.13607	0.0611971	0.0001464	0.0467606	0.0686995	0.0159868	0.0467984	0.121289	0.0189945	0.0511753	0.0467551	0.197332	0.0258378	0.126923	0.10565	0.0329088	0.0444951	0.091392	0.107452	0.0136794	0.0749047	0.00151021	0.255072	0.0456229	0.101775	0.0518105
Volume of grey matter in Temporal Fusiform Cortex, posterior division (right)	0.0210247	0.0298688	0.0347713	0.00169599	0.0239834	0.00936509	0.0743044	0.217001	0.0734247	0.087732	0.0232092	0.0308451	0.0507881	0.0286435	0.0339536	0.0251116	0.0861453	0.0466717	0.0394029	0.050836	0.0342385	0.035081	0.0278781	0.0629898	0.000129191	0.0286359	0.0350904	0.0607591	0.00584109	0.0711467	0.039032	0.0114354	0.0492766	0.00016979	0.196531	0.0253643	0.0293491	0.011158	0.0225743	0.046933	0.0389095	0.0340895	0.159605	0.0511025	0.0653646	0.223739	0.105198	0.0210037	0.038548
Volume of grey matter in Superior Parietal Lobule (left)	0.00783833	0.00309965	0.0623793	0.0153037	0.0788926	0.0291924	0.0455363	0.223943	0.0557327	0.014746	0.0310458	0.00657135	0.0469262	0.0246888	0.0200047	0.109711	0.0788671	0.0093228	0.00421668	0.0542299	0.0302525	0.00402838	0.00010091	0.00282585	0.00277422	0.0740871	0.0618551	0.0307685	0.035173	0.0798753	0.0593871	0.028745	0.0546972	0.0606593	0.189624	0.0704408	0.0550961	0.00319504	0.0183209	0.0135254	0.0552768	0.111093	0.118899	0.00137324	0.1385	0.157704	0.0148109	0.0648072	0.0426244
Volume of grey matter in Middle Temporal Gyrus, posterior division (right)	0.0134631	0.0575854	0.00988543	0.0476386	0.0869557	0.0607301	0.0309453	0.159588	0.0684823	0.00381539	0.0448939	0.0456078	0.0296676	0.0537114	0.0499251	0.00457118	0.0156305	0.0766104	0.0376951	0.0148576	0.0729989	0.0278792	0.0310938	0.0361303	0.164109	0.0818797	0.0538273	0.155082	0.0187887	0.139791	0.0277623	0.031683	0.0928397	0.0234531	0.223614	0.0124066	0.0557015	0.0352483	0.00619786	0.00582425	0.0209442	0.133945	0.168822	0.0295064	0.124185	0.171913	0.0537403	0.0436019	0.0107251
Volume of grey matter in Temporal Fusiform Cortex, posterior division (left)	0.0201153	0.0156689	0.00885801	0.018779	0.0139542	0.0270079	0.0575997	0.166185	0.0578239	0.0821989	0.0108087	0.0268442	0.0611392	0.0275926	0.0235689	0.0198779	0.083701	0.0101773	0.0585349	0.0742871	0.0540964	0.0694134	0.0379853	0.0131339	0.0260342	0.0149982	0.0227832	0.0611224	0.0141383	0.0829741	0.00817201	0.00608177	0.0540363	0.0216638	0.189963	0.0652722	0.0201935	0.0508326	0.0517802	0.0629524	0.0545117	0.0992251	0.177104	0.0423268	0.121527	0.2539	0.0968093	0.0339498	0.0653626
Volume of grey matter in V Cerebellum (right)	0.0171602	0.168331	0.0699965	0.0799334	0.115133	0.0481467	0.124149	0.16536	0.0465659	0.135494	0.0659794	0.15481	0.0207944	0.0685166	0.107928	0.0655389	0.000847645	0.00864997	0.0244764	0.177387	0.0420081	0.00781464	0.00318058	0.149715	0.0479465	0.0755778	0.069296	0.0482811	0.0692041	0.00331024	0.110705	0.0262516	0.057465	0.0362163	0.0951154	0.00493277	0.139075	0.0791489	0.0121156	0.0233971	0.081577	0.124629	0.0125222	0.040133	0.00639721	0.24233	0.067209	0.118895	0.080048
Volume of grey matter in Occipital Fusiform Gyrus (right)	0.0459466	0.0240505	0.0726417	0.0287624	0.0841014	0.0436959	0.0275969	0.193806	0.0905787	0.057327	0.0535589	0.0537513	0.0356937	0.0359959	0.0640786	0.0672466	0.0557891	0.12646	0.0749418	0.0671885	0.0336159	0.0766085	0.0488339	0.0738228	0.0754599	0.0791786	0.14981	0.0562938	0.0460125	0.0953085	0.0752291	0.0285033	0.0371938	0.0439845	0.213165	0.0476368	0.0318494	0.0521095	0.0756969	0.0948549	0.10268	0.167494	0.168623	0.0799259	0.0452242	0.24131	0.0390855	0.00632677	0.0206445
Volume of grey matter in V Cerebellum (left)	0.0374975	0.203075	0.0684387	0.107063	0.0998824	0.0828214	0.0610631	0.201146	0.09111	0.122551	0.0681548	0.163629	0.0494807	0.0873832	0.122288	0.040324	0.0128524	0.0491441	0.0728974	0.142719	0.0110435	0.010723	0.00227187	0.120844	0.0151487	0.0804327	0.116314	0.101487	0.0153293	0.00868688	0.137032	0.0152646	0.062737	0.0999637	0.129171	0.0208867	0.130878	0.0900346	0.0791606	0.0621679	0.0751549	0.131214	0.0237686	0.108484	0.0139996	0.247074	0.0815132	0.0900566	0.0747848
Volume of grey matter in I-IV Cerebellum (left)	0.0423044	0.131312	0.100822	0.0460915	0.0949899	0.0453613	0.00395496	0.226702	0.117682	0.133556	0.0376629	0.118311	0.0171198	0.12048	0.190732	0.0178751	0.0438904	0.0727006	0.151677	0.128081	0.039275	0.00546331	0.0165296	0.0767194	0.00327829	0.0984299	0.141803	0.0526249	0.0280764	0.0238179	0.190469	0.00335943	0.0477098	0.0850114	0.184776	0.0622935	0.16152	0.0583965	0.0669753	0.0883879	0.01556	0.0725133	0.0401475	0.207584	0.0294264	0.249963	0.120163	0.0742312	0.0794673
Volume of grey matter in Inferior Frontal Gyrus, pars opercularis (left)	0.0330561	0.0374113	0.0240648	0.0349278	0.101187	0.0745194	0.0355313	0.151865	0.0430468	0.0403372	0.0191767	0.0369407	0.0273785	0.0472292	0.016953	0.0679038	0.0486515	0.0566597	0.0118149	0.0354621	0.0406892	0.028359	0.0045439	0.0345868	0.0344618	0.030439	0.0468686	0.0220461	0.0176228	0.0644066	0.0117636	0.0214319	0.0473556	0.00125321	0.192354	0.0812629	0.0253999	0.0124441	0.0313032	0.018498	0.0507501	0.111113	0.122573	0.0326779	0.115218	0.168774	0.053089	0.0703008	0.0410841
Volume of grey matter in Superior Frontal Gyrus (left)	0.0066931	0.0313104	0.042829	0.0241786	0.0673676	0.0462416	0.0340702	0.18674	0.0852458	0.00671303	0.0691269	0.06433	0.0348067	0.0324557	0.0587919	0.0690375	0.0640577	0.0464609	0.0335622	0.0185085	0.0286838	0.0175407	0.0773792	0.0464816	0.0062074	0.0430319	0.0306647	0.0620518	0.073759	0.106466	0.00341136	0.118828	0.0502748	0.014687	0.222502	0.0718472	0.0401842	0.0434819	0.0928477	0.0960861	0.0177749	0.0659201	0.133947	0.0051957	0.186948	0.138046	0.0313588	0.0849762	0.0368591
Volume of grey matter in Inferior Temporal Gyrus, anterior division (right)	0.0438253	0.0338745	0.0492413	0.0360815	0.0476727	0.0491241	0.145107	0.250566	0.136758	0.0247655	0.0293474	0.0648933	0.0188346	0.00169827	0.0960867	0.00682141	0.0265436	0.0248485	0.0107857	0.0800577	0.0526158	0.077911	0.0704809	0.0617926	0.112673	0.0218102	0.0690641	0.0427334	0.0793167	0.0705988	0.0759688	0.000373846	0.00982103	0.0204644	0.155782	0.0905444	0.101139	0.0729854	0.0417096	0.050556	0.0376474	0.0353947	0.0743904	0.0223284	0.0637065	0.149728	0.0771303	0.0819921	0.0987726
Volume of grey matter in Parahippocampal Gyrus, anterior division (right)	0.0167897	0.0385681	0.0410867	0.220512	0.0364051	0.0656325	0.0180905	0.151323	0.147421	0.050756	0.0384379	0.0435526	0.0315577	0.07508	0.0322237	0.0488491	0.0460806	0.0740284	0.0555184	0.0130642	0.049124	0.0587473	0.0657804	0.0628901	0.0569858	0.00961571	0.0568943	0.0289299	0.0255588	0.0472472	0.0850872	0.0320209	0.0155412	0.0602821	0.115299	0.0349349	0.102647	0.107378	0.0618768	0.0860622	0.0255531	0.0198233	0.0378449	0.090049	0.0708912	0.133474	0.106538	0.0679842	0.110691
Volume of grey matter in Thalamus (left)	0.0321014	0.0510575	0.0387496	0.0525007	0.0977548	0.00258652	0.00425519	0.181865	0.0240784	0.0267853	0.0661315	0.0118315	0.0183319	0.0735405	0.0102773	0.00120252	0.00465242	0.030826	0.0246995	0.095048	0.072695	0.00347651	0.0605203	0.0631327	0.013398	0.0800812	0.0157959	0.0583303	0.0591798	0.0642189	0.062421	0.0181661	0.0519343	0.0101669	0.178466	0.0272307	0.00745648	0.0209878	0.0104136	0.0305274	0.014969	0.0904132	0.0118241	0.156172	0.000800089	0.179239	0.00862629	0.027529	0.0362082
Volume of grey matter in Heschl's Gyrus (includes H1 and H2) (right)	0.0125474	0.0528436	0.0771472	0.0792427	0.0791957	0.0331161	0.0268177	0.12955	0.119734	0.0240564	0.044708	0.0938889	0.0490292	0.00334374	0.0399566	0.00359875	0.0266087	0.00378171	0.0309295	0.00556384	0.0155059	0.0276294	0.0514746	0.0103784	0.129899	0.114752	0.0550543	0.0329338	0.0510366	0.0776021	0.0418401	0.0243776	0.0528342	0.0051723	0.241686	0.0204191	0.0347218	0.0646743	0.0858013	0.0174491	0.057366	0.110929	0.153107	0.0527603	0.170895	0.172954	0.0629936	0.0128943	0.0502452
Volume of grey matter in Occipital Pole (right)	0.0623242	0.0633767	0.136809	0.12206	0.0451556	0.0539891	0.0376337	0.0513907	0.116342	0.038809	0.00462439	0.052425	0.202567	0.10676	0.0749623	0.191467	0.0694122	0.0952373	0.110518	0.0890533	0.00624794	0.119123	0.0149519	0.0507348	0.0140018	0.115375	0.114648	0.186104	0.11201	0.0730786	0.167399	0.0596878	0.00499582	0.0797399	0.120485	0.0837594	0.01725	0.0242162	0.0209334	0.0324158	0.167402	0.000603625	0.148836	0.0908958	0.0576103	0.100246	0.0200121	0.031186	0.140078
Volume of grey matter in Superior Temporal Gyrus, posterior division (right)	0.0142332	0.00941878	0.0210047	0.0274167	0.0675306	0.114766	0.00135438	0.121563	0.0870988	0.0434315	0.0625503	0.0473913	0.0117642	0.0018498	0.0187572	0.00985196	0.0220129	0.0479681	0.0234524	0.0818557	0.0804972	0.00894532	0.00164189	0.0428547	0.115667	0.0740319	0.0774877	0.0901064	0.0128174	0.125383	0.0184006	0.014631	0.0369603	0.00593225	0.213598	0.00524064	0.0518377	0.0396019	0.0377552	0.000329384	0.0166499	0.126916	0.143116	0.05299	0.122895	0.150331	0.0175089	0.0231205	0.00896783
Volume of grey matter in Crus II Cerebellum (vermis)	0.00562274	0.0771441	0.102372	0.148906	0.100842	0.0467123	0.04407	0.21973	0.0439849	0.106022	0.0197636	0.110569	0.0234029	0.0726663	0.131979	0.0528646	0.0282103	0.038759	0.0204976	0.164007	0.117288	0.0553639	0.137289	0.137649	0.0488567	0.0406618	0.0348037	0.0908941	0.021871	0.0749775	0.0877667	0.0140138	0.0558376	0.0480433	0.159421	0.0350741	0.0594569	0.115603	0.0577687	0.0580908	0.0813221	0.0808033	0.0748723	0.155154	0.00953678	0.236005	0.00816936	0.105937	0.00646394
Volume of grey matter in Supracalcarine Cortex (right)	0.0315396	0.0634913	0.0902889	0.165559	0.023422	0.0363265	0.0014023	0.030239	0.0273971	0.00734764	0.0569919	0.0274983	0.125668	0.125125	0.0479371	0.00681886	0.0162046	0.00211136	0.148711	0.0521087	0.152546	0.0409839	0.0607724	0.00497825	0.0740269	0.110158	0.142313	0.0654452	0.0591622	0.0799227	0.00609938	0.067291	0.0965625	0.129382	0.125889	0.00479869	0.0202515	0.0684943	0.0470133	0.0223588	0.21659	0.109316	0.147212	0.0208199	0.0211125	0.0536653	0.0431544	0.0277354	0.10381
Volume of grey matter in Parahippocampal Gyrus, anterior division (left)	7.0607e-05	0.00293519	0.0464259	0.185453	0.0364257	0.0507388	0.0214305	0.160445	0.126006	0.0824227	0.0180364	0.034804	0.0267135	0.047032	0.00366404	0.0617146	0.0571131	0.0696914	0.0308587	0.0299693	0.0957484	0.0924147	0.0516878	0.010154	0.0338379	0.0311653	0.0111267	0.00964933	0.0915143	0.0617758	0.0936459	0.0101126	0.0371685	0.012444	0.132645	0.0838831	0.116239	0.0667593	0.0581746	0.0462235	0.0212286	0.0346484	0.0719447	0.0918202	0.0823078	0.151874	0.0926546	0.031023	0.0739252
Volume of grey matter in Subcallosal Cortex (right)	0.0312474	0.116895	0.0201696	0.0267755	0.0465912	0.0350966	0.127779	0.0197932	0.0638168	0.0104221	0.0328621	0.12175	0.0568625	0.00672222	0.0384707	0.102528	0.0190535	0.0424321	0.0128592	0.102411	0.0680159	0.00105275	0.0362935	0.0972382	0.0312152	0.0209578	0.0674334	0.0492279	0.0482929	0.0257425	0.0261986	0.046705	0.118644	0.0373163	0.0904356	0.018171	0.00465608	0.0876123	0.124578	0.0187686	0.0942645	0.0385347	0.0672378	0.024357	0.0897485	0.0331623	0.0472413	0.00725661	0.0461785
Volume of grey matter in Temporal Fusiform Cortex, anterior division (left)	0.00386755	0.0244369	0.0401124	0.120913	0.0578412	0.0156492	0.00787449	0.227651	0.159048	0.00368577	0.0462564	0.0985705	0.00787547	0.0302601	0.0664577	0.078331	0.0129043	0.0474395	0.0152049	0.0607359	0.0891459	0.118769	0.0132899	0.0356473	0.0936694	0.0610221	0.0628026	0.0358601	0.0802636	0.0483706	0.10231	0.0405912	0.0188897	0.0653281	0.181827	0.0908807	0.106117	0.0763513	0.0482435	0.0216869	0.0466285	0.00974677	0.136132	0.126684	0.118558	0.205779	0.117385	0.0168851	0.0785115
Volume of grey matter in Supracalcarine Cortex (left)	0.0563715	0.0873779	0.0630881	0.230231	0.0515524	0.0175478	0.0535219	0.0853305	0.0867877	0.026416	0.0495557	0.0248774	0.144511	0.165284	0.0349614	0.0522432	0.00800367	0.0345831	0.114592	0.0671843	0.115177	0.0689068	0.0560192	0.0743803	0.0448394	0.134527	0.0613209	0.0295145	0.084561	0.0563496	0.031981	0.0974509	0.0954845	0.20286	0.0449831	0.0449	0.0104399	0.0981819	0.0123556	0.0336692	0.205784	0.0875146	0.139464	0.034042	0.00115724	0.0234471	0.0232854	0.017283	0.112141
Volume of grey matter in Inferior Frontal Gyrus, pars opercularis (right)	0.0177821	0.0145162	0.043383	0.00799793	0.082257	0.0718748	0.0250754	0.160954	0.0358085	0.0197174	0.0254672	0.0495163	0.0252881	0.0228285	0.0235443	0.0439619	0.0398121	0.0405494	0.0101247	0.00560465	0.0291777	0.0105045	0.000282469	0.00913037	0.0404575	0.0385131	0.0187133	0.0144984	0.00285616	0.0470809	0.0299373	0.0302266	0.0287678	0.00252311	0.202547	0.0501437	0.00638384	0.00109794	0.0430587	0.00275481	0.0569403	0.0822237	0.0964911	0.0113803	0.0938555	0.137676	0.0270912	0.0533062	0.0179656
Volume of grey matter in Cingulate Gyrus, anterior division (left)	0.00290356	0.0490647	0.107675	0.0264546	0.158056	0.0619442	0.103682	0.0949071	0.0787991	0.112209	0.0256607	0.049383	0.0105862	0.00424251	0.0110291	0.0849153	0.00186357	0.0890892	0.0103703	0.00799055	0.162895	0.0227875	0.0127097	0.121908	0.0464193	0.00403574	0.0370033	0.00630168	0.0420474	0.0273035	0.192236	0.0164551	0.0871187	0.10917	0.0295536	0.0441789	0.0604599	0.0079731	0.00219599	0.0260576	0.026766	0.17184	0.070382	0.0619399	0.0820553	0.0343863	0.0165243	0.0813298	0.00173585
Volume of grey matter in Temporal Occipital Fusiform Cortex (right)	0.0194664	0.0913027	0.0325404	0.0217415	0.0914753	0.0335084	0.119672	0.0244661	0.0608168	0.102109	0.0684008	0.0262907	0.0425899	0.0160627	0.000436043	0.025588	0.0347128	0.0389384	0.0457778	0.15987	0.0495378	0.00091546	0.0632392	0.114626	0.0167112	0.0645002	0.108529	0.10211	0.0335824	0.00768527	0.0481395	0.0500864	0.00745525	0.00584358	0.000391057	0.0796442	0.0488654	0.0786395	0.0588696	0.0138058	0.03972	0.22612	0.110388	0.117452	0.126655	0.132481	0.047323	0.00253389	0.0245259
Volume of grey matter in Supramarginal Gyrus, posterior division (right)	0.0213615	0.067035	0.0308253	0.0814216	0.0820961	0.0151097	0.0358002	0.118287	0.0519908	0.054186	0.0300929	0.00484792	0.0117156	0.00964538	0.0536073	0.138911	0.0453651	0.0858597	0.0120053	0.108009	0.0271582	0.0186955	0.0537853	0.0246111	0.0772019	0.0316056	0.0549212	0.143003	0.0780295	0.0711528	0.042949	0.00182505	0.0685713	0.0728079	0.151544	0.096476	0.0732021	0.0186961	0.0393832	0.0740432	0.0405071	0.131091	0.0821153	0.0241983	0.0884524	0.124945	0.0331173	0.0150832	0.0608089
Volume of grey matter in Temporal Fusiform Cortex, anterior division (right)	0.000150041	0.00855966	0.0470874	0.152085	0.0392587	0.0744356	0.101458	0.223064	0.196439	0.00345843	0.0313055	0.0725889	0.0382444	0.0381271	0.0730065	0.0318226	0.0348124	0.0371437	0.0262342	0.00420083	0.0556509	0.0886383	0.0389876	0.124432	0.108318	0.0438042	0.0917567	0.0115877	0.0146884	0.0545284	0.0927498	0.0458136	0.00705789	0.0318099	0.153317	0.0638975	0.104109	0.12229	0.0234507	0.0582613	0.0563604	0.040969	0.0899455	0.0718461	0.0910689	0.178832	0.103687	0.0460239	0.10205
Volume of grey matter in Subcallosal Cortex (left)	0.0467658	0.0818806	0.0470308	0.0629944	0.0517196	0.0213	0.0875678	0.0776086	0.0837058	0.0438142	0.0385912	0.153256	0.0554603	0.0179925	0.0060449	0.111232	0.0303631	0.0703243	0.0376404	0.0442404	0.0963372	0.0381066	0.0503147	0.100053	0.0152142	0.0263597	0.0239315	0.0377704	0.0399607	0.0512741	0.0149725	0.070535	0.107563	0.00915401	0.145669	0.0493591	0.048314	0.0385107	0.0835426	0.0280631	0.0435774	0.00671773	0.0937005	0.0805657	0.17267	0.0777379	0.0422825	0.000470131	0.00885328
Volume of grey matter in Superior Frontal Gyrus (right)	0.0248712	0.026433	0.0521672	0.0371791	0.0583449	0.0689448	0.0294666	0.163628	0.0577707	0.0273755	0.0943086	0.0797783	0.0442441	0.0426066	0.0890268	0.0929577	0.076021	0.0113213	0.00773465	0.0190625	0.0868701	0.000779444	0.0643483	0.0467154	0.0235329	0.0454771	0.023864	0.0565071	0.067416	0.089401	0.0228918	0.108831	0.029409	0.00914122	0.168614	0.0585357	0.0285613	0.0350291	0.0688931	0.0991649	0.00338768	0.0892962	0.136395	0.00995771	0.168747	0.130195	0.0603341	0.0730084	0.0266544
Volume of grey matter in Cingulate Gyrus, anterior division (right)	0.015205	0.0167127	0.109369	0.0179541	0.146771	0.051653	0.080737	0.123521	0.0832822	0.0806725	0.0280365	0.0191435	0.032635	0.0136531	0.0292435	0.0705284	0.0244379	0.0629908	0.00151056	0.0292998	0.123017	0.0457901	0.0129512	0.0948157	0.0679693	0.0195376	0.0657834	0.0309304	0.0728606	0.0395388	0.204828	0.0254745	0.0806188	0.106966	0.0446778	0.0474887	0.0345244	0.0184961	0.0223655	0.0300157	0.00620243	0.137913	0.06229	0.0450019	0.0437933	0.0663294	0.00648045	0.0835501	0.0156239
Volume of grey matter in Juxtapositional Lobule Cortex (formerly Supplementary Motor Cortex) (right)	0.0486107	0.0699506	0.0465962	0.063174	0.0747455	0.0280572	0.0324984	0.21111	0.0590927	0.00860338	0.0826153	0.0138158	0.0318877	0.0287097	0.0950499	0.0437816	0.0620226	0.0177454	0.0195785	0.00915251	0.0272846	0.0578133	0.054322	0.0267719	0.0189471	0.0441901	0.0500822	0.0485467	0.0376009	0.0948205	0.0335901	0.0334761	0.00162529	0.0129598	0.171771	0.0138324	0.0239537	0.0100352	0.0406621	0.0605898	0.0299322	0.0761077	0.173195	0.0163932	0.0834274	0.179411	0.0432988	0.0259456	0.00425649
Volume of grey matter in Superior Parietal Lobule (right)	0.00531562	0.0184557	0.0322001	0.0133219	0.0594091	0.0155154	0.0330904	0.206713	0.0254282	0.00693458	0.043158	0.0155896	0.0318955	0.0247571	0.0392859	0.0826549	0.0550076	0.0359385	0.0227427	0.0536646	0.0341557	0.00959351	0.0303784	0.0429887	0.0113529	0.0514333	0.0877384	0.0894201	0.0185855	0.0449247	0.0472734	0.0101678	0.0488407	0.0745858	0.162909	0.082295	0.0795589	0.0148185	0.0386169	0.00872835	0.049694	0.109318	0.0820543	0.0302349	0.113919	0.124932	0.0204463	0.0172362	0.0568841
Volume of grey matter in Heschl's Gyrus (includes H1 and H2) (left)	0.0350189	0.0600941	0.0845366	0.081773	0.0469326	0.0170193	0.0843349	0.141015	0.149871	0.000695617	0.0191009	0.115134	0.062397	0.0233737	0.0777809	0.0308022	0.0270617	0.00924568	0.0366591	0.0353936	0.0519224	0.00452968	0.0326906	0.0417716	0.0792728	0.105303	0.0448773	0.00505548	0.0941116	0.0870597	0.0917713	0.0349071	0.069999	0.0394256	0.216331	0.0400806	0.0148579	0.0522162	0.0943207	0.0734653	0.0597686	0.0417818	0.116426	0.0372303	0.190841	0.169607	0.0295668	0.000497275	0.0119422
Volume of pallidum (left)	0.0156731	0.0738281	0.0311893	0.0902362	0.0984371	0.052542	0.0815156	0.157502	0.0368717	0.0800732	0.0707002	0.0485267	0.0155805	0.0486515	0.0253096	0.0226181	0.0169226	0.0397505	0.0543146	0.0834612	0.077572	0.0187378	0.0326884	0.0770773	0.0386303	0.0859996	0.033586	0.0435401	0.0684345	0.0309953	0.0629783	0.0273386	0.0371976	0.00195914	0.179518	0.0403034	0.0210088	0.0712532	0.0103925	0.0151673	0.032366	0.0741411	0.0323217	0.0524674	0.010978	0.144506	0.000802663	0.0720893	0.0517346
Volume of grey matter in Superior Temporal Gyrus, posterior division (left)	0.00244595	0.00745313	0.0297808	0.0475591	0.0726197	0.0808775	0.00173803	0.127975	0.0684687	0.0494069	0.0517203	0.0958232	0.0487289	0.00555972	0.0212227	0.0533157	0.000192105	0.0150843	0.0117423	0.0957169	0.0694398	0.00495742	0.00939132	0.0164191	0.0731228	0.0723622	0.0553365	0.0644018	0.0159443	0.0950996	0.0331307	0.0020803	0.0269066	0.019713	0.185162	0.00723599	0.0224087	0.0525137	0.0296962	0.041228	0.00812488	0.0808353	0.12975	0.0634182	0.117424	0.15888	0.00386981	0.0257213	0.0189251
Volume of grey matter in Middle Frontal Gyrus (left)	0.016874	0.0122977	0.0153758	0.01998	0.154925	0.116114	0.0611102	0.0896754	0.00999659	0.0494075	0.0791581	0.118786	0.0300374	0.020454	0.0035061	0.00712073	0.101628	0.0082694	0.0704708	0.0112296	0.0857607	0.0452875	0.0611788	0.0571894	0.0273642	0.00249686	0.0193893	0.00385488	0.0593766	0.0892793	0.115402	0.0568827	0.0410715	0.0285069	0.171299	0.127429	0.0378703	0.01235	0.0597614	0.0345371	0.0623309	0.141946	0.16418	0.0869338	0.161422	0.0967928	0.066481	0.116847	0.0214737
Volume of grey matter in Pallidum (right)	0.00194431	0.0367744	0.0911975	0.00824895	0.103332	0.0145269	0.0434816	0.171717	0.123924	0.00207531	0.087255	0.0252483	0.00568629	0.0601456	0.0587616	0.0967006	0.0916907	0.0873533	0.00991017	0.0113968	0.0668351	0.0221478	0.0017073	0.0323202	0.0028448	0.0555759	0.0925823	0.0132384	0.0413083	0.0643999	0.078158	0.0320933	0.0214691	0.0471739	0.0803269	0.106062	0.0648644	0.0241552	0.0361664	0.0612692	0.0586542	0.016136	0.142274	0.0498399	0.0800777	0.124592	0.0183834	0.0366573	0.0504567
Volume of grey matter in Intracalcarine Cortex (right)	0.057286	0.100332	0.0397794	0.189535	0.0810595	0.0605186	0.00935009	0.0479899	0.0319777	0.103737	0.0794708	0.00291809	0.161666	0.120477	0.0533787	0.104525	0.0315917	0.0675262	0.213936	0.0692718	0.081687	0.0288302	0.00824012	0.0560083	0.0108937	0.145588	0.16909	0.0481634	0.0870978	0.101257	0.173392	0.0799172	0.00899014	0.0505586	0.163852	0.0537671	0.0197171	0.0154469	0.0075709	0.000615222	0.175664	0.00913048	0.0916776	0.0172683	0.0672739	0.0482374	0.0851759	0.0641105	0.121385
Volume of grey matter in Juxtapositional Lobule Cortex (formerly Supplementary Motor Cortex) (left)	0.0374178	0.0599235	0.020046	0.063696	0.063859	0.0437398	0.0118305	0.213871	0.0410938	0.00848334	0.0778539	0.0124933	0.0306016	0.00983451	0.0921534	0.0407326	0.0735976	0.00104267	0.00489429	0.00276084	0.0238543	0.0513664	0.0719755	0.0441282	0.00868317	0.031642	0.0421804	0.0439598	0.0486578	0.0904516	0.0271521	0.0518145	0.00902859	0.015768	0.159538	0.0221625	0.00835823	0.00917277	0.0294781	0.0645864	0.0351966	0.0714964	0.153439	0.0371644	0.0974148	0.170678	0.0602071	0.00750204	0.0181066
Volume of grey matter in Middle Frontal Gyrus (right)	0.0206414	0.0445469	0.00323274	0.0142651	0.132415	0.126797	0.0845844	0.0822123	0.00762784	0.0510554	0.0905569	0.149755	0.0482347	0.00163396	0.0129299	0.0195957	0.110018	0.0223438	0.047664	0.00399669	0.0826743	0.0312717	0.0416702	0.0404258	0.0196712	0.00440108	0.0234953	0.0514428	0.0466947	0.0942192	0.102185	0.0593122	0.0503105	0.064825	0.164068	0.0805586	0.0274777	0.0174116	0.0156107	0.0225635	0.0416489	0.112113	0.164131	0.133808	0.164018	0.0855653	0.0580277	0.116309	0.0213842
Volume of grey matter in Intracalcarine Cortex (left)	0.0793141	0.150978	0.0127588	0.209213	0.0478169	0.0194088	0.00278277	0.014338	0.0213805	0.0937042	0.0486644	0.0145394	0.202269	0.138613	0.0501119	0.0901811	0.0260561	0.06974	0.159399	0.0710021	0.084531	0.0891052	0.0243296	0.0823669	0.00747039	0.135504	0.12697	0.116301	0.10366	0.134766	0.156766	0.082944	0.0270424	0.0929953	0.138772	0.0803919	0.0191917	0.0200239	0.000608096	0.000173743	0.174612	0.00520411	0.0977076	0.0179651	0.039154	0.0622904	0.0645108	0.0695735	0.105144
Volume of grey matter in Caudate (left)	0.00906577	0.0417494	0.0399588	0.0381527	0.210668	0.0134753	0.00699646	0.154921	0.144447	0.0152626	0.125032	0.083774	0.0124018	0.0602239	0.0568168	0.0851659	0.025804	0.093004	0.0269996	0.00596101	0.102891	0.0154442	0.0711488	0.131889	0.0202522	0.119357	0.122555	0.0384754	0.0566843	0.0323016	0.1302	0.0712975	0.0289864	0.0470861	0.0283712	0.0674994	0.0452564	0.0205243	0.0150034	0.0570799	0.0147073	0.111959	0.0341741	0.101153	0.102997	0.0201738	0.0200612	0.00510259	0.016001
Volume of brain stem + 4th ventricle	0.0210249	0.122304	0.0309262	0.125348	0.0931897	0.0293439	0.180485	0.0626071	0.0160498	0.166773	0.0981309	0.109591	0.0401177	0.142026	0.0995974	0.0555819	0.0463845	0.0483868	0.0662235	0.0786003	0.047264	0.039301	0.032464	0.142579	0.140008	0.113187	0.0296882	0.0576759	0.0676504	0.0189095	0.0500572	0.122725	0.025284	0.0157484	0.113016	0.0212789	0.114697	0.0522545	0.0773387	0.0846234	0.0686614	0.0795561	0.125091	0.11745	0.0927941	0.161327	0.0430944	0.067341	0.0837327
Volume of grey matter in Middle Temporal Gyrus, anterior division (right)	0.0293646	0.0655592	0.0504026	0.0453274	0.0631968	0.0279015	0.151528	0.204175	0.137962	0.0575006	0.0476653	0.00653873	0.0229327	0.0446061	0.0789535	0.00485613	0.0130054	0.0270372	0.018106	0.13501	0.0168438	0.0377809	0.0993623	0.056253	0.0990795	0.0113739	0.00290185	0.0414684	0.0947451	0.104691	0.0781524	0.0307092	0.0903412	0.0144235	0.143024	0.0560586	0.115269	0.0319637	0.0399916	0.110843	0.0084886	0.00540456	0.0899402	0.0154307	0.138332	0.129769	0.0369507	0.0604163	0.114216
Volume of grey matter in Lateral Occipital Cortex, inferior division (left)	0.0122516	0.0518132	0.0216091	0.0499315	0.0587142	0.0160065	0.0134871	0.120175	0.0363277	0.0590044	0.0541858	0.106305	0.102954	0.0779606	0.0367092	0.0264221	0.0551358	0.0439962	0.0179574	0.136756	0.0496614	0.00611298	0.0675398	0.0434349	0.0763386	0.0353664	0.0830682	0.12772	0.0836267	0.0522938	0.104734	0.00401459	0.0586161	0.0372488	0.17333	0.0329675	0.0358836	0.0331594	0.0194345	0.0321988	0.101799	0.0415497	0.0889734	0.015913	0.0263448	0.14941	0.000532038	0.0803058	0.0817314
Volume of grey matter in Caudate (right)	0.000701068	0.0515801	0.051309	0.0354734	0.203071	0.0191466	0.0252247	0.177674	0.157803	0.0374736	0.12052	0.0991934	0.00605349	0.0682732	0.0585133	0.0974076	0.042231	0.107587	0.0261645	0.0173258	0.110541	0.00076425	0.0618049	0.129217	0.0137365	0.110816	0.117942	0.0246497	0.0575286	0.015468	0.122986	0.0488802	0.0204178	0.0505639	0.0520382	0.0708068	0.05313	0.0174367	0.0304172	0.0609496	0.023713	0.106198	0.0615189	0.0718759	0.0811542	0.0517262	0.034527	0.017103	0.0326988
Volume of grey matter in Middle Temporal Gyrus, posterior division (left)	0.00677114	0.0558933	0.0114082	0.0198881	0.0925715	0.0724095	0.00361742	0.114141	0.0596624	0.00625546	0.0725537	0.121617	0.00554394	0.0345749	0.0399967	0.0410466	0.0161261	0.0196456	0.00709572	0.0507974	0.0600858	0.0564709	0.0133519	0.0342053	0.122045	0.118821	0.050313	0.141667	0.0379432	0.0865131	0.0224628	0.0476621	0.0776812	0.00801334	0.16256	0.0127968	0.0368667	0.0651452	0.0115563	0.0186572	0.034046	0.0966328	0.153972	0.0771656	0.146336	0.160312	0.0339938	0.0585554	0.00506894
Volume of grey matter in Inferior Temporal Gyrus, posterior division (right)	0.0421323	0.0660813	0.0126621	0.00133869	0.0454478	0.0220947	0.117902	0.18506	0.0919623	0.0378772	0.0393074	0.0309489	0.0115372	0.059218	0.0584631	0.0283818	0.0618408	0.0108978	0.00041826	0.0356379	0.0113275	0.0314354	0.0668709	0.0557596	0.0745335	0.0188183	0.0119773	0.124792	0.0592975	0.0837605	0.0275689	0.0329643	0.0383156	0.0239414	0.178097	0.0191814	0.0567605	0.021714	0.0184288	0.0583961	0.0601016	0.00635558	0.140454	0.0074104	0.0495657	0.162098	0.0997148	0.0548118	0.0681006
Volume of grey matter in Superior Temporal Gyrus, anterior division (right)	0.0359108	0.033788	0.0154083	0.0334209	0.0237783	0.0482259	0.0843369	0.136182	0.121	0.00864067	0.00918926	0.0357657	0.000959426	0.0366332	0.0711294	0.048758	0.0214247	0.0364594	0.00728648	0.0139379	0.033759	0.0306525	0.081796	0.0247785	0.0854605	0.0194377	0.016485	0.0570829	0.066204	0.12384	0.0396073	0.0751524	0.0720067	0.0108703	0.175713	0.0104998	0.0820039	0.0163205	0.0199335	0.139085	0.00708586	0.0420446	0.129242	0.0476244	0.139067	0.157793	0.047389	0.0089107	0.073293
Volume of grey matter in Putamen (right)	0.00816513	0.0183524	0.0441096	0.0348095	0.110938	0.113002	0.0583416	0.117377	0.00104091	0.0863949	0.132263	0.0430237	0.00678789	0.0486081	0.0145189	0.028134	0.0559257	0.0529958	0.060288	0.114476	0.0484303	0.00295132	0.0102879	0.0705944	0.0350007	0.119318	0.0530741	0.0382963	0.0494964	0.027821	0.0301384	0.0185711	0.00491292	0.0101501	0.18085	0.112739	0.0370257	0.0330847	0.0469947	0.00156936	0.0264576	0.051118	0.00239927	0.1052	0.0641983	0.109653	0.0388569	0.029558	0.0136877
Volume of grey matter in Cingulate Gyrus, posterior division (right)	0.00300632	0.0845472	0.0433862	0.0464842	0.151259	0.0187527	0.0703377	0.0761779	0.0686739	0.0864829	0.0502298	0.0649181	0.0216946	0.0330435	0.0657767	0.0329597	0.0420352	0.0594385	0.0312918	0.0196347	0.0732081	0.017062	0.0654318	0.0339977	0.061679	0.0341784	0.0402866	0.120274	0.0362605	0.0520139	0.0798875	0.000202271	0.0634642	0.0270067	0.0183133	0.0114752	0.0511278	0.0127767	0.0178661	0.108285	0.0853384	0.112804	0.117218	0.0790166	0.0398313	0.0422911	0.00484382	0.0425114	0.00279706
Volume of grey matter in Inferior Frontal Gyrus, pars triangularis (right)	0.0245462	0.00252232	0.0192033	0.0300439	0.0309887	0.0500496	0.029329	0.11641	0.0691357	0.00240376	0.0139162	0.075791	0.0847661	0.0548691	0.0195072	0.0153341	0.00727854	0.0289495	0.00325757	0.0352552	0.0379839	0.0114418	0.00920611	0.00528276	0.0116155	0.0362213	0.0052004	0.0456705	0.0281146	0.0254769	0.0323885	0.0282062	0.0668902	0.0140522	0.174235	0.0597202	0.00612066	0.0501107	0.0635277	0.0708474	0.050159	0.0435762	0.0700805	0.0030367	0.132089	0.125425	0.0160734	0.0572985	0.0216657
Volume of grey matter in Cingulate Gyrus, posterior division (left)	0.0156748	0.130744	0.0670725	0.0555607	0.103466	0.0122427	0.085186	0.063536	0.0344437	0.0804135	0.0534526	0.0666058	0.00340107	0.046674	0.0800676	0.0471798	0.058076	0.0516032	0.0310391	0.0364687	0.0695666	0.0276607	0.0714764	0.0128236	0.060394	0.0389901	0.0228588	0.0789928	0.0482688	0.0518642	0.0246975	0.0391256	0.0641988	0.0678946	0.0405276	0.0253189	0.0475183	0.0188181	0.0224975	0.104681	0.0891419	0.0898366	0.112889	0.0863891	0.100753	0.070395	0.00520776	0.0723465	0.044557
Inverted contrast-to-noise ratio in T1	0.0669956	0.0125519	0.072128	0.00334619	0.00399186	0.0227185	0.018286	0.125134	0.0720095	0.0388323	0.0104369	0.064105	0.0174236	0.0828083	0.0337739	0.053574	0.0312406	0.0531343	0.033182	0.101225	0.0164314	0.0406286	0.0973342	0.0619481	0.0607563	0.00739441	0.108456	0.00639584	0.00681602	0.00757836	0.055076	0.0161132	0.0592788	0.0346906	0.0354407	0.00104169	0.00819181	0.0387893	0.0122711	0.000724119	0.0348249	0.0609021	0.0777531	0.0211806	0.00418884	0.110322	0.00372694	0.0783065	0.0163401
Volume of grey matter in Superior Temporal Gyrus, anterior division (left)	0.0371628	0.0484259	0.0036497	0.00703567	0.0211375	0.00343668	0.0264947	0.111991	0.0899809	0.0014857	0.0237824	0.0690254	0.0406267	0.00483011	0.0542006	0.00838437	0.0107056	0.00723803	0.0449052	0.0654524	0.0563329	0.049657	0.0476129	0.00019671	0.0419213	0.0116706	0.00986908	0.0265052	0.00380209	0.0823896	0.0548583	0.0466114	0.0417271	0.0470391	0.132748	0.0295159	0.0766269	0.0288527	0.00601445	0.0912107	0.0196791	0.0181412	0.141959	0.128234	0.143191	0.169647	0.0914566	0.0223344	0.0613267
Volume of grey matter in Lateral Occipital Cortex, inferior division (right)	0.0482065	0.131711	0.0334256	0.119958	0.0296679	0.0410579	0.0198739	0.0290643	0.064563	0.0274355	0.0174853	0.0672562	0.122509	0.131856	0.00945625	0.0608257	0.0179961	0.0341995	0.00185198	0.0888462	0.0152116	0.0672896	0.0438094	0.00379382	0.0461613	0.0254492	0.0345721	0.0217144	0.068712	0.0517484	0.0842213	0.00563759	0.0520534	0.0352235	0.116054	0.000138404	0.0515893	0.0404416	5.81378e-05	0.00337274	0.131534	0.0220878	0.158032	0.0672668	0.054143	0.12361	0.0103355	0.0412299	0.0600319
Volume of caudate (left)	0.0239823	0.0849428	0.0435584	0.085606	0.189332	0.0160371	0.0412068	0.039416	0.0728855	0.0254604	0.133616	0.0873384	0.00845331	0.0927819	0.0151563	0.020596	0.00879847	0.0089107	0.0261856	0.0987886	0.00787566	0.0219042	0.0685882	0.155607	0.0231498	0.070602	0.00619897	0.0691381	0.0655584	0.0445881	0.00181724	0.0793593	0.0708943	0.0185612	0.141303	0.00551947	0.00467086	0.0429947	0.0150587	0.0421092	0.00313915	0.145315	0.0333899	0.0656977	0.0128283	0.14136	0.013047	0.0480612	0.050903
Volume of grey matter in Supramarginal Gyrus, anterior division (right)	0.0293084	0.0509941	0.0407819	0.0442312	0.0518101	0.0121327	0.0202013	0.110566	0.0296314	0.0355941	0.0139053	0.00214022	0.00786214	0.0369669	0.101023	0.123682	0.0152109	0.0620136	0.0212308	0.0366238	0.00453506	0.0777392	0.0748922	0.00273991	0.0645318	0.0507315	0.00990412	0.159448	0.073311	0.056228	0.00929024	0.0353506	0.0873817	0.0606766	0.150187	0.077767	0.07609	0.00628487	0.0331685	0.137648	0.00582468	0.110973	0.0477589	0.0204495	0.0621797	0.0514786	0.0316895	0.0120317	0.0969849
Volume of grey matter in Inferior Frontal Gyrus, pars triangularis (left)	0.0423777	0.00646254	0.009827	0.00509537	0.0496016	0.0508113	0.0359658	0.106172	0.0747755	0.00159791	0.00903216	0.0795707	0.0735363	0.0664643	0.0104243	0.0205598	0.0115196	0.0631953	0.0222787	0.03363	0.0579138	0.00418665	0.0187266	0.00335298	0.0167162	0.0285161	0.0345631	0.0130888	0.0372435	0.0487801	0.0370578	0.037319	0.0795547	0.0425075	0.18648	0.0800512	0.000324612	0.0273141	0.0829297	0.0731206	0.0623486	0.0486238	0.0816254	0.0198611	0.144123	0.1495	0.0208171	0.042057	0.0136823
Volume of grey matter in Lingual Gyrus (left)	0.00951964	0.0256494	0.0386927	0.0608303	0.0998517	0.0799531	0.0750857	0.0285121	0.026594	0.0183751	0.105246	0.0337562	0.0117979	0.0616556	0.0349157	0.103368	0.03345	0.0259177	0.0432427	0.156633	0.0454974	0.00747104	0.0659741	0.141565	0.0338836	0.0370191	0.0927135	0.0424063	0.0979492	0.0387855	0.0827017	0.0810862	0.0971692	0.0861169	0.0182935	0.0372704	0.0308397	0.0516538	0.00842304	0.00656538	0.0245658	0.114187	0.0887952	0.0916043	0.00333299	0.0514745	0.0105602	0.0328267	0.0904523
Volume of grey matter in Middle Temporal Gyrus, anterior division (left)	0.0378695	0.10535	0.0753146	0.0103422	0.0850107	0.00316472	0.0771637	0.142238	0.127654	0.0650331	0.0543602	0.0421045	0.0116776	0.0148953	0.0522082	0.00914683	0.00497116	0.027096	0.0232844	0.0738513	0.0284457	0.0631216	0.0150413	0.0602427	0.0154231	0.0260858	0.00845834	0.0125991	0.0287287	0.0553298	0.0917224	0.0450223	0.0879386	0.0715237	0.0978613	0.0746062	0.101635	0.00541456	0.0643197	0.0627168	0.0141109	0.0733526	0.103081	0.135595	0.181454	0.112472	0.0709124	0.0517415	0.120322
Volume of caudate (right)	0.0139822	0.0881898	0.0510658	0.096641	0.177085	0.0104189	0.0226598	0.0496196	0.0773791	0.0153971	0.13352	0.0958071	0.0122515	0.103927	0.0125644	0.033798	0.0194569	0.0097621	0.0401018	0.0986777	0.00314349	0.0368896	0.0681772	0.131925	0.00261775	0.0756339	0.00650499	0.0933712	0.0543741	0.044838	0.00881428	0.071034	0.0773501	0.0486791	0.143236	0.0103313	0.00797963	0.0513926	0.0165699	0.0339865	0.00687864	0.1292	0.000338445	0.0925489	0.0254659	0.133082	0.0233957	0.0105124	0.0440159
Volume of grey matter in Lingual Gyrus (right)	0.0227736	0.010542	0.0442957	0.0603682	0.0802012	0.118088	0.061146	0.0778042	0.00897173	0.0048598	0.0974399	0.0182882	0.0432566	0.0467306	0.0552027	0.0648705	0.0157044	0.0298066	0.0640439	0.176393	0.00426074	0.0140627	0.0558993	0.114203	0.0328346	0.0380991	0.172453	0.0470338	0.109113	0.0936402	0.131806	0.086507	0.0737495	0.0706545	0.0907606	0.00113893	0.0127301	0.0574376	0.0177613	0.00361039	0.0125075	0.0951594	0.0832946	0.0597167	0.0252899	0.0953406	0.0138556	0.0373003	0.0784819
Inverted signal-to-noise ratio in T1	0.0717138	0.0362931	0.0631965	0.0418718	0.0782954	0.0907197	0.0215331	0.129555	0.0328896	0.0300047	0.127311	0.0544232	0.00417882	0.0552225	0.0333596	0.00507864	0.0497553	0.0750472	0.0592119	0.113142	0.0209141	0.056464	0.0766331	0.0953807	0.00489615	0.0587314	0.0699944	0.017126	0.0387826	0.00913763	0.0320883	0.00731733	0.0675586	0.0320513	0.131805	0.052008	0.0170929	0.0404051	0.037218	0.0198003	0.0435506	0.0506724	0.058812	0.104727	0.0425769	0.0937338	0.0672987	0.0855363	0.0358721
Volume of grey matter in Inferior Temporal Gyrus, anterior division (left)	0.0676855	0.0985323	0.0601758	0.00156099	0.0569403	0.0182792	0.0592423	0.174344	0.0901501	0.060528	0.0310692	0.0487886	0.0369039	0.000448806	0.0508434	0.0510845	0.00755525	0.00292499	0.0174077	0.0336063	0.0896732	0.13387	0.00834925	0.0403334	0.0656466	0.00149141	0.00559786	0.0338885	0.0151342	0.0570812	0.0515582	0.0166505	0.0187767	0.120623	0.134478	0.12984	0.112285	0.0253198	0.0960764	0.0139802	0.0251893	0.0590585	0.0939742	0.0858632	0.0953026	0.132148	0.0742803	0.0706621	0.0934713
Volume of grey matter in Inferior Temporal Gyrus, posterior division (left)	0.0612248	0.126137	0.00390196	0.0652915	0.058401	0.0633303	0.0913446	0.0870315	0.0620765	0.00539456	0.0345808	0.0712108	0.0905105	0.0520197	0.0412293	0.0119231	0.0572633	0.0290568	0.0218495	0.0223742	0.0454686	0.0514086	0.0440677	0.00544588	0.0602829	0.0438849	0.0504484	0.0202951	0.0453758	0.0778321	0.0136725	0.0390688	0.0513894	0.0904151	0.111725	0.0215779	0.0423032	0.0832559	0.0246483	0.0444806	0.0739365	0.020563	0.133801	0.0446694	0.0810963	0.147354	0.0737342	0.064236	0.0837081
Volume of grey matter in Supramarginal Gyrus, anterior division (left)	0.000509528	0.0280217	0.0141699	0.0300516	0.0751083	0.00731065	0.0397695	0.0795394	0.0270074	0.0344483	0.00788353	0.0566435	0.00901912	0.038818	0.0637824	0.085446	0.0140612	0.029736	0.00671204	0.0336774	0.0431711	0.0580312	0.0540982	0.0129622	0.0241261	0.0385982	0.0107088	0.108553	0.0621033	0.0502693	0.020802	0.0240587	0.0590139	0.0384244	0.126467	0.0608897	0.0431584	0.00392135	0.0194739	0.113275	0.0252971	0.085352	0.047239	0.0460235	0.0713364	0.0468157	0.00362879	0.013225	0.0589185
Volume of grey matter in Angular Gyrus (right)	0.0207796	0.0153813	0.0265927	0.0417125	0.0654698	0.00422257	0.0344466	0.0904278	0.0441155	0.0630722	0.0125526	0.00583267	0.0401583	0.0659835	0.027735	0.0974825	0.0215375	0.0143121	0.0114778	0.106999	0.022357	0.00904808	0.0566098	0.00181392	0.0881159	0.0200087	0.0480378	0.128489	0.0579505	0.0577778	0.0124863	0.0349422	0.0345685	0.00939474	0.101083	0.0545617	0.059516	0.00977162	0.0366653	0.0958244	0.0337342	0.101867	0.121541	0.0512094	0.0872784	0.110609	0.0226597	0.00336267	0.0412744
Volume of grey matter in Inferior Temporal Gyrus, temporooccipital part (left)	0.0421098	0.0552614	0.0405063	0.00661171	0.0345561	0.0559377	0.0104421	0.0490708	0.013352	0.144165	0.00197219	0.130317	0.0983256	0.0521763	0.0831963	0.0123122	0.0377624	0.0749804	0.0216932	0.0791988	0.00107572	0.0444558	0.114263	0.0626357	0.0297223	0.00112791	0.00408193	0.114049	0.0494164	0.00554226	0.00472178	0.0221374	0.0401627	0.073241	0.0313346	0.128445	0.0231739	0.0431678	0.0703508	0.0277831	0.0636654	0.0324384	0.0125006	0.0301844	0.0386032	0.0737836	0.0220259	0.0826573	0.0722632
Volume of grey matter in Thalamus (right)	0.0382946	0.0905462	0.0203198	0.0463603	0.0908796	0.0282129	0.00806766	0.103046	0.0242799	0.00190554	0.0614286	0.00833666	0.000617761	0.066446	0.0135506	0.0144388	0.0080433	0.0141671	0.0261581	0.0906462	0.0318843	0.00899304	0.0785572	0.101863	0.0191187	0.0760146	0.00479895	0.0364414	0.0471792	0.03711	0.0384706	0.0129151	0.0263192	0.0100018	0.0638052	0.031046	0.0394928	0.0303746	0.0253812	0.0524394	0.0288627	0.0870347	0.0459743	0.166775	0.018757	0.110915	0.0364561	0.023598	0.0152774
Volume of grey matter in Angular Gyrus (left)	0.00306122	0.00210999	0.0178888	0.0519035	0.0655716	0.0248258	0.0471039	0.0845243	0.00665494	0.0814307	0.00428923	0.0101467	0.0444307	0.094495	0.0783394	0.0964581	0.00118571	0.00962549	0.0660526	0.0954439	0.025781	0.0322973	0.0761968	0.0197334	0.0903641	0.0175181	0.0133827	0.157467	0.0834745	0.0392806	0.0386035	0.0135337	0.0393547	0.00908281	0.0546371	0.0664254	0.0852464	0.00217399	0.0305848	0.134504	0.0400816	0.127602	0.112248	0.042372	0.0603191	0.0832169	0.0440343	0.0179724	0.039926
Volume of grey matter in Planum Temporale (left)	0.0370633	0.0241343	0.0527681	0.105185	1.34824e-05	0.0148975	0.0751182	0.0221949	0.0979422	0.0542995	0.00701067	0.149668	0.0373485	0.00158087	0.080748	0.0690739	0.000829931	0.0583166	0.0210112	0.0521265	0.0596693	0.000326478	0.036011	0.0631638	0.0634098	0.0929712	0.00833884	0.00571094	0.118725	0.0145154	0.0640716	0.0173846	0.0317248	0.0589768	0.0445481	0.0339353	0.00688096	0.0653345	0.0745155	0.0779164	0.0464178	0.00463932	0.0381783	0.0719268	0.13613	0.0228132	0.0142179	0.0329521	0.0193174
Volume of grey matter in Middle Temporal Gyrus, temporooccipital part (left)	0.038539	0.0150891	0.0202366	0.013001	0.138268	0.00708655	0.0230025	0.00667316	0.0285948	0.104858	0.0747045	0.0422392	0.00120907	0.0899562	0.104577	0.0337686	0.00764464	0.0299227	0.00583645	0.122187	0.0198877	0.0791503	0.0797438	0.0115456	0.0631826	0.0211037	0.021707	0.160753	0.0804556	0.0251459	0.0328052	0.0279645	0.0562772	0.0308178	0.0771817	0.068304	0.00862653	0.0261096	0.00603838	0.101554	0.0537697	0.11389	0.0899458	0.00690733	0.00137151	0.0561799	0.023901	0.0330384	0.0760258
Volume of grey matter in Planum Temporale (right)	0.0338476	0.032537	0.0616499	0.046925	0.00927595	0.0323341	0.0642702	0.0184363	0.122384	0.0682272	0.0107192	0.0819825	0.0404412	0.006637	0.0496978	0.011131	0.0339289	0.00491601	0.0427347	0.0480533	0.0253547	0.0093457	0.0286281	0.0125725	0.12042	0.0732776	0.0117687	0.0180638	0.06551	0.0358486	0.0110901	0.0003016	0.0675214	0.042672	0.110531	0.0463856	0.0715075	0.0809171	0.0817887	0.0373367	0.0353003	0.0800427	0.110045	0.0760306	0.112347	0.0689945	0.00596806	0.0106492	0.00307473
Volume of grey matter in Pallidum (left)	0.017294	0.0181394	0.0610661	0.000925442	0.0781382	0.00901261	0.019059	0.133192	0.0957502	0.01497	0.0490149	0.00381869	0.0205212	0.0289458	0.0540909	0.0541382	0.0714148	0.0553449	0.0221325	0.0326387	0.0333457	0.0204978	0.0114984	0.0215223	0.00357851	0.0415324	0.0983091	0.00212608	0.0205381	0.0541627	0.064371	0.0306715	0.0143522	0.0458203	0.0672343	0.0781971	0.0386881	0.00289349	0.0105589	0.0477614	0.0233319	0.00527339	0.0934233	0.0523329	0.0822975	0.113016	0.0347129	0.0174725	0.0369948
Volume of grey matter in Supramarginal Gyrus, posterior division (left)	0.0229244	0.0318413	0.0169059	0.0203116	0.0839571	0.0357001	0.0528049	0.0876246	0.0286943	0.0641646	0.0410333	0.0328531	0.00634409	0.0464929	0.0708532	0.0887744	0.0105096	0.00196928	0.0190459	0.0777308	0.0160895	0.0412409	0.0748344	0.0106797	0.0705159	0.0281288	0.0313635	0.140865	0.0589604	0.050273	0.00768497	0.0167419	0.0321057	0.0318423	0.0950351	0.0633288	0.071059	0.00822309	0.00786586	0.121153	0.0142023	0.109852	0.0838272	0.057494	0.0628057	0.0786846	0.0183053	0.0141244	0.0683621
Volume of grey matter in Parietal Operculum Cortex (right)	0.00617626	0.0775111	0.101603	0.0925421	0.0211239	0.0233644	0.0607593	0.0436628	0.0982914	0.0355347	0.00550286	0.0878675	0.00566501	0.0545844	0.00835361	0.0291201	0.0165783	0.0286198	0.0123048	0.0801437	0.00612348	0.032043	0.0522627	0.0558462	0.102867	0.0896988	0.00312591	0.0115869	0.0619141	0.0327143	0.0436737	0.0198066	0.0434576	0.015319	0.115833	0.0383578	0.0514428	0.0811378	0.0587523	0.0335168	0.0183003	0.0437771	0.0736133	0.0751015	0.116132	0.0126464	0.0584879	0.00979079	0.0355711
Volume of amygdala (right)	0.0554849	0.0530321	0.0468323	0.018581	0.0114948	0.0134136	0.0423859	0.0428415	0.0554696	0.0527249	0.0117746	0.0199678	0.0339855	0.0386605	0.0379245	0.0295758	0.0691366	0.00663404	0.034269	0.0131467	0.0238374	0.0553597	0.053211	0.0422408	0.095343	0.0292865	0.0706329	0.0206651	0.0621976	0.0185484	0.0013458	0.0740925	0.00546357	0.0134524	0.0413391	0.0210242	0.0335609	0.0470799	0.0389129	0.0621921	0.0408752	0.00594246	0.0405734	0.0212439	0.0713017	0.0444442	0.0553554	0.0155587	0.0463908
Volume of grey matter in Inferior Temporal Gyrus, temporooccipital part (right)	0.0305165	0.0229902	0.0146685	0.00609222	0.0300393	0.0239255	0.0111244	0.0773446	0.0460485	0.113714	0.0180219	0.0561983	0.0366962	0.111592	0.0605098	0.0143187	0.00433554	0.0545989	0.0691019	0.0715776	0.0684141	0.0043455	0.0635096	0.00993886	0.0412807	0.00737073	2.45689e-06	0.0391883	0.0621209	0.00752604	0.0231544	0.0271979	0.0460679	0.00114108	0.00563591	0.0606706	0.00597633	0.0666406	0.0592158	0.0543623	0.0575782	0.0081911	0.0653777	0.0361437	0.00860081	0.0759474	0.0150903	0.0496368	0.00659555
Volume of amygdala (left)	0.0814236	0.0358507	0.0772909	0.0798927	0.0336142	0.00580238	0.0476197	0.0169623	0.0324826	0.071456	0.00880345	0.0528698	0.0213806	0.0730041	0.0305446	0.0327302	0.0393854	0.0572331	0.0248631	0.0344601	0.015615	0.0890378	0.0544044	0.0513088	0.0875033	0.0284142	0.0465777	0.0456531	0.0702659	0.0350873	0.00540352	0.0955888	0.0430062	0.0272758	0.0585121	0.0153556	0.0074093	0.0784003	0.00962673	0.0465269	0.0202329	0.00190149	0.0187869	0.041021	0.0695649	0.06369	0.0324926	0.0196418	0.0204318
Volume of grey matter in Parietal Operculum Cortex (left)	0.00866523	0.0529932	0.0689113	0.0653661	0.0132844	0.0162161	0.0572638	0.0595128	0.0830697	0.0697579	0.0035462	0.131661	0.0191118	0.0170565	0.00633918	0.0127826	0.0250985	0.0321177	0.00996327	0.032444	0.0511117	0.0160627	0.0605178	0.107478	0.0585573	0.0533325	0.0177116	0.0238804	0.0553409	0.0580203	0.0728107	0.0427914	0.0305189	0.0544295	0.114409	0.0345188	0.0313417	0.0320252	0.0498631	0.000748112	0.0315463	0.0265729	0.0474129	0.0590111	0.1173	0.0200773	0.0020191	0.0173155	0.032328
Volume of grey matter in Putamen (left)	0.000306589	0.013186	0.0294209	0.0121052	0.103526	0.0733351	0.0296618	0.0463155	0.0346803	0.0756567	0.100496	0.0572425	0.0217021	0.0386947	0.00617943	0.0353401	0.031223	0.0554476	0.0435065	0.0634821	0.0302586	0.0157726	0.030803	0.0874411	0.0457163	0.107779	0.00713857	0.00654428	0.0519164	0.0170311	0.0117362	0.0240058	0.00467837	0.023529	0.0957825	0.103007	0.0516531	0.00411804	0.031315	0.00448304	0.0038203	0.0543785	0.00306311	0.123103	0.0806853	0.0620036	0.0540829	0.0468113	0.00729623
Volume of grey matter in Middle Temporal Gyrus, temporooccipital part (right)	0.0104453	0.0589626	0.018241	0.0554002	0.0809953	0.00617981	0.00331103	0.0300138	0.00172701	0.101269	0.0477986	0.0536009	0.000722153	0.128978	0.030762	0.00369696	0.00252275	0.0089784	0.0271685	0.129699	0.0393242	0.00433549	0.0490446	0.0180529	0.0646569	0.0324273	0.0274582	0.0739664	0.0470128	0.0285586	0.00681395	0.00362154	0.0345324	0.0080899	0.0558549	0.0202392	0.00240907	0.0666997	0.000207617	0.0608639	0.0594292	0.0697793	0.118714	0.0555899	0.0385909	0.0608907	0.00530427	0.028119	0.0213907
Volume of grey matter in Crus I Cerebellum (vermis)	0.0137604	0.037935	0.0283367	0.00446309	0.0600267	0.0329378	0.049508	0.079054	0.00195754	0.0541621	0.0146511	0.0375627	0.0664802	0.062636	0.0362221	0.00802505	0.0303538	0.0397317	0.00375953	0.0467352	0.0289621	0.0552168	0.0297749	0.0125193	0.0144269	0.00671108	0.000202378	0.0399597	0.00465079	0.0491325	0.0195424	0.00330126	0.0116193	0.0149721	0.118094	9.18791e-05	0.0129088	0.0502646	0.0483903	0.0111351	0.0121948	0.00635157	0.0448232	0.0213351	0.0749654	0.0958771	0.00458242	0.000739665	0.00343163
[truncated: 80 more columns]

## Sheet: T2_Pearson_Correlation
Supplementary Data 5. b: Absolute Pearson Correlation value calculated between 128 T2 derived UDIPs and traditional imaging derived phenotypes obtained from UKBiobank.
IDP	1	2	3	4	5	6	7	8	9	10	11	12	13	14	15	16	17	18	19	20	21	22	23	24	25	26	27	28	29	30	31	32	33	34	35	36	37	38	39	40	41	42	43	44	45	46	47	48	49
Volume of ventricular cerebrospinal fluid	0.187524	0.189159	0.165821	0.181319	0.277537	0.0710978	0.133215	0.0818591	0.309851	0.233872	0.268283	0.230282	0.0122981	0.335106	0.226249	0.0917888	0.183648	0.290814	0.17894	0.000611726	0.266763	0.118856	0.0470268	0.0810244	0.00399015	0.0361094	0.115381	0.0610088	0.0479172	0.307024	0.309206	0.125429	0.137868	0.139168	0.194301	0.213328	0.061577	0.178398	0.457996	0.0821278	0.184192	0.0296421	0.266581	0.247891	0.337723	0.306012	0.00683676	0.143519	0.117271
Volume of brain, grey+white matter	0.000220035	0.0357205	0.139587	0.102368	0.00614443	0.151027	0.0690351	0.0846479	0.0218559	0.209755	0.154881	0.0522784	0.0759767	0.0799462	0.187909	0.0224943	0.0319338	0.198922	0.110501	0.149299	0.0517454	0.108458	0.0503723	0.0205901	0.0328838	0.0200979	0.126648	0.0788475	0.0290063	0.125688	0.0093015	0.077368	0.03584	0.0407548	0.0789075	0.0930519	0.0463539	0.102825	0.515302	0.0412426	0.0341317	0.174629	0.287934	0.079491	0.324768	0.105647	0.257966	0.0241694	0.119422
Volume of peripheral cortical grey matter	0.000402213	0.055271	0.117271	0.104381	0.0179708	0.186516	0.0516218	0.0414113	0.0964135	0.247009	0.141066	0.0894717	0.0299018	0.0242822	0.201407	0.0447362	0.0242691	0.132253	0.03051	0.173697	0.101913	0.0751921	0.0663874	0.0780687	0.0156781	0.048899	0.0325704	0.159509	0.0189361	0.120313	0.062903	0.125574	0.0236461	0.0126451	0.106415	0.114411	0.0237553	0.0767841	0.485064	0.0274531	0.0424541	0.14661	0.298274	0.0660583	0.312901	0.113328	0.194056	0.0495355	0.0448082
Volume of grey matter	0.045807	0.0241709	0.100921	0.0600622	0.000830826	0.127164	0.146504	0.0543251	0.0905219	0.222772	0.164148	0.138174	0.0789129	0.0637267	0.178926	0.0281175	0.00851331	0.104923	0.0908865	0.14058	0.0317677	0.114097	0.044142	0.0529506	0.0746585	0.0626828	0.0705002	0.0867267	0.0383998	0.139661	0.0112461	0.0676436	0.0751884	0.014863	0.0615107	0.0230008	0.0112424	0.0661138	0.46809	0.0484655	0.0416203	0.162868	0.285073	0.0868155	0.376793	0.0524994	0.244442	0.0335491	0.0232132
Volume of thalamus (right)	0.133329	0.0158642	0.0268221	0.0330023	0.11554	0.0507543	0.170756	0.070249	0.108239	0.140968	0.207407	0.221645	0.0747121	0.206995	0.12397	0.030839	0.0846194	0.136182	0.143273	0.0313457	0.0180399	0.130421	0.0528449	0.0416198	0.075644	0.0993663	0.111747	0.0212529	0.0130753	0.153586	0.0568411	0.0688391	0.145534	0.0730587	0.0337654	0.123091	0.0471309	0.026614	0.398727	0.0555069	0.0758289	0.152012	0.228914	0.1554	0.35061	0.0327616	0.155407	0.0397527	0.0577774
Volume of thalamus (left)	0.176327	0.0374048	0.0792614	0.0356427	0.114262	0.0360322	0.178929	0.0606204	0.129984	0.139526	0.222758	0.202563	0.0934889	0.194779	0.161795	0.0262256	0.0485281	0.125715	0.131869	0.0365197	0.0114473	0.124208	0.0791651	0.0250783	0.112389	0.0886704	0.12239	0.0460909	0.00435589	0.15203	0.0700732	0.0623129	0.174387	0.0678855	0.0460002	0.104123	0.0293143	0.0579744	0.415517	0.0385211	0.0913818	0.131611	0.232781	0.188262	0.345915	0.0309192	0.136708	0.0360268	0.0183734
sex	0.151116	0.144842	0.0616287	0.192701	0.00758377	0.0608562	0.2448	0.0132336	0.0640688	0.130711	0.0188415	0.0895953	0.0864075	0.0699635	0.0547638	0.0335855	0.096073	0.12871	0.103019	0.0706318	0.0499901	0.0142262	0.16051	0.120441	0.1018	0.115008	0.0529218	0.0925195	0.196812	0.175239	0.0585225	0.0783943	0.181196	0.090985	0.149084	0.104397	0.156074	0.00126017	0.326337	0.0274176	0.0445587	0.0125015	0.169418	0.211028	0.36846	0.167028	0.00266849	0.0555885	0.245424
Age when attended assessment centre	0.0126071	0.0360836	0.127705	0.0724282	0.0381953	0.185178	0.0714776	0.0399638	0.160673	0.219257	0.183071	0.188321	0.0144238	0.0259594	0.218078	0.00280985	0.0975491	0.0286793	0.163726	0.0996038	0.0131387	0.0728668	0.0731616	0.0198183	0.0468975	0.0548927	0.0269389	0.0633623	0.0444812	0.0985624	0.041958	0.101752	0.0143322	0.0247633	0.176428	0.00224677	0.0550017	0.0681369	0.356918	0.0138919	0.119015	0.150254	0.200329	0.0164506	0.227915	0.0304164	0.248711	0.0182236	0.044793
Volume of grey matter in Postcentral Gyrus (right)	0.0265664	0.102542	0.069786	0.0257915	0.0163946	0.0743613	0.122813	0.0257752	0.094245	0.119195	0.0855695	0.0996139	0.046356	0.0302225	0.109328	0.0162849	0.0145341	0.0209108	0.0508856	0.0690572	0.0361054	0.0319711	0.00534547	0.0441494	0.00937985	0.0698409	0.0173162	0.195648	0.00119317	0.0441587	0.000956247	0.029514	0.0240991	0.00729076	0.0612407	0.0506619	0.0689196	0.0798284	0.383805	0.112089	0.052675	0.0578369	0.223401	0.0925179	0.272542	0.0259883	0.0722332	0.0546238	0.0567657
Volume of grey matter in X Cerebellum (vermis)	0.182765	0.00880289	0.108577	0.0357216	0.0608997	0.0553817	0.296341	0.0406251	0.0554513	0.0590331	0.17717	0.194773	0.0811703	0.17449	0.0282983	0.00851193	0.0950427	0.0647092	0.135138	0.0403616	0.141373	0.0807529	0.17389	0.0555003	0.175175	0.0812824	0.133521	0.134327	0.125518	0.202826	0.0302759	0.00175476	0.164655	0.0257867	0.0961329	0.0862497	0.00775333	0.0584887	0.169666	0.0951562	0.0955862	0.0565502	0.123092	0.108192	0.376294	0.0206833	0.16353	0.024791	0.101652
Volume of grey matter in Paracingulate Gyrus (right)	0.116967	0.129921	0.0613628	0.0743086	0.00102279	0.131983	0.0754812	0.0561797	0.116649	0.16511	0.152133	0.106768	0.0358748	0.083553	0.0872309	0.00753164	0.0300715	0.172812	0.101092	0.0896698	0.127458	0.0296056	0.000991705	0.0304228	0.00791484	0.00769962	0.022716	0.104814	0.0317602	0.17999	0.130173	0.125839	0.0505074	0.044369	0.133846	0.138988	0.0495833	0.0348107	0.310444	0.0309827	0.109625	0.0950677	0.210783	0.0954194	0.228717	0.1601	0.146535	0.0191662	0.0458218
Volume of grey matter in Postcentral Gyrus (left)	0.0109427	0.0736655	0.0790817	0.0150763	0.000182898	0.083974	0.127243	0.0173142	0.0973054	0.114438	0.0832114	0.100973	0.0431089	0.0271796	0.105687	0.0301876	0.0182158	0.0271316	0.0321495	0.0692183	0.0356284	0.0490813	0.00181648	0.0269866	0.00950446	0.0497754	0.0261627	0.170453	0.0245638	0.0516814	0.00373249	0.0304577	0.0356865	0.000643422	0.0338354	0.0437925	0.0368214	0.0405518	0.362701	0.0648895	0.0504189	0.0417012	0.218434	0.0930821	0.260961	0.00685002	0.106823	0.0428239	0.0678548
Volume of accumbens (right)	0.0881328	0.0334602	0.0062457	0.193445	0.062805	0.114024	0.134431	0.0498135	0.100062	0.204847	0.211657	0.130894	0.0402801	0.147177	0.166164	0.0259643	0.138228	0.155468	0.122466	0.0196928	0.0465793	0.10069	0.0150975	0.0358749	0.00229106	0.0616683	0.0708904	0.00636322	0.0012793	0.143966	0.133594	0.0835616	0.0499501	0.039805	0.106258	0.00981925	0.0225281	0.00982238	0.353152	0.0436936	0.0727893	0.121911	0.21732	0.163375	0.292515	0.0639218	0.157665	0.041752	0.0364854
Volume of white matter	0.0539338	0.0930272	0.131797	0.1132	0.0100849	0.121284	0.0493839	0.0880783	0.0679876	0.113695	0.0843606	0.0696942	0.0432919	0.0684561	0.12634	0.0071785	0.047439	0.233956	0.0912935	0.102257	0.0555527	0.0600834	0.0384015	0.0257052	0.0293033	0.0381361	0.144566	0.0391967	0.00671585	0.0608059	0.0300971	0.0591652	0.0246051	0.0558	0.0692134	0.140374	0.0968518	0.106847	0.37324	0.0168238	0.0121307	0.12146	0.180659	0.040251	0.138235	0.128079	0.174856	0.00375501	0.187633
Volume of grey matter in VIIIa Cerebellum (vermis)	0.136318	0.00534422	0.0923082	0.0508361	0.0812116	0.0305316	0.337616	0.0678099	0.0196374	0.0608394	0.213635	0.20222	0.142612	0.111318	0.0704108	0.0474686	0.046192	0.0277339	0.121314	0.0407686	0.0741248	0.153628	0.0045497	0.00474524	0.190068	0.0625293	0.11493	0.107428	0.0516641	0.126386	0.0808233	0.0643183	0.129748	0.0408592	0.0887032	0.104153	0.0233881	0.0462009	0.132517	0.118942	0.0236869	0.104715	0.1259	0.101384	0.369579	0.10857	0.20638	0.0522715	0.0885875
Volume of grey matter in Precentral Gyrus (right)	0.00926405	0.0485157	0.0910681	0.00852967	0.014012	0.113948	0.0411522	0.0129245	0.0785776	0.0690621	0.104669	0.0771658	0.0101012	0.00580642	0.133016	0.0328288	0.0157897	0.0264729	0.00972572	0.0670266	0.0594016	0.0976445	0.0352181	0.0550435	0.00137206	0.0387505	0.0140722	0.129806	0.00564802	0.0601278	0.0124261	0.0350222	0.0136443	0.0306404	0.0240075	0.0299664	0.0124852	0.00122147	0.343907	0.0184896	0.00865316	0.0882983	0.213674	0.012197	0.253177	0.0374048	0.0843978	0.069548	0.070699
Volume of grey matter in Frontal Pole (left)	0.0427326	0.0407892	0.151705	0.0712731	0.0383571	0.251589	0.0219439	0.0206101	0.0835102	0.151059	0.138547	0.0127535	0.0347166	0.0306166	0.183286	0.0362719	0.00490306	0.109395	0.057046	0.0892517	0.120722	0.0402503	0.0407037	0.0281824	0.0241084	0.0662438	0.0497898	0.136343	0.0445256	0.0745564	0.0763287	0.131224	0.0643509	0.0479773	0.0795435	0.0879294	0.0645284	0.0183201	0.355583	0.0533024	0.0217622	0.150354	0.184164	0.0239188	0.181187	0.0777261	0.198438	0.106277	0.0424789
Volume of grey matter in VI Cerebellum (left)	0.100149	0.0600574	0.0536851	0.0435251	0.0640771	0.0197315	0.264256	0.0908037	0.0170461	0.0206253	0.21917	0.223708	0.109981	0.0793772	0.0325162	0.0561097	0.0625352	0.0223788	0.230875	0.0204032	0.148931	0.130881	0.0932643	0.00767981	0.126865	0.0921924	0.0538772	0.0345884	0.0167867	0.128422	0.1274	0.109929	0.107481	0.0212062	0.0204982	0.129635	0.0478255	0.0281581	0.160045	0.0812646	0.0570655	0.113978	0.0529228	0.0830393	0.297025	0.109214	0.296854	0.0539982	0.0753058
Volume of grey matter in VIIIa Cerebellum (left)	0.146276	0.00274631	0.0403644	0.0112344	0.0942913	0.00705417	0.305767	0.0607968	0.0904378	0.0778787	0.196056	0.213582	0.104759	0.120229	0.02089	0.0410835	0.0411704	0.0170156	0.173642	0.0382509	0.0232026	0.184234	0.016706	0.0142246	0.198944	0.0604066	0.0815665	0.0870326	0.0685618	0.144687	0.0761551	0.0356609	0.148716	0.0861237	0.00409591	0.178794	0.0138357	0.0436053	0.164576	0.0892615	0.0586242	0.127652	0.10367	0.0710757	0.351701	0.0979928	0.19613	0.0470024	0.0750214
Volume of grey matter in Amygdala (right)	0.038628	0.0313675	0.00665805	0.0968192	0.00716256	0.0506286	0.107554	0.0202206	0.0888994	0.117467	0.158579	0.109244	0.0231312	0.0875988	0.157194	0.037114	0.0759996	0.0213463	0.099604	0.0475078	0.0507349	0.105538	0.0389775	0.0498999	0.0916904	0.0591934	0.0699142	0.00107618	0.0330265	0.0906961	0.0122175	0.0488832	0.0446877	0.0519458	0.0295997	0.0174346	0.0208171	0.046705	0.308274	0.0268553	0.0581482	0.128493	0.266351	0.061821	0.327818	0.0121579	0.117427	0.0292212	0.0928104
Volume of grey matter in Precentral Gyrus (left)	0.0104024	0.0618755	0.120707	0.022905	0.0272414	0.113282	0.0638809	0.00628289	0.0949316	0.0998428	0.103082	0.0686509	0.0308814	0.0154512	0.129387	0.0323739	0.0306394	0.0439308	0.0171501	0.0652344	0.0415344	0.0655854	0.0176647	0.0455012	0.0153846	0.0475518	0.00409649	0.140147	0.018198	0.0844259	0.0299079	0.0577689	0.0241173	0.0634298	0.0210916	0.0246527	0.016184	0.0180896	0.346803	0.019954	0.0286005	0.0741454	0.222194	0.0443247	0.228342	0.0269192	0.0834688	0.0585508	0.0486486
Volume of grey matter in Planum Polare (right)	0.0502439	0.0396341	0.0485479	0.0564713	0.0107688	0.0915946	0.0766447	0.0245343	0.0721	0.11798	0.145017	0.0682666	0.0366114	0.0389025	0.131049	0.0136939	0.0103653	0.0704594	0.0524042	0.115444	0.0551709	0.00742756	0.026008	0.0584664	0.034799	0.0554932	0.0205514	0.0601138	0.0425883	0.133224	0.0149955	0.0693194	0.0362891	0.00884904	0.0443125	0.0662462	0.0150427	0.034907	0.2775	0.00905037	0.0805762	0.105644	0.167359	0.0342038	0.203797	0.0746281	0.184654	0.0257281	0.0218599
Volume of grey matter in VIIIa Cerebellum (right)	0.147162	0.0347525	0.0174474	0.0272657	0.0647889	0.0406754	0.337799	0.0134202	0.122077	0.0848032	0.166048	0.214436	0.121313	0.152965	0.0550191	0.00887354	0.0252967	0.0113575	0.165571	0.0242391	0.0232847	0.105888	0.00472091	0.0323439	0.217352	0.0592428	0.0847612	0.133651	0.0744431	0.152349	0.105942	0.00418499	0.171225	0.0259323	0.0230097	0.213168	0.00876609	0.0328062	0.155328	0.0393479	0.0558662	0.129888	0.141366	0.0952392	0.35435	0.0960412	0.194403	0.0773664	0.0693443
Volume of grey matter in VIIb Cerebellum (right)	0.129639	0.0507908	0.0186452	0.0527165	0.0931262	0.0774028	0.354217	0.0100878	0.126137	0.0528127	0.160837	0.20221	0.155323	0.1535	0.0134717	0.0312304	0.0286545	0.0532418	0.172238	0.0434308	0.0630473	0.0636971	0.00424949	0.054101	0.184755	0.0576615	0.0652288	0.125917	0.0240245	0.160355	0.178903	0.104252	0.18598	0.017101	0.0572317	0.247288	0.0189079	0.0365384	0.151411	0.0105841	0.0530974	0.0706873	0.085906	0.146798	0.288355	0.143468	0.175039	0.0655202	0.0285017
Volume of grey matter in Paracingulate Gyrus (left)	0.124774	0.102398	0.0484055	0.0900796	0.00964997	0.160408	0.0483384	0.0213942	0.148694	0.167583	0.124711	0.0435897	0.0207846	0.0539015	0.141057	0.0533464	0.00388372	0.188637	0.0910735	0.0820451	0.167989	0.00802677	0.0121015	0.0190402	0.0168681	0.0099114	0.00135843	0.0697384	0.0384261	0.163868	0.140097	0.136468	0.0827069	0.0414945	0.135796	0.14279	0.0096864	0.0687992	0.314429	0.0403411	0.0955033	0.0382207	0.18372	0.0963089	0.16028	0.187402	0.156955	0.00285154	0.101673
Volume of grey matter in Lateral Occipital Cortex, superior division (left)	0.0158931	0.0788567	0.0715536	0.0137603	0.0258935	0.0883031	0.0793331	0.0533186	0.0320482	0.20235	0.0471922	0.0424223	0.032258	0.00117081	0.1278	0.0131615	0.0166239	0.103659	0.01879	0.152241	0.00315371	0.00948891	0.0178915	0.0951797	0.0275613	0.042244	0.0606676	0.118445	0.072282	0.0967983	0.00409114	0.0820635	0.00750921	0.0434308	0.056749	0.0521674	0.0692581	0.133041	0.287171	0.00957168	0.0424171	0.106462	0.18921	0.0980566	0.216086	0.0320868	0.0748029	0.0240846	0.0208988
Volume of grey matter in Frontal Pole (right)	0.0575436	0.116731	0.183245	0.0726809	0.0940731	0.214726	0.00799305	0.0279765	0.0887022	0.193131	0.147945	0.0102174	0.0240258	0.0216759	0.181199	0.0157947	0.0511376	0.0821251	0.0341684	0.0991076	0.0953148	0.0252806	0.00969735	0.0420121	0.0240864	0.111883	0.0978257	0.155339	0.0107255	0.0901955	0.0992768	0.169594	0.0622149	0.006828	0.101682	0.09983	0.0255355	0.0244183	0.345846	0.00563983	0.0229672	0.204934	0.206477	0.0467939	0.17788	0.0477849	0.144334	0.105113	0.077868
Volume of grey matter in X Cerebellum (right)	0.0907991	0.0489115	0.0744423	0.046861	0.107796	0.00506246	0.143178	0.0892934	0.122734	0.0585205	0.0611675	0.169387	0.182367	0.0721239	0.0663539	0.00416327	0.126871	0.0519408	0.0678493	0.0344825	0.0207228	0.0835435	0.074711	0.0346245	0.0322659	0.169568	0.0100386	0.0607411	0.0145285	0.0955779	0.0714195	0.0601179	0.104313	0.0971995	0.0532831	0.160475	0.0165791	0.0701476	0.344735	0.10295	0.0529243	0.0174105	0.069302	0.129072	0.175519	0.0885699	0.0847497	0.0429777	0.0259625
Volume of grey matter in Crus I Cerebellum (right)	0.126461	0.0403967	0.046063	0.114645	0.131515	0.0706432	0.267673	0.065086	0.100469	0.0874717	0.162985	0.199355	0.182156	0.123757	0.0584448	0.00547548	0.0654322	0.0139085	0.19552	0.0302611	0.107237	0.170862	0.012548	0.0133032	0.109066	0.127236	0.0875592	0.0239409	0.0015153	0.129666	0.164414	0.124711	0.198066	0.00756441	0.0390992	0.188068	0.0151366	0.0839469	0.246165	0.0243747	0.0668891	0.0839529	0.0890254	0.154436	0.281135	0.134551	0.186557	0.0130714	0.00810936
Volume of grey matter in VIIIb Cerebellum (right)	0.141176	0.0102901	0.0755698	0.0516659	0.0429366	0.0276257	0.202791	0.028287	0.0479635	0.0715656	0.0631216	0.198485	0.0851708	0.109937	0.0519305	0.10561	0.0471088	0.0503278	0.106242	0.0275565	0.00139262	0.1994	0.035654	0.00697152	0.134753	0.0757374	0.0539025	0.0812995	0.119065	0.0797313	0.0337028	0.0877814	0.128457	0.0984999	0.0565053	0.151928	0.00871534	0.0232388	0.141026	0.100225	0.0526695	0.166847	0.109945	0.0129839	0.29684	0.0560116	0.126386	0.0058425	0.12888
Volume of grey matter in VI Cerebellum (right)	0.123895	0.051353	0.031896	0.0263797	0.055961	0.0455898	0.307895	0.0614303	0.0735911	0.0570699	0.182231	0.199352	0.150566	0.105524	0.109043	0.024553	0.0331902	0.0239643	0.230105	0.00976997	0.148902	0.0809066	0.0450139	0.0612931	0.142468	0.0729447	0.0545874	0.108007	0.0277329	0.127401	0.13559	0.0854063	0.160432	0.0206231	0.0484702	0.151234	0.100038	0.018326	0.163937	0.0723921	0.0667085	0.0786683	0.0528384	0.125803	0.254195	0.0997333	0.308283	0.0993687	0.0325491
Volume of hippocampus (left)	0.136568	0.0647197	0.0818384	0.0465742	0.0998499	0.0115191	0.144188	0.0620436	0.137405	0.119817	0.102066	0.157887	0.043506	0.164345	0.13114	0.0185647	0.0240843	0.0879665	0.0653803	0.0113179	0.0429542	0.142278	0.0381246	0.0602072	0.0945963	0.000910171	0.109506	0.0115163	0.0373901	0.138077	0.0510647	0.000179853	0.0979714	0.0116147	0.0286783	0.0464504	0.0742342	0.162787	0.314711	0.0839837	0.0394917	0.0150238	0.252606	0.152068	0.315506	0.137621	0.0806318	0.0720227	0.0272367
Volume of grey matter in Brain-Stem	0.0535917	0.0293597	0.00908785	0.07249	0.0973057	0.074052	0.178962	0.00791192	0.0146993	0.104154	0.181915	0.161879	0.124261	0.133646	0.116053	0.0256482	0.0337925	0.126412	0.111656	0.063375	0.0596309	0.0876956	0.0242916	0.0358797	0.0125075	0.0951471	0.0703284	0.0440584	0.0553122	0.112542	0.0226368	0.0358013	0.0713663	0.0352607	0.0312417	0.00943044	0.0540082	0.0526511	0.332699	0.0280306	0.0696405	0.0805408	0.138983	0.0846932	0.271262	0.021599	0.173197	0.0866989	0.00792701
Volume of grey matter in Hippocampus (right)	0.034705	0.0323868	0.0437715	0.0313684	0.105283	0.0355578	0.200689	0.0412855	0.12229	0.0704192	0.122332	0.202103	0.0707105	0.171386	0.0644377	0.0310329	0.00811847	0.0396834	0.0657749	0.00219247	0.0152265	0.107903	0.0400471	0.0730936	0.0906222	0.0778623	0.046279	0.0152711	0.0372228	0.103033	0.0470161	0.00983148	0.0663227	0.0413726	0.0381284	0.0363873	0.0977261	0.0395639	0.28867	0.0411096	0.0406283	0.0468886	0.20925	0.102929	0.333391	0.0810031	0.0831784	0.0319964	0.057006
Volume of accumbens (left)	0.0760018	0.0138799	0.0534493	0.178718	0.0923702	0.111585	0.0813402	0.0305734	0.0579826	0.134102	0.188314	0.11343	0.0265603	0.103036	0.153099	0.03949	0.0866847	0.156527	0.106215	0.0063094	0.0785651	0.12797	0.0307628	0.00645936	0.0215977	0.0275195	0.0440008	0.00346054	0.000439331	0.116491	0.11905	0.02844	0.0444683	0.0961073	0.119828	0.00264383	0.0172128	0.0336772	0.32986	0.0697536	0.0439341	0.0987159	0.179501	0.120396	0.274127	0.0871174	0.163641	0.0204348	0.0264891
Volume of grey matter in Frontal Orbital Cortex (right)	0.0278919	0.012545	0.00657765	0.0459517	0.016566	0.108881	0.00810931	0.0547576	0.0617057	0.168257	0.0777839	0.0585215	0.0238004	0.00555128	0.178926	0.0625328	0.158653	0.00317071	0.039034	0.00368537	0.139994	0.0960674	0.0582958	0.200207	0.0605979	0.024251	0.0389885	0.000512443	0.0113866	0.031755	0.067629	0.0103359	0.0170858	0.0079419	0.00539564	0.0266994	0.0463331	0.0668227	0.313703	0.00366608	0.0333022	0.0918538	0.103292	0.0315397	0.137376	0.0332162	0.0387584	0.0138817	0.0726605
Volume of grey matter in VI Cerebellum (vermis)	0.204438	0.023906	0.134424	0.0560071	0.0830951	0.0173303	0.266437	0.0645457	0.0022975	0.0545465	0.180258	0.210763	0.147225	0.0636535	0.124276	0.0805392	0.0770243	0.0288644	0.130237	0.0810746	0.0896236	0.203394	0.0213201	0.0365029	0.103828	0.0707236	0.116788	0.0950462	0.054195	0.147871	0.0271065	0.068416	0.120947	0.0787054	0.0941795	0.0790061	0.00637391	0.0756214	0.15401	0.15255	0.0311567	0.0572369	0.0952764	0.098786	0.330193	0.0946842	0.107443	0.095308	0.107266
Volume of hippocampus (right)	0.0808775	0.0191177	0.044696	0.0578653	0.135444	0.0246208	0.147555	0.0816568	0.132753	0.106606	0.0869342	0.182933	0.0363336	0.222605	0.0721054	0.0135488	0.0565062	0.10114	0.121385	0.0413425	0.00474666	0.146709	0.0276903	0.0784561	0.0388173	0.0274924	0.0939303	0.00412276	0.000431216	0.14891	0.0286597	0.0138798	0.087872	0.0264965	0.0127158	0.0410269	0.107967	0.074917	0.310685	0.0733829	0.0509536	0.0230703	0.227173	0.1435	0.326509	0.107253	0.079426	0.0897442	0.0150982
Volume of grey matter in IX Cerebellum (right)	0.169371	0.0394792	0.124973	0.0173394	0.0962301	0.0625779	0.27723	0.02949	0.0403585	0.0361235	0.127885	0.21772	0.0585426	0.162686	0.0156638	0.0703583	0.020628	0.0697747	0.172807	0.0920124	0.0704869	0.152739	0.0817593	0.0105645	0.150748	0.104431	0.0770589	0.108223	0.115404	0.0620986	0.00838633	0.000384819	0.165966	0.073558	0.0217092	0.141831	0.0266207	0.00503544	0.120903	0.0665934	0.05473	0.0679667	0.0736543	0.0703397	0.328507	0.0768247	0.14348	0.018386	0.136359
Volume of grey matter in Crus II Cerebellum (right)	0.134958	0.00457161	0.00623729	0.138879	0.137436	0.117692	0.303817	0.0446239	0.0837687	0.00130244	0.191912	0.220992	0.146562	0.142475	0.0289869	0.0373331	0.0620823	0.0739223	0.179291	0.0878069	0.101258	0.13659	0.00571928	0.00863133	0.136452	0.104826	0.082548	0.0577395	0.000464866	0.112797	0.18427	0.180195	0.180131	0.0417418	0.0446174	0.213528	0.0379979	0.00787084	0.19897	0.0105657	0.0586062	0.0738023	0.0808908	0.144649	0.326913	0.142394	0.12129	0.0172226	0.0841207
Volume of grey matter in IX Cerebellum (left)	0.170051	0.0371701	0.106549	0.023494	0.0646873	0.085358	0.324976	6.11285e-05	0.0692365	0.0607908	0.135733	0.200294	0.0944477	0.184192	0.056422	0.0363439	0.000201417	0.0741813	0.164697	0.0659273	0.0873333	0.115634	0.0610038	0.0513553	0.173083	0.0991587	0.0984422	0.1505	0.106595	0.0794519	0.0253252	0.0100503	0.190142	0.0129114	0.0307257	0.162882	0.00404932	0.0240808	0.101269	0.0625465	0.0532686	0.0570677	0.0944161	0.0905184	0.32292	0.0667184	0.165133	0.018424	0.107871
Volume of grey matter in Precuneous Cortex (right)	0.0540469	0.0382168	0.100268	0.0719662	0.0170553	0.0822454	0.0165087	0.0341018	0.0177255	0.195502	0.0169298	0.018514	0.0142606	0.00854689	0.074785	0.000423714	0.03903	0.126421	0.0106544	0.177713	0.0447289	0.0375039	0.0545255	0.114798	0.0204907	0.0288413	0.0161606	0.137027	0.0400271	0.125684	0.0736781	0.068996	0.0405984	0.0339128	0.164897	0.159035	0.061177	0.096826	0.271268	0.0332249	0.0425907	0.0560609	0.127423	0.00635538	0.122203	0.0744938	0.132168	0.0253435	0.0838181
Volume of grey matter in VIIb Cerebellum (left)	0.126202	0.0324514	0.00303091	0.0631421	0.108289	0.0290216	0.307732	0.0513517	0.0831934	0.0339957	0.180131	0.211118	0.115952	0.109006	0.0327191	0.0135229	0.0457521	0.036151	0.176313	0.0492768	0.0538382	0.145984	0.0365746	0.01705	0.179122	0.0726772	0.0690949	0.0796465	0.0417378	0.158163	0.158916	0.132255	0.141509	0.075474	0.0571218	0.213111	0.00168466	0.0459449	0.162156	0.0373965	0.0446076	0.0889739	0.0662167	0.100695	0.323661	0.142131	0.180855	0.0372577	0.0644302
Volume of grey matter in Planum Polare (left)	0.0530085	0.0371909	0.0835753	0.016184	0.0168273	0.0746186	0.091047	0.0337141	0.0487143	0.127907	0.107424	0.0393045	0.0363775	0.0143032	0.102269	0.00866711	0.0265862	0.0791124	0.054194	0.12278	0.0301381	0.00971979	0.00728272	0.0543503	0.0319011	0.0465056	0.0022586	0.0862107	0.0667271	0.120263	0.0276048	0.0574003	0.0102516	0.0142291	0.018732	0.0188904	0.0131426	0.0679235	0.254588	0.031363	0.0805286	0.0910716	0.166001	0.0505992	0.191513	0.0388322	0.198077	0.0302633	0.0251617
Volume of grey matter in Frontal Orbital Cortex (left)	0.052397	0.0083517	0.0131434	0.0541506	0.00727529	0.111881	0.0237472	0.0635379	0.0408376	0.144732	0.0893377	0.0474918	0.0134464	0.00130635	0.180541	0.0476985	0.180928	0.0127849	0.0551285	0.0005752	0.129486	0.0742631	0.0390361	0.216503	0.0625498	0.040428	0.049227	0.00893007	0.0108289	0.0446075	0.0689395	0.00407463	0.0278071	0.0325912	0.00923518	0.0277371	0.0360761	0.0932843	0.313842	0.0237073	0.0165836	0.12499	0.100135	0.0316166	0.133885	0.049583	0.0648917	0.0186468	0.070752
Volume of grey matter in VIIIb Cerebellum (vermis)	0.164465	0.0171379	0.118322	0.0351892	0.0853076	0.0300778	0.282964	0.0282793	0.0205695	0.0348205	0.160993	0.165799	0.112422	0.144488	0.0785199	0.0208646	0.0461326	0.0578879	0.136154	0.0740052	0.07773	0.151847	0.0466052	0.0283525	0.154142	0.0801642	0.145661	0.118669	0.0743325	0.115713	0.0450198	0.0738638	0.148626	0.0554781	0.0710486	0.0716888	0.0141945	0.0304936	0.134988	0.096583	0.020402	0.0371806	0.0850521	0.0950551	0.322311	0.0890472	0.155402	0.0236239	0.0768406
Volume of grey matter in Temporal Pole (right)	0.00787964	0.0543809	0.0462769	0.119368	0.0421006	0.01616	0.0635301	0.102369	0.125202	0.131324	0.0770115	0.158325	0.00282431	0.113365	0.0560506	0.0865142	0.0873036	0.0171631	0.0696184	0.0961444	0.0637731	0.237282	0.141546	0.0679171	0.0612041	0.0620839	0.00364048	0.0807133	0.00836742	0.0537507	0.00518599	0.103619	0.0463887	0.106638	0.0422987	0.11028	0.142683	0.0506952	0.189368	0.0126091	0.0173339	0.0841109	0.267908	0.105116	0.321786	0.0996587	0.0570731	0.0124815	0.0495531
Volume of grey matter in Crus I Cerebellum (left)	0.138232	0.00641249	0.0203139	0.152593	0.0842899	0.0474123	0.245714	0.00621109	0.101792	0.0312526	0.148027	0.231621	0.190859	0.0921948	0.0585125	0.0402065	0.0016768	0.0558201	0.133401	0.0123143	0.0758592	0.159005	0.039615	0.00964797	0.109924	0.100526	0.0964976	0.0627457	0.000877056	0.143219	0.21622	0.157857	0.177499	0.0514593	0.076465	0.211585	0.0102703	0.0156835	0.274775	0.0212267	0.0463399	0.0410936	0.0727608	0.124847	0.299309	0.110394	0.186748	0.000945455	0.0452202
Volume of grey matter in Occipital Pole (left)	0.0307938	0.0198952	0.0419368	0.112012	0.0793301	0.0402879	0.0222918	0.111658	0.0273083	0.189386	0.0186762	0.101627	0.0393767	0.156222	0.0349307	0.129592	0.0853088	0.144844	0.000754119	0.0958477	0.0136438	0.0018043	0.0823387	0.0898824	0.035887	0.0361489	0.0815624	0.154227	0.0241554	0.0559617	0.220346	0.141427	0.0483869	0.0525229	0.172392	0.131593	0.0654156	0.14092	0.269716	0.0300527	0.0836695	0.0961423	0.186544	0.0313424	0.118957	0.0805694	0.00942175	0.100371	0.0690148
Volume of grey matter in VIIIb Cerebellum (left)	0.157493	0.0363849	0.104805	0.046313	0.0481696	0.0456269	0.246487	0.0265257	0.0692592	0.0901314	0.115763	0.171645	0.100646	0.144157	0.0742364	0.0903811	0.0378017	0.078629	0.114757	0.0435936	0.0122283	0.191274	0.0329823	0.0272693	0.159542	0.0618194	0.0731036	0.104654	0.0968501	0.0751459	0.0377322	0.0709868	0.163377	0.0872599	0.0726293	0.143666	0.045827	0.00393871	0.114145	0.116164	0.0556845	0.131751	0.0884624	0.0324005	0.272988	0.0367408	0.128299	0.0112282	0.0854856
Volume of grey matter in Hippocampus (left)	0.0617486	0.0582799	0.0657652	0.0323469	0.0897127	0.0282762	0.190356	0.0511916	0.125359	0.0806985	0.145551	0.194514	0.0599852	0.160246	0.0912228	0.0375489	0.0229609	0.0280939	0.0533575	0.00516957	0.00432221	0.0841611	0.0597148	0.0648046	0.116456	0.0700334	0.0642925	0.0114746	0.019882	0.106396	0.0265503	0.000800155	0.0590337	0.0296914	0.033776	0.0202503	0.07181	0.0550288	0.287836	0.0396121	0.0559932	0.0383862	0.200553	0.1074	0.318736	0.0813826	0.0738481	0.028476	0.0415315
Volume of grey matter in Central Opercular Cortex (left)	0.0249316	0.0540674	0.0606801	0.124191	0.00458472	0.147906	0.0113517	0.0165602	0.0923754	0.182083	0.10609	0.0419021	0.00455944	0.0163099	0.173692	0.0463275	0.0650406	0.0736203	0.0338407	0.0870549	0.102872	0.00388035	0.0437166	0.0529278	0.0182841	0.0282804	0.017055	0.0668318	0.0131827	0.0807423	0.0905548	0.12527	0.0262894	0.00457393	0.0758699	0.0900365	0.0105471	0.0212225	0.28593	0.0210379	0.0362857	0.104726	0.156544	0.00219373	0.153063	0.0803283	0.11811	0.0190914	0.0263024
Volume of grey matter in Crus II Cerebellum (left)	0.133915	0.0253811	0.00224643	0.128318	0.0863731	0.0926668	0.313137	0.000490672	0.100466	0.0112583	0.136559	0.222119	0.184809	0.135567	0.0188964	0.0354605	0.0238901	0.074498	0.162666	0.0547987	0.0864119	0.115561	0.000493329	0.0558935	0.150963	0.0867566	0.0844212	0.13314	0.0201082	0.150008	0.213745	0.168901	0.188439	0.0349495	0.106415	0.251306	0.0171536	0.0619344	0.178641	0.00694084	0.0392683	0.0304938	0.0686691	0.131254	0.306269	0.143489	0.159507	0.049481	0.0776504
Volume of grey matter in X Cerebellum (left)	0.0877097	0.0445967	0.00403775	0.0690521	0.153757	0.0152227	0.128571	0.00371675	0.0793666	0.0258808	0.100057	0.178404	0.15698	0.0518398	0.0131434	0.00385248	0.14639	0.0441314	0.0681944	0.0759833	0.0225689	0.142076	0.0227806	0.0161887	0.0131236	0.138942	0.024341	0.072585	0.00371426	0.0954432	0.0287788	0.0799664	0.0869274	0.167358	0.0450489	0.12223	0.0161496	0.0608318	0.312059	0.0355065	0.0693824	0.0510286	0.0144198	0.120388	0.173904	0.083939	0.0382095	0.0648002	0.0512859
Volume of grey matter in VIIb Cerebellum (vermis)	0.142859	0.0142067	0.0872576	0.0155214	0.0533634	0.0116506	0.261763	0.0533343	0.0211461	0.0261853	0.138833	0.15623	0.135159	0.0558694	0.082827	0.0716376	0.0459084	0.00685525	0.0954837	0.0595315	0.108399	0.151815	0.0300675	0.0325603	0.124191	0.068055	0.103134	0.0792372	0.0593773	0.161063	0.0741742	0.101428	0.113452	0.0393169	0.105039	0.0579323	0.0106482	0.0204852	0.157401	0.116556	0.0222753	0.0393356	0.0942196	0.113456	0.31178	0.119373	0.163507	0.0474551	0.089258
Volume of grey matter in Ventral Striatum (left)	0.0662491	0.011622	0.0456545	0.090435	0.0568707	0.0536305	0.0900961	0.110897	0.0715153	0.0817603	0.170202	0.106975	0.00666806	0.133621	0.173235	0.00229591	0.0319231	0.144053	0.146567	0.0443441	0.0468428	0.0703229	0.0464795	0.00309112	0.0726606	0.0321822	0.0631303	0.0221581	0.0210842	0.107046	0.0667054	0.00524739	0.00814445	0.0288746	0.0605835	0.0296753	0.0601397	0.0257607	0.259118	0.0265812	0.133713	0.0991608	0.195831	0.0807076	0.214816	0.0825643	0.183077	0.061329	0.00194356
Volume of grey matter in Parahippocampal Gyrus, posterior division (right)	0.0204951	0.049003	0.0855473	0.0177519	0.0837745	0.0933196	0.24806	0.017632	0.198466	0.0857267	0.161198	0.161039	0.099582	0.197565	0.0265865	0.0789939	0.0157646	0.00179198	0.041476	0.0426929	0.00755753	0.0334964	0.00588257	0.114079	0.165062	0.050625	0.104551	0.0188242	0.00563874	0.104684	0.0985141	0.00205969	0.0652482	0.144742	0.0698958	0.0559285	0.167482	0.0663874	0.210726	0.00379482	0.0236294	0.0391013	0.199724	0.0932217	0.311341	0.0931256	0.11522	0.117175	0.00307965
Volume of grey matter in IX Cerebellum (vermis)	0.136978	0.0277569	0.0772619	0.0321327	0.0217242	0.0664489	0.30994	0.0588975	0.00861255	0.00060574	0.185198	0.174339	0.0847704	0.0763354	0.033352	0.00144697	0.0178378	0.0203529	0.15149	0.0811149	0.073362	0.117125	0.00256151	0.00689083	0.19414	0.0554187	0.0825226	0.117725	0.0673129	0.0414096	0.0995636	0.0701211	0.130107	0.00384127	0.0950936	0.16331	0.0124278	0.0304153	0.0277442	0.0734122	0.00649948	0.0828294	0.0577122	0.0464103	0.28585	0.122251	0.214698	0.095859	0.105098
Volume of grey matter in Amygdala (left)	0.0111682	0.0299118	0.0175291	0.0741984	0.00853478	0.0645226	0.0734507	0.027238	0.0537682	0.0554196	0.144415	0.109746	0.0124858	0.0404399	0.142437	0.0242357	0.0328976	0.00646482	0.0921482	0.0449887	0.0648644	0.147941	0.0604908	0.0300846	0.112813	0.0131992	0.0260344	0.0213775	0.00743345	0.0669024	0.0135398	0.00267801	0.011974	0.000198318	0.0151497	0.0365128	0.0240422	0.00969568	0.272173	0.0541907	0.0559083	0.0876508	0.22792	0.0233511	0.295964	0.0286894	0.148166	0.0233481	0.104011
Volume of grey matter in Central Opercular Cortex (right)	0.00707927	0.0225924	0.0774368	0.105524	0.0178557	0.178317	0.0190161	0.0357012	0.0688845	0.157906	0.111343	0.0374193	0.0428224	0.00478121	0.119064	0.0140457	0.061566	0.0911866	0.0353783	0.0801502	0.0983737	0.0175725	0.0608405	0.0867469	0.000963337	0.0428843	0.0131274	0.105671	0.0138908	0.0751598	0.0939333	0.109047	0.00900802	0.0265446	0.108229	0.0978138	0.00206538	0.0286322	0.280895	0.014123	0.0578038	0.0997769	0.106438	0.0270267	0.148993	0.079634	0.126655	0.0444343	0.00807643
Volume of grey matter in Ventral Striatum (right)	0.0897669	0.0565042	0.020345	0.0792771	0.0275533	0.0337436	0.0905299	0.11038	0.0778995	0.0926112	0.148478	0.0849255	0.0308248	0.161549	0.155747	0.0225503	0.0602909	0.125108	0.15903	0.0466635	0.0423485	0.0449889	0.0594869	0.0136294	0.049513	0.000474755	0.0829375	0.0148438	0.0248007	0.106328	0.0645159	0.0228675	0.00215095	0.0134708	0.0682526	0.0242035	0.0534017	0.0174779	0.205385	0.005644	0.13881	0.119072	0.227588	0.0869165	0.195265	0.0760012	0.152241	0.0690315	0.0177028
Volume of grey matter in Precuneous Cortex (left)	0.0341699	0.0348166	0.0998079	0.0515979	0.0246397	0.0816137	0.0357472	0.0407027	0.0472987	0.219792	0.0174891	0.0620456	0.0643029	0.00714707	0.103608	0.033106	0.0141729	0.127124	0.0277637	0.208286	0.047089	0.0265065	0.0427052	0.0805688	0.0104036	0.0363449	0.0207908	0.102369	0.0586731	0.106523	0.0469692	0.061425	0.0353855	0.0598875	0.136473	0.125978	0.0151558	0.0645716	0.262627	0.0369729	0.0434504	0.0130271	0.128028	0.0202068	0.0945366	0.06572	0.151134	0.0522702	0.114098
Volume of grey matter in Parahippocampal Gyrus, posterior division (left)	0.0507756	0.0188176	0.00621197	0.0236828	0.126186	0.0667028	0.182633	0.062704	0.150514	0.0540263	0.195913	0.168945	0.0296917	0.14726	0.0193372	0.0520306	0.0628045	0.0130872	0.0469579	0.0278468	0.0346287	0.0954575	0.000288477	0.156674	0.189837	0.0216118	0.0736185	0.0120786	0.0609434	0.0790638	0.0564722	0.0668539	0.0331983	0.0335897	0.0298913	0.00753354	0.147629	0.141226	0.244723	0.0320194	0.0105954	0.0287831	0.137485	0.0782147	0.296603	0.11027	0.145812	0.0751045	0.0103302
Volume of grey matter in Crus II Cerebellum (vermis)	0.164708	0.00574933	0.136623	0.00469125	0.074322	0.0388836	0.215172	0.0442271	0.0566556	0.00727778	0.138688	0.139637	0.16645	0.0416239	0.118108	0.0880349	0.0516014	0.0111414	0.0601987	0.0552329	0.109393	0.195608	0.0531523	0.0510853	0.0789164	0.10825	0.155816	0.0689795	0.0438183	0.105944	0.0693159	0.100926	0.105795	0.0467959	0.127748	0.0194773	0.022314	0.0611136	0.120055	0.140684	0.0147687	0.0215213	0.090772	0.0979901	0.296459	0.0914787	0.115831	0.0563794	0.0882075
Volume of pallidum (right)	0.0676387	0.00623677	0.046151	0.0429601	0.0609189	0.0200036	0.167066	0.0318337	0.0633176	0.0456665	0.138388	0.144966	0.0649953	0.153017	0.0759499	0.0478747	0.0133981	0.0783229	0.0797683	0.00474462	0.0134134	0.124561	0.0159546	0.0106349	0.0767777	0.0586703	0.0564873	0.00683565	0.0114459	0.0751692	0.000875118	0.00893133	0.0774649	0.0196647	0.00572461	0.0869234	0.034395	0.0483116	0.209584	0.0138122	0.038236	0.0739059	0.22575	0.119369	0.294618	0.034985	0.0949475	0.0196819	0.0494993
Volume of grey matter in I-IV Cerebellum (left)	0.150618	0.0157966	0.139806	0.0323896	0.114256	0.111448	0.26313	0.0859668	0.0870197	0.0610983	0.11397	0.245774	0.134025	0.290664	0.0829102	0.00946302	0.0686545	0.00520624	0.236219	0.108947	0.158819	0.00406467	0.159762	0.0203958	0.0563766	0.0319241	0.116441	0.163558	0.0178316	0.170457	0.0182333	0.0319426	0.161648	0.00878449	0.0610916	0.00446652	0.042152	0.0183778	0.177184	0.0526757	0.133496	0.0233906	0.0265191	0.129516	0.205577	0.023238	0.0645266	0.0850357	0.0140791
Volume of grey matter in V Cerebellum (left)	0.121354	0.0498289	0.0495994	0.0238899	0.0980549	0.0743743	0.277272	0.0786701	0.0491517	0.0266842	0.184281	0.242705	0.109524	0.174694	0.0413607	0.048723	0.0835631	0.0256345	0.240128	0.0882162	0.148406	0.0770297	0.00671066	0.0052333	0.107237	0.0764734	0.0608195	0.101474	0.0203343	0.0905368	0.0398273	0.0621922	0.114363	0.0173732	0.0384294	0.118521	0.00647404	0.00491359	0.117984	0.0646577	0.0699355	0.0857526	0.0507529	0.0894906	0.261698	0.0819454	0.162649	0.0754821	0.0785704
Volume of putamen (left)	0.0324926	0.0116698	0.0016981	0.0510295	0.0160925	0.027532	0.110094	0.0691844	0.0827377	0.110187	0.130913	0.140834	0.0572191	0.139414	0.138916	0.0203327	0.0125284	0.123922	0.0980968	0.052331	0.0290546	0.156436	0.0219215	0.032173	0.090496	0.00334672	0.0795641	0.0187953	0.0168653	0.0760672	0.00980891	0.0262098	0.0604911	0.0105747	0.0215906	0.0216808	0.00600356	0.0380261	0.249964	0.0401737	0.038919	0.106364	0.232554	0.103093	0.257226	0.0971941	0.138553	0.0298295	0.00434826
Volume of grey matter in Temporal Pole (left)	0.0309588	0.0196003	0.0107783	0.103871	0.0104909	0.0833891	0.0104798	0.149331	0.12958	0.0743403	0.0406581	0.151517	0.00203513	0.0231401	0.086543	0.0239007	0.0331963	0.0159259	0.00237096	0.16413	0.128189	0.286943	0.204451	0.00141756	0.0304368	0.0164326	0.0761203	0.000686138	0.0584893	0.00118265	0.0358295	0.0431299	0.0272471	0.0193771	0.0402288	0.0784871	0.0273732	0.0935674	0.185401	0.0795895	0.0265183	0.0186573	0.215027	0.089697	0.267559	0.199054	0.00864839	0.00942209	0.0140455
Volume of grey matter in Occipital Fusiform Gyrus (right)	0.0638386	0.0471294	0.0108593	0.0649203	0.115927	0.0109218	0.0959141	0.123608	0.00782175	0.142087	0.0838362	0.110655	0.0313791	0.0853698	0.00953925	0.0182809	0.0588871	0.0983982	0.0978299	0.0689022	0.0276058	0.115411	0.0352604	0.0845367	0.020705	0.0113161	0.0828641	0.0919801	0.0218147	0.0852905	0.0530952	0.00690229	0.0243237	0.0246392	0.05536	0.0434793	0.0784677	0.0617253	0.21073	0.0552993	0.0159393	0.0816754	0.164798	0.0563278	0.204013	0.0471545	0.15736	0.0104631	0.0307773
Volume of grey matter in Frontal Operculum Cortex (left)	0.0264692	0.0426438	0.0110201	0.0875088	0.0262455	0.11154	0.0324027	0.0328436	0.105544	0.137903	0.117053	0.0943398	0.00877326	0.0579943	0.137006	0.0241991	0.0375445	0.0580124	0.0528794	0.0256466	0.0594377	0.0334368	0.00902411	0.0550376	0.0580423	0.0725385	0.0436459	0.038139	0.00891468	0.08509	0.0885958	0.113658	0.0869101	0.00644119	0.0699301	0.0648127	0.00567906	0.0374997	0.270316	0.0437457	0.041273	0.122651	0.133742	0.0323772	0.167895	0.0627423	0.0630484	0.0462359	0.00990547
Volume of grey matter in I-IV Cerebellum (right)	0.112572	0.0932909	0.143347	0.00462423	0.149947	0.0656439	0.213274	0.0804866	0.0452532	0.00375892	0.0905222	0.257728	0.0957737	0.20595	0.022107	0.0170837	0.00359732	0.00206588	0.227597	0.101868	0.136502	0.0929153	0.0906744	0.00580904	0.0514071	0.0139129	0.0501229	0.150677	0.0367701	0.129625	0.0240267	0.0918117	0.116177	0.0975079	0.075474	0.0318655	0.0512203	0.0821348	0.185012	0.109435	0.121379	0.0157404	0.00297884	0.0766689	0.217052	0.00857753	0.134577	0.0510891	0.0651083
Volume of grey matter in V Cerebellum (right)	0.106034	0.0749026	0.0562952	0.0138652	0.0922415	0.0425429	0.274752	0.0522241	0.0384763	0.00163015	0.150444	0.219359	0.125927	0.0994536	0.0683578	0.0204545	0.0136037	0.0450362	0.212754	0.0554207	0.127995	0.110121	0.0247945	0.0439838	0.125279	0.0333481	0.0253386	0.138548	0.0321511	0.0706665	0.0868342	0.0906925	0.110341	0.0512905	0.0710482	0.142733	0.0600535	0.0494237	0.108539	0.110773	0.0569484	0.0374322	0.0421445	0.084029	0.239732	0.0704106	0.208225	0.0846088	0.0844235
Volume of grey matter in Insular Cortex (left)	0.0483641	0.0382032	0.0414321	0.123302	0.0154512	0.0998584	0.00351946	0.0387614	0.064237	0.0887312	0.128275	0.095189	0.0477944	0.107171	0.112153	0.00329708	0.0253389	0.0812428	0.071833	0.0469333	0.0850939	0.00105929	0.0546802	0.104354	0.0459797	0.0894482	0.0591879	0.0464438	0.0616405	0.0982086	0.0867269	0.07892	0.0873556	0.0214414	0.0104785	0.0825151	0.000853108	0.0221572	0.273645	0.0348306	0.0546058	0.109844	0.121577	0.0632426	0.184142	0.0723293	0.0406581	0.072688	0.0216935
Volume of grey matter in Temporal Occipital Fusiform Cortex (right)	0.0166929	0.0469675	0.129823	0.0227237	0.0118251	0.000518853	0.110137	0.0175927	0.0157373	0.0532105	0.105439	0.00819919	0.0874946	0.0256036	0.0761702	0.0576587	0.0996279	0.0214718	0.0321661	0.0935072	0.0708822	0.00660205	0.0699497	0.0432983	0.0547558	0.0846396	0.0281772	0.00639107	0.0354596	0.0310226	0.128402	0.0125415	0.016767	0.0437931	0.048146	0.125982	0.0852128	0.0737689	0.0910057	0.0319621	0.0182217	0.0961557	0.0190022	0.0367604	0.0552871	0.0239025	0.272337	0.0010297	0.0705121
Volume of grey matter in Lateral Occipital Cortex, superior division (right)	0.0335218	0.0027448	0.0330145	0.0468665	0.00578087	0.132538	0.029679	0.0123076	0.00210081	0.151187	0.0657307	0.0370201	0.0169253	0.0479318	0.165084	0.0756095	0.057476	0.0940801	0.028683	0.149915	0.0392958	0.0413801	0.062878	0.0259464	0.0336196	0.000982575	0.000935544	0.0813983	0.026842	0.062925	0.00416182	0.0582058	0.0235535	0.0303635	0.068819	0.0674031	0.0239462	0.0243016	0.24922	0.0417606	0.0338167	0.0482082	0.129087	0.0538045	0.149056	0.0940395	0.13587	0.00769654	0.0381296
Volume of putamen (right)	0.0570724	0.00363053	0.0115356	0.0706075	0.00562568	0.0360036	0.110735	0.0731319	0.0793007	0.116572	0.130513	0.144441	0.0462059	0.151712	0.144102	0.0178283	0.00737727	0.126452	0.0935332	0.0564451	0.0146834	0.153794	0.0194608	0.0126505	0.0727111	0.00526701	0.0847505	0.00700638	0.0375403	0.0674231	0.00781925	0.038504	0.0610368	0.0210719	0.0173669	0.0254703	0.010538	0.0637155	0.242935	0.0238004	0.0419781	0.124027	0.246708	0.110247	0.26874	0.0977667	0.15365	0.0455557	0.0134133
Volume of grey matter in Heschl's Gyrus (includes H1 and H2) (right)	0.0516088	0.0244839	0.0565141	0.0922989	0.0186278	0.11785	0.00331404	0.0440967	0.0586597	0.124517	0.0928178	0.0405728	0.0296635	0.0410636	0.105194	0.00730927	0.010534	0.040629	0.0569547	0.105184	0.0177914	0.0434501	0.02148	0.0242648	0.0271579	0.0122604	0.00315139	0.0276482	0.00411388	0.0574229	0.0609509	0.0710054	0.00141293	0.000374484	0.0847492	0.0673061	0.0341985	0.0561623	0.2509	0.0165434	0.078719	0.0850826	0.101185	0.0575557	0.123717	0.0692724	0.155236	0.0253867	0.00865655
Volume of grey matter in Middle Temporal Gyrus, posterior division (right)	0.00352335	0.032582	0.0772492	0.0396641	0.0249695	0.0836526	0.0224981	0.0127274	0.0436168	0.110119	0.0838279	0.0330894	0.0407125	0.0264157	0.0465077	0.00616058	0.0662791	0.0353538	0.0010445	0.0957917	0.00940392	0.00455603	4.92241e-06	0.0800853	0.00419967	0.0980905	0.0341729	0.114493	0.0366893	0.07597	0.032322	0.0298159	0.0400002	0.064282	0.0282406	0.0670236	0.0910946	0.103319	0.242625	0.0243889	0.0039247	0.0846409	0.165317	0.0712947	0.214272	0.0694033	0.0958551	0.0435596	0.0047095
Volume of grey matter in Occipital Fusiform Gyrus (left)	0.0760397	0.0230011	0.0111406	0.0592786	0.0246368	0.0211933	0.118455	0.0172662	0.0297762	0.128708	0.0524827	0.045473	0.137008	0.0839582	0.132872	0.123051	0.0307794	0.0735043	0.0308169	0.148161	0.00684128	0.084213	0.065778	0.0325436	0.00556136	0.0264436	0.106284	0.0214641	0.0506588	0.138963	0.0489238	0.0262481	0.0332594	0.0287733	0.00583115	0.0441442	0.0284163	0.0740979	0.231726	0.0473552	0.0056852	0.0350118	0.151169	0.0753433	0.165567	0.106992	0.184738	0.0973505	0.117727
Volume of grey matter in Insular Cortex (right)	0.0622784	0.0306769	0.0538645	0.128746	0.022415	0.0982849	0.0183415	0.00852073	0.0751794	0.0760505	0.0964432	0.086277	0.0312105	0.112632	0.146317	0.0260239	0.00132549	0.0827558	0.0457801	0.0320559	0.0954918	0.00484527	0.0516781	0.0613622	0.0504671	0.0868307	0.0557732	0.014395	0.0646346	0.102048	0.064478	0.0768689	0.103027	0.0263505	0.0154375	0.0664378	0.00396746	0.0522583	0.261502	0.023315	0.046072	0.0796165	0.134617	0.058153	0.180084	0.0942494	0.0374083	0.0556593	0.00764688
Total volume of white matter hyperintensities (from T1 and T2_FLAIR images)	0.00201567	0.0654334	0.0428319	0.0506318	0.0715928	0.165063	0.0736132	0.00925429	0.157466	0.00720641	0.147283	0.172108	0.0506054	0.00341659	0.107774	0.00111488	0.190566	0.0777956	0.0872763	0.00136017	0.0922057	0.0217301	0.0439794	0.0204991	0.013009	0.0640676	0.155636	0.108792	0.0347354	0.072721	0.0529553	0.0325828	0.0250153	0.105553	0.0811988	0.0106038	0.0520841	0.0666038	0.241565	0.0350769	0.114864	0.0340054	0.125053	0.0184422	0.127567	0.0107901	0.0645533	0.00201172	0.141548
Volume of grey matter in Temporal Fusiform Cortex, posterior division (left)	0.0320784	0.0408432	0.0615618	0.0244726	0.0149649	0.0489786	0.0764326	0.0234356	0.0802112	0.0578428	0.189472	0.0226613	0.0630473	0.0290277	0.0952889	0.0623284	0.0279427	0.0330726	0.0257247	0.0973204	0.0828494	0.121137	0.135604	0.0959522	0.0803514	0.0474315	0.0248301	0.0462312	0.0160168	0.0425996	0.0314062	0.00165895	0.039024	0.0157362	0.0191675	0.0544442	0.0449566	0.0292127	0.209563	0.0570038	0.00532627	0.118951	0.128328	0.0267894	0.214381	0.0202767	0.105739	0.00874338	0.0218239
Volume of grey matter in Temporal Fusiform Cortex, anterior division (left)	0.0322305	0.00587989	0.0129194	0.0901636	0.0167102	0.0311523	0.0439713	0.0916848	0.142553	0.0685115	0.0787525	0.136732	0.00799755	0.0439565	0.0689825	0.0420792	0.0162202	0.0199225	0.0170485	0.113593	0.110199	0.227741	0.143684	0.0136192	0.0137872	0.033895	0.0487698	0.00974359	0.0318758	0.000617813	0.0266253	0.0482898	0.0118804	0.0628863	0.0737944	0.0357185	0.00392466	0.088109	0.103973	0.0348671	0.107253	0.0411103	0.212545	0.0178364	0.254453	0.1465	0.00110572	0.0014454	0.0599806
Volume of brain stem + 4th ventricle	0.0866516	0.0428422	0.030739	0.0517559	0.0976244	0.0859683	0.201919	0.0488464	0.0353053	0.0563104	0.161749	0.149342	0.0976638	0.147319	0.0439544	0.02866	0.0426915	0.0110436	0.128967	0.106644	0.0721926	0.107751	0.0370836	0.00616267	0.132941	0.0567747	0.0709789	0.101278	0.00853335	0.0646783	0.105095	0.118179	0.0839457	0.0252627	0.0762826	0.175005	0.00921682	0.0611707	0.126657	0.0271245	0.020002	0.0459211	0.0793009	0.0924039	0.226706	0.0452847	0.106163	0.0497789	0.0569264
Volume of grey matter in Superior Parietal Lobule (left)	0.0149747	0.0394942	0.026895	0.0503862	0.00348587	0.0550498	0.0567864	0.0464094	0.0227593	0.11075	0.0698368	0.0842094	0.0552823	0.023896	0.0710997	0.0725108	0.00318807	0.0116021	0.00494742	0.0527936	0.00045232	0.0575972	0.0313756	0.0148662	0.029147	0.00617803	0.0132494	0.0980645	0.00305191	0.0237592	0.0265535	0.0306807	0.015634	0.0234867	0.0170038	0.0178628	0.00750604	0.0131204	0.229516	0.0116913	0.0191039	0.0427212	0.13202	0.0218174	0.163305	0.00118815	0.101622	0.0118839	0.00833102
Volume of grey matter in Heschl's Gyrus (includes H1 and H2) (left)	0.0668713	0.00235334	0.0183362	0.12398	0.0183332	0.103215	0.0204294	0.0214385	0.0721956	0.137709	0.104503	0.0383911	0.0165546	0.0681741	0.107598	0.0348472	0.0521056	0.015899	0.0680237	0.066633	0.0273979	0.0354834	0.0209698	0.0328461	0.0165389	0.0114792	0.01025	0.00146218	0.0109865	0.0636996	0.114741	0.0810927	0.0177038	0.0139486	0.051682	0.0978278	0.0623378	0.0314603	0.245748	0.0219917	0.0431812	0.10096	0.0632136	0.0536496	0.100075	0.056393	0.0947687	0.0144396	0.000234671
Volume of grey matter in Superior Temporal Gyrus, posterior division (right)	0.010053	0.0163041	0.0593879	0.0553739	0.0134412	0.078336	0.0466424	0.0349965	0.0649775	0.0923083	0.121199	0.0784519	0.0268765	0.0368466	0.0987353	0.00923023	0.0312454	0.0527472	0.0213003	0.0926444	0.0205198	0.0275036	0.0072609	0.0413646	0.0548455	0.0849141	0.011793	0.076723	0.0224818	0.0293502	0.0278537	0.0684826	0.0118375	0.01386	0.0421101	0.00557929	0.0296562	0.0544803	0.222334	0.0290729	0.0582852	0.0892367	0.135834	0.0422966	0.181909	0.0574196	0.124463	0.0314128	0.0038905
Volume of grey matter in Frontal Medial Cortex (left)	0.0869438	0.0170879	0.105054	0.0962297	0.0762347	0.137697	0.106158	0.0733878	0.0654895	0.14452	0.0566977	0.0672372	0.0328448	0.00960256	0.129368	0.0241969	0.0017295	0.065301	0.0105977	0.0756445	0.0854228	0.0756402	0.0734165	0.0549381	0.00581333	0.0576813	0.0185016	0.0878396	0.0431758	0.0691312	0.0302263	0.104501	0.0586757	0.0264909	0.0862474	0.0231962	0.00822604	0.0673206	0.173758	0.00725541	0.0451923	0.0380363	0.21301	0.0757462	0.196026	0.0662071	0.153344	0.0321153	0.0387454
Volume of grey matter in Occipital Pole (right)	0.021388	0.0701068	0.0660501	0.100751	0.0756384	0.119936	0.0256928	0.00552777	0.0201616	0.139203	0.115399	0.0651531	0.0572875	0.0616699	0.146818	0.115423	0.0727349	0.098064	0.0411547	0.216188	0.0547319	0.0532627	0.000728529	0.0563496	0.0426661	0.128499	0.0203181	0.0136576	0.0543696	0.0142468	0.120041	0.0923505	0.0388314	0.154366	0.0853138	0.0510172	0.110421	0.0593294	0.223563	0.0972553	0.0361032	0.0839867	0.0855921	0.0471992	0.0290663	0.159874	0.1041	0.0568755	0.1037
Volume of grey matter in Lateral Occipital Cortex, inferior division (left)	0.0294225	0.0665806	0.0373389	0.00367965	0.00151733	0.0414247	0.0133938	0.00814906	0.0233728	0.121086	0.0360869	0.0311934	0.0324939	0.0169713	0.138709	0.0393326	0.0621975	0.0778238	0.0300016	0.0892423	0.0752615	0.0425606	0.00237827	0.0710906	0.0439855	0.0304182	0.0268137	0.0712734	0.00975749	0.0463901	0.0124364	0.0248058	0.00936755	0.0236275	0.0133212	0.0208443	0.0482598	0.0850734	0.226343	0.0618429	0.0161278	0.0109597	0.14355	0.0700222	0.0454553	0.0510808	0.0343277	0.0356604	0.0483219
Volume of grey matter in Intracalcarine Cortex (right)	0.000190418	0.0382447	0.0277823	0.0989463	0.0337945	0.0496502	0.013963	0.0879452	0.00118484	0.119151	0.0882062	0.00720855	0.0436646	0.0640761	0.0762168	0.0432022	0.0352456	0.0734273	0.031903	0.170076	0.0185091	0.0524795	0.0761295	0.0273772	0.0076907	0.169992	0.0300447	0.0640325	0.0196449	0.0486108	0.137965	0.0818234	0.0213277	0.0113818	0.131903	0.103379	0.0459611	0.0121909	0.154713	0.0842545	0.0226594	0.0434607	0.1169	0.0446322	0.00336479	0.109264	0.0952525	0.0125065	0.0919903
Volume of grey matter in Temporal Fusiform Cortex, posterior division (right)	0.0511067	0.05809	0.0252718	0.06765	0.00420063	0.0508486	0.0706247	0.036074	0.11852	0.0338281	0.165594	0.0165078	0.053869	0.00595111	0.115042	0.0558694	0.0560214	0.00984843	0.016117	0.0767049	0.12378	0.0869812	0.13253	0.095699	0.0758092	0.0237182	0.00218482	0.00123329	0.017504	0.0515968	0.0156037	0.0167406	0.0185534	0.0392454	0.0306342	0.053211	0.0354937	0.0102786	0.186827	0.0323562	0.00209205	0.087604	0.130048	0.0175122	0.227947	0.0394527	0.0651576	0.0678291	0.0417648
Volume of grey matter in Frontal Operculum Cortex (right)	0.0181346	0.00543418	0.0161538	0.0913645	0.037268	0.111962	0.022312	0.0375458	0.0868822	0.0862893	0.105925	0.111305	0.00339215	0.0714946	0.0784439	0.0122889	0.0416858	0.0701158	0.0792751	0.00620288	0.0517674	0.0429713	0.0214851	0.0626262	0.0319867	0.0699789	0.0249957	0.0368923	0.0221485	0.0768742	0.0725504	0.0849394	0.0670578	0.0166661	0.046705	0.0525357	0.0035963	0.039551	0.236083	0.056364	0.0469435	0.107161	0.0990995	0.010596	0.164796	0.0696665	0.0606545	0.0509747	0.0181248
Volume of grey matter in Inferior Frontal Gyrus, pars opercularis (left)	0.00672131	0.0331298	0.0920518	0.0216293	0.00451474	0.0738358	0.0488651	0.0231073	0.0209664	0.138871	0.0438611	0.0646646	0.0458057	0.0239319	0.0751785	0.00621079	0.00934252	0.0353621	0.0130949	0.0782914	0.0277907	0.0632824	0.0551988	0.0511092	0.00361494	0.034897	0.00083792	0.102161	0.0236821	0.034114	0.0339304	0.0596051	0.0111938	0.0111818	0.0710464	0.00561654	0.0315722	0.00445636	0.207919	0.0180189	0.0085781	0.1082	0.159836	0.0210409	0.152324	0.0136115	0.11675	0.0463279	0.0126855
Volume of grey matter in Inferior Temporal Gyrus, anterior division (right)	0.0330074	0.0131265	0.0603562	0.105973	0.0278541	0.0467776	0.00541029	0.0816228	0.103223	0.0349671	0.07027	0.0794584	0.0182154	0.115754	0.0138558	0.0729546	0.0254559	0.0337814	0.057232	0.0539081	0.0390335	0.128527	0.0642417	0.0340408	0.0147375	0.0323202	0.00382364	0.0303821	0.00376965	0.0351284	0.0135187	0.038427	0.00293439	0.0955052	0.00594346	0.124437	0.0605842	0.0330528	0.0673304	0.0188288	0.037671	0.00987084	0.158804	0.00422056	0.234842	0.0900526	0.109527	0.0558464	0.0695669
Volume of grey matter in Superior Frontal Gyrus (left)	0.017063	0.0321516	0.0382828	0.0872895	0.0315024	0.122893	0.00837828	0.0127613	0.0632326	0.0683532	0.141139	0.0543806	0.00477807	0.0452035	0.0819272	0.0693363	0.00669795	0.0438248	0.00525971	0.00288456	0.0450999	0.0397507	0.0475351	0.0713772	0.0161821	0.0686011	0.0452582	0.0745578	0.0395844	0.050303	0.0505897	0.097646	0.0783483	0.0435718	0.0186103	0.158128	0.0677463	0.0238444	0.234532	0.0717599	0.0213104	0.136571	0.0499984	0.0298259	0.147568	0.0347752	0.0583464	0.0856803	0.0015224
Volume of grey matter in Cingulate Gyrus, anterior division (right)	0.0584081	0.10323	0.189183	0.0655343	0.182447	0.0592718	0.0474985	0.00436951	0.115961	0.0645756	0.0662699	0.0726005	0.00537108	0.153244	0.119842	0.0482524	0.126776	0.0174614	0.0477596	0.0341002	0.0935281	0.00849575	0.00661824	0.0398611	0.0183946	0.0185023	0.00949154	0.0407467	0.0780212	0.0159137	0.129388	0.0407458	0.0362628	0.102829	0.0145189	0.0212481	0.0411971	0.0750124	0.0811678	0.061844	0.0391387	0.0436617	0.00416695	0.0868712	0.0117384	0.0309229	0.13955	0.130259	0.0262142
Volume of grey matter in Cingulate Gyrus, anterior division (left)	0.0617151	0.0973865	0.202875	0.0739874	0.18772	0.0513595	0.00159365	0.0274686	0.0902431	0.0387438	0.0532454	0.0877437	0.0493086	0.145726	0.0834903	0.0276945	0.145958	0.0258427	0.0684203	0.0699643	0.106342	0.02495	0.019773	0.0683188	0.0369178	0.035502	0.0225563	0.0335294	0.074046	0.00869154	0.160726	0.052458	0.0150866	0.135351	0.0204901	0.00379775	0.0535557	0.0961561	0.0495248	0.0390716	0.0446275	0.0533268	0.0319322	0.0780537	0.00895206	0.0484385	0.158872	0.131454	0.0150816
Volume of grey matter in Temporal Fusiform Cortex, anterior division (right)	0.0271179	0.0508202	0.023876	0.0904334	0.000672811	0.00577599	0.0273125	0.0759767	0.133044	0.0729132	0.0738618	0.119703	0.0261534	0.107521	0.0489665	0.0834419	0.087802	0.0173823	0.0688518	0.0924767	0.0829065	0.196969	0.106253	0.056492	0.00978949	0.0314449	0.034618	0.005538	0.0468387	0.0114536	0.00480601	0.0906634	0.0101584	0.0201479	0.0424847	0.0477636	0.0517021	0.0020375	0.0589811	0.0128922	0.0770822	0.100163	0.174874	0.0065459	0.229798	0.0781437	0.0825661	0.0165934	0.0841348
Volume of pallidum (left)	0.0572993	0.00577498	0.0309628	0.00200761	0.0291305	0.0280403	0.119099	0.0319248	0.042892	0.0416489	0.0796093	0.101262	0.0446179	0.116974	0.0829658	0.0275088	0.0124763	0.0717812	0.0493962	0.0124709	0.00944526	0.128366	0.0134319	0.00465158	0.0686315	0.0238023	0.0607154	0.00423997	0.000928794	0.0429493	0.0290906	0.0342738	0.0621545	0.00227541	0.0202682	0.0769004	0.024005	0.04227	0.150597	0.000103764	0.0137805	0.0542387	0.196691	0.0979093	0.22859	0.0269892	0.0811784	0.0164203	0.0523275
Volume of grey matter in Middle Temporal Gyrus, posterior division (left)	0.0442276	0.00407298	0.0753023	0.0420106	0.0220832	0.084482	0.00511954	0.00821813	0.0559904	0.125386	0.0540689	0.0175754	0.0103224	0.0272573	0.0963141	0.0717951	0.0931009	0.0436902	0.0114181	0.129124	0.000654253	0.0297101	0.00322223	0.0432289	0.0119499	0.0756472	0.0284807	0.0489447	0.0250788	0.0608526	0.0604044	0.021639	0.0534355	0.090608	0.0400403	0.0158177	0.0184437	0.0863435	0.226804	0.0362393	0.00878988	0.0482598	0.100979	0.0335006	0.150434	0.0580779	0.124983	0.00433227	0.0302219
Volume of grey matter in Superior Temporal Gyrus, posterior division (left)	0.0115081	0.00821045	0.0315455	0.0650938	0.000556399	0.060666	0.0393918	0.00766869	0.0690439	0.0616081	0.113178	0.0396254	0.0172949	0.0542811	0.107243	0.0415349	0.0409065	0.0579401	0.0201819	0.0749516	0.0195407	0.0264797	0.00655988	0.0152006	0.03928	0.0664367	0.010894	0.00108897	0.0101167	0.0559634	0.0310528	0.057185	0.0199835	0.0376164	0.0463291	0.00243769	0.0200542	0.0265754	0.217327	0.0123097	0.0435323	0.0614651	0.0890255	0.0339503	0.159452	0.0518916	0.0973052	0.00699544	0.00287117
Volume of grey matter in Thalamus (left)	0.0438882	0.0463446	0.0711851	0.0134896	0.0215401	0.0144757	0.121257	0.0561363	0.0307865	0.0421402	0.0717341	0.114269	0.0593731	0.117611	0.10083	0.0178592	0.0321803	0.0550264	0.00695028	0.0061966	0.0315108	0.103756	0.0300003	0.074359	0.0964237	0.0214201	0.0824722	0.00729842	0.0532333	0.0435843	0.0246395	0.0123671	0.0733262	0.0429648	0.0828641	0.0488659	0.05515	0.0641267	0.185936	0.0521969	0.0405097	0.0859355	0.154912	0.0906592	0.224369	0.0546482	0.00520432	0.00305676	0.0516949
Volume of grey matter in Frontal Medial Cortex (right)	0.071454	0.0579509	0.0946466	0.0660316	0.0735684	0.117567	0.078602	0.0217921	0.0537477	0.132107	0.0772273	0.0923068	0.0177988	0.00172518	0.054133	0.0859035	0.0575907	0.0461531	0.0271024	0.0339242	0.0718083	0.076586	0.0619235	0.0250771	0.0120143	0.0825553	0.000420405	0.134671	0.0284166	0.0639778	0.0614504	0.0971556	0.0340184	0.0515076	0.117922	0.00520517	0.075173	0.0227114	0.165717	0.0152993	0.0418003	0.0926919	0.20562	0.0843424	0.211712	0.0402695	0.0962306	0.0505846	0.011323
Volume of grey matter in Parahippocampal Gyrus, anterior division (left)	0.0074049	0.0405187	0.0303227	0.0485628	0.0830848	0.0391812	0.0281704	0.0354534	0.125027	0.0811816	0.0605796	0.16245	0.0116732	0.0513064	0.05337	0.0100401	0.013243	0.000125473	0.0198481	0.103405	0.106662	0.222866	0.111302	0.0418189	0.00947466	0.0226587	0.0215166	0.0337771	0.079878	0.0464667	0.0597404	0.00917614	0.00906419	0.0829906	0.042184	0.0312356	0.0568747	0.0635334	0.137649	0.0195368	0.0668755	0.0412284	0.170221	0.0314088	0.21393	0.0689455	0.0289964	0.000699689	0.0349178
Volume of grey matter in Inferior Frontal Gyrus, pars triangularis (left)	0.0428265	0.0496454	0.0401123	0.0128329	0.025632	0.0597305	0.0077401	0.027483	0.0597035	0.0989062	0.0762099	0.0253218	0.0227154	0.0415562	0.09274	0.0298013	0.0406794	0.0181478	0.0327623	0.0381052	0.00817907	0.000847615	0.00692975	0.0850269	0.0157322	0.0599512	0.015673	0.0393759	0.00326661	0.0647869	0.0952065	0.0506501	0.0473858	0.016398	0.0234957	0.0445075	0.0152578	0.0153168	0.218976	0.0448626	0.0178391	0.120744	0.0561695	0.0191816	0.0747394	0.00118407	0.0284399	0.030526	0.00562358
Volume of grey matter in Inferior Frontal Gyrus, pars triangularis (right)	0.0459681	0.0264056	0.0243572	0.0301673	0.0260273	0.0586754	0.00489198	0.0201103	0.0675378	0.0779886	0.0571255	0.0411823	0.0238559	0.0366558	0.0882382	0.054122	0.0287887	0.011031	0.022767	0.0227618	0.0373917	0.0106263	0.0227915	0.0701686	0.0191297	0.040812	7.91483e-05	0.0150945	0.0053159	0.0489074	0.0698724	0.030545	0.0417392	0.000940278	0.00908625	0.0360099	0.0241442	0.0114048	0.218604	0.0391123	0.0123427	0.0850519	0.0535577	0.00828321	0.0790211	0.0194184	0.0357344	0.027965	0.0147738
Volume of grey matter in Inferior Frontal Gyrus, pars opercularis (right)	0.00399696	0.019885	0.0673425	0.0214801	0.000797979	0.0629138	0.0393694	0.0171264	0.0413122	0.109175	0.0507143	0.0548846	0.0357294	0.00327255	0.0665436	0.0150172	0.016553	0.048504	0.00768764	0.0360148	0.0467421	0.0418217	0.0391095	0.0530292	0.00668781	0.0272492	0.00409907	0.0833507	0.00193701	0.0426299	0.0466431	0.0528555	0.0292282	0.00347246	0.049948	0.0224095	0.025274	0.0129882	0.205913	0.00499405	0.00467703	0.0851909	0.129319	0.0359386	0.141904	0.0220294	0.0875216	0.0350466	0.0097941
Volume of grey matter in Superior Parietal Lobule (right)	0.0420278	0.0492553	0.0367558	0.0350861	0.0137396	0.0367429	0.0487506	0.0317413	0.0129657	0.099882	0.0474888	0.0517867	0.0293471	4.38389e-05	0.0699072	0.0275386	0.0468239	0.0173755	0.00310398	0.0351828	0.00642583	0.0269973	0.0236129	0.0255718	0.0352249	0.00467426	0.000280492	0.116325	0.00857894	0.049763	0.0381795	0.00442605	0.00832994	6.16225e-05	0.0264163	0.00719402	0.0398424	0.0210788	0.191807	0.050438	0.0309408	0.0229433	0.128206	0.0369583	0.136325	0.00032301	0.0789702	0.0232046	0.00411732
Volume of grey matter in Temporal Occipital Fusiform Cortex (left)	0.0367811	0.042322	0.175404	0.057385	0.0480453	0.0265892	0.0701279	0.0445817	0.0508113	0.00259772	0.114038	0.0251482	0.0535479	0.0198809	0.0515332	0.0767297	0.0396692	0.000794246	0.0354322	0.0583441	0.127423	0.00457619	0.0707437	0.022436	0.0103179	0.110321	0.00375464	0.083125	0.0124278	0.025944	0.144937	0.0302579	0.0224073	0.0591587	0.0435211	0.120231	0.00436942	0.141087	0.0767711	0.0602603	0.0311433	0.150678	0.0320515	0.0225528	0.0958143	0.0717938	0.217232	0.0453824	0.00663356
Volume of grey matter in Middle Frontal Gyrus (left)	0.0131432	0.0251095	0.215357	0.0175075	0.120429	0.172616	0.0207489	0.0256747	0.0107849	0.10484	0.0366555	0.00172	0.0325336	0.0999965	0.0152879	0.0168763	0.0105425	0.0589437	0.00936306	0.111758	0.00214006	0.0258521	0.067568	0.0121269	0.0373483	0.0483529	0.0388972	0.169308	0.0321024	0.0230785	0.0114518	0.11343	0.00626187	0.0420304	0.0712647	0.112318	0.0264873	0.0589599	0.167068	0.0372928	0.0173372	0.124845	0.1188	0.00548524	0.0963855	0.0340008	0.163699	0.121797	0.0263843
Volume of grey matter in Intracalcarine Cortex (left)	0.0227695	0.0388531	0.0035819	0.10525	0.0255046	0.0626437	0.0141171	0.0707854	0.00424801	0.0941602	0.0765922	0.0298069	0.0500975	0.0142833	0.070273	0.0152298	0.0213024	0.0637133	0.0110433	0.160629	0.0560629	0.0294538	0.0614767	0.0372541	0.0086121	0.197297	0.0422454	0.0391775	0.0147671	0.0370711	0.145167	0.0647943	0.0161789	0.0522588	0.128295	0.131524	0.0678712	0.0567031	0.154309	0.12679	0.0108343	0.0578787	0.0867106	0.0536141	0.0177157	0.133114	0.0992799	0.00796191	0.121308
Volume of grey matter in Supramarginal Gyrus, posterior division (right)	0.0514363	0.0376818	0.0614893	0.00407783	0.00671925	0.0314337	0.0563859	0.0572553	0.00938695	0.115826	0.0425095	0.0734873	0.0452864	0.0498947	0.0459498	0.0157562	0.0143523	0.0309651	0.0471911	0.0702248	0.012164	0.0532824	0.0305699	0.0368938	0.0326339	0.0561684	0.01202	0.131492	0.0525864	0.0298011	0.0231078	0.0220768	0.015195	0.0482158	0.0672858	0.0577047	0.0717668	0.0875027	0.180394	0.0695268	0.0220333	0.0609185	0.125547	0.0557888	0.127291	0.03275	0.100646	0.0323151	0.00964546
Volume of grey matter in Supracalcarine Cortex (right)	0.0606207	0.0134151	0.179109	0.0224985	0.0229865	0.0194349	0.0152004	0.0855414	0.0109455	0.0678077	0.0279324	0.0460836	0.0153896	0.0163874	0.00245636	0.126409	0.0151823	0.0691087	0.012182	0.166565	0.0250001	0.077604	0.0262182	0.0414298	0.00550899	0.0783826	0.0183371	0.132441	0.0138658	0.0566445	0.0052779	0.0353778	0.00743474	0.0616924	0.139224	0.0898301	0.017179	0.122484	0.129229	0.0531394	0.0511344	0.00757842	0.10146	0.00543057	0.0264392	0.0573867	0.137918	0.0642092	0.0582815
Volume of grey matter in Putamen (right)	0.0656077	0.0426713	0.064598	0.0248185	0.0175821	0.0732507	0.0892776	0.0753885	0.0581503	0.00441545	0.030608	0.0563037	0.0163037	0.119746	0.0807139	0.0481298	0.0400935	0.0560563	0.0840972	0.00203783	0.0260022	0.0861081	0.0768488	0.0250523	0.0783583	0.0177938	0.0873719	0.0690067	0.0142835	0.0598369	0.0321219	0.0236012	0.0372113	0.0557153	0.0157391	0.0638236	0.0107152	0.077768	0.0533273	0.000560812	0.038455	0.0574031	0.212554	0.0827882	0.179374	0.0313635	0.0486179	0.0584191	0.0518944
Volume of grey matter in Supracalcarine Cortex (left)	0.0747361	0.0635869	0.136331	0.0373806	0.0539543	0.0216384	0.00648839	0.0650435	0.0146302	0.050666	0.110124	0.0905347	0.0319313	0.0230842	0.0118039	0.0441073	0.0844676	0.0708028	0.0488241	0.195261	0.0168774	0.0446333	0.00357132	0.0113953	0.000733154	0.13244	0.0348659	0.0577855	0.0318095	0.0276672	0.0302358	0.0157195	0.00714718	0.0165887	0.0880923	0.0717171	0.0717042	0.0378538	0.0796422	0.0201155	0.027941	0.0744167	0.056548	0.0270235	0.0851091	0.101357	0.17421	0.0481362	0.0784147
Volume of grey matter in Cuneal Cortex (right)	0.052516	0.0495287	0.142296	0.0697989	0.00952931	0.0263769	0.0224633	0.0536128	0.0244672	0.151049	0.0305196	0.00112594	0.0424723	0.0452801	0.0338881	0.0767679	0.110465	0.0558472	0.00271367	0.132542	0.00276521	0.0253627	0.0418756	0.0863845	0.0256271	0.019929	0.0163873	0.13851	0.0100361	0.0744494	0.10143	0.073604	0.00157904	0.0644771	0.142363	0.140723	0.055229	0.14458	0.188597	0.0174295	0.02613	0.0581844	0.128871	0.00138024	0.049457	0.0298806	0.0892652	0.0140076	0.0771232
Volume of grey matter in Caudate (right)	0.0045354	0.024159	0.01503	0.154217	0.102691	0.152466	0.0655174	0.0377427	0.0591286	0.0165406	0.123093	0.154811	0.0506206	0.00350705	0.0236867	0.0261148	0.210032	0.058589	0.0793759	0.0228483	0.104615	0.0640084	0.0886612	0.0285852	0.0350311	0.0418769	0.179264	0.119631	0.00590026	0.0671534	0.110657	0.0657214	0.0279154	0.149763	0.107691	0.0482973	0.0398094	0.0558144	0.0674016	0.0318592	0.0929798	0.107381	0.0293668	0.0794657	0.0207054	0.0362093	0.0287985	0.0115151	0.0768502
Volume of grey matter in Middle Temporal Gyrus, anterior division (right)	0.0714547	0.022456	0.0329882	0.131787	0.0412389	0.0261863	0.0404818	0.0713973	0.0994542	0.0384823	0.0776408	0.0536592	0.0366346	0.109671	0.0288365	0.0354825	0.025023	0.0374564	0.0693352	0.0472872	0.038482	0.0616798	0.0409997	0.0599133	0.0390928	0.0894295	0.00641709	0.0289547	0.0300506	0.0637072	0.0382207	0.0297276	0.013003	0.0820403	0.0206268	0.171816	0.0829082	0.00246953	0.127745	0.0331116	0.0193334	0.0636321	0.112674	0.0124389	0.194734	0.0807349	0.0621365	0.0101853	0.0474919
Volume of grey matter in Caudate (left)	0.000922562	0.0199292	0.0315852	0.154796	0.0850955	0.163386	0.0586819	0.0483621	0.0651617	0.0256065	0.112295	0.135925	0.0557881	0.010674	0.032697	0.0276272	0.208389	0.065922	0.0772939	0.0229582	0.101234	0.0904797	0.0747253	0.0515427	0.0366528	0.0517598	0.183085	0.116424	0.00223626	0.0628622	0.0984602	0.0878167	0.0257532	0.136606	0.101976	0.0492301	0.0630316	0.0693125	0.0393406	0.0214263	0.100165	0.107148	0.0371224	0.0945036	0.0156885	0.0322219	0.0314641	0.00983205	0.0650263
Volume of caudate (left)	0.0333811	0.0212921	0.00127306	0.105543	0.0306308	0.0509521	0.0498064	0.0455167	0.0259426	0.0828497	0.0202105	0.0280156	0.0547573	0.0383557	0.0986123	0.000207327	0.113412	0.0332282	0.0104389	0.0491022	0.0584785	0.123214	0.0316961	0.0660198	0.0683568	0.00605169	0.0655301	0.0244329	0.027753	0.00975094	0.0623614	0.0781847	0.0552888	0.0607847	0.0880698	0.0881561	0.0247801	0.0567615	0.149033	0.0529942	0.0253606	0.101532	0.157277	0.115439	0.147503	0.0339124	0.103352	0.0162964	0.0483389
Volume of grey matter in Juxtapositional Lobule Cortex (formerly Supplementary Motor Cortex) (right)	0.00410364	0.0111567	0.0224957	0.0867333	0.026028	0.0749294	0.0464929	0.0641252	0.0289465	0.0638826	0.0791248	0.0433634	0.00402323	0.0330318	0.0518526	0.0426565	0.0177278	0.0559197	0.033882	0.0482872	0.0265095	0.0871014	0.0654671	0.0309529	0.035381	0.00678803	0.00851749	0.00777175	0.0339412	0.0554583	0.0281794	0.041073	0.000513958	0.0299873	0.0133141	0.0905714	0.0117535	0.0418951	0.154012	0.050858	0.0170767	0.0455049	0.101552	0.0166922	0.187067	0.0656312	0.0891932	0.0036632	0.034048
Volume of grey matter in Cuneal Cortex (left)	0.0429097	0.00292537	0.0751282	0.0299844	0.0453571	0.0799918	0.0114777	0.00511504	0.0308978	0.10023	0.043513	0.0154503	0.0677375	0.046259	0.0829227	0.0612247	0.0385211	0.0154433	0.0596311	0.157012	0.021634	0.0268217	0.0594679	0.00999477	0.0467349	0.0740819	0.042472	0.0726612	0.0217229	0.0496091	0.0325148	0.0301256	0.0263761	0.0511194	0.0899561	0.0844755	0.0219662	0.0206137	0.200447	0.0927676	0.00598805	0.0645498	0.0949734	0.00183474	0.0188755	0.0971558	0.155501	0.00933065	0.0275895
Volume of grey matter in Superior Frontal Gyrus (right)	0.0223467	0.0173402	0.0355015	0.0933808	0.0392279	0.115746	0.0034414	0.0494134	0.0578339	0.0493941	0.119357	0.0345177	0.0526922	0.0406764	0.0914365	0.0866573	0.0236554	0.0436251	0.00699641	0.0222241	0.0268162	0.0211825	0.0598755	0.0492973	0.0220501	0.0618364	0.0487266	0.039476	0.0332251	0.0546564	0.0180972	0.0798913	0.084104	0.0623408	0.0311129	0.139071	0.0692085	0.0271265	0.205578	0.0668096	0.00336675	0.130672	0.0468025	0.0128154	0.12557	0.0281593	0.0732983	0.0609869	0.0130348
Volume of grey matter in Pallidum (right)	0.0150448	0.0489023	0.0139141	0.115598	0.102277	0.0809757	0.0182644	0.0288033	0.0495558	0.107583	0.127417	0.101418	0.0217106	0.0254356	0.0636646	0.0570732	0.143762	0.0487157	0.0681067	0.011231	0.0964287	0.0343872	0.106787	0.0505027	0.0674875	0.0262937	0.0519039	0.0976617	0.053021	0.0526272	0.128083	0.038627	0.00566154	0.11201	0.0808365	0.062511	0.00661896	0.00650301	0.141217	0.0155192	0.0670717	0.000850403	0.00969812	0.0464494	0.0387454	0.0405346	0.0586173	0.0596593	0.0383046
Volume of caudate (right)	0.0576941	0.0532689	0.015261	0.0997615	0.0434111	0.0705696	0.0504546	0.0495819	0.038381	0.0912464	0.0105169	0.01044	0.0551551	0.0766743	0.0994906	0.00781167	0.101329	0.0480876	0.0145527	0.0404633	0.0669277	0.0942039	0.0530653	0.0695036	0.0611836	0.00413665	0.100616	0.0395135	0.0248816	0.00366706	0.0472833	0.0742571	0.0661783	0.0844895	0.0923497	0.0804859	0.0439776	0.0584159	0.135879	0.065855	0.0231986	0.114659	0.169288	0.134995	0.137482	0.0310299	0.0595436	0.00769454	0.0232732
Volume of grey matter in Inferior Temporal Gyrus, posterior division (right)	0.0485387	0.0372167	0.0432853	0.0661011	0.0132269	0.0219288	0.0132939	0.0727442	0.0825687	0.0271383	0.0852858	0.0328649	0.0212871	0.0401143	0.0220817	0.00107262	0.0176798	0.00058263	0.0293066	0.0992867	0.0763683	0.0509809	0.0862042	0.0745959	0.0231676	0.0281603	0.0443206	0.0266649	0.0323883	0.0887971	0.0147899	0.003362	0.0371447	0.0950911	0.00585364	0.132086	0.089046	0.042085	0.142029	0.0129141	0.0220556	0.041326	0.159328	0.014874	0.203959	0.0642481	0.0178555	0.022777	0.0273062
Volume of grey matter in Lingual Gyrus (right)	0.038018	0.0304605	0.0231117	0.158846	0.0238088	0.0419738	0.0822239	0.0423056	0.0437235	0.0834517	0.0582303	0.0509825	0.0366216	0.0300189	0.0729929	0.00824547	0.00426636	0.00260119	0.0580043	0.146673	0.0390047	0.0249847	0.0212091	0.0270576	0.0180386	0.0915738	0.00722884	0.0112403	0.023911	0.0330267	0.00551502	0.0207494	0.0183729	0.0223923	0.0225609	0.0290103	0.0171409	0.00313244	0.0853777	0.0514932	0.00433427	0.0434701	0.148593	0.0472269	0.130555	0.0193981	0.168921	0.0606982	0.033221
Volume of grey matter in Lingual Gyrus (left)	0.0102793	0.0895704	0.0413355	0.141583	0.0330203	0.0895585	0.0506902	0.0561037	0.110336	0.0544191	0.0167344	0.0368594	0.0280937	0.00543442	0.0378768	0.0307115	0.00459119	0.0154897	0.0580257	0.139927	0.0712194	0.0795899	0.00648369	0.0189794	0.0379946	0.0651728	0.0250752	0.044132	0.0206209	0.0792197	0.0352002	0.0103024	0.055824	0.0532792	0.0176556	0.0677424	0.012449	0.0390832	0.0516662	0.064233	0.0171522	0.0474815	0.108694	0.1132	0.0983312	0.0220084	0.200862	0.0153812	0.00352287
Volume of grey matter in Juxtapositional Lobule Cortex (formerly Supplementary Motor Cortex) (left)	0.0238035	0.0123246	0.0448896	0.0801213	0.0368473	0.0708928	0.0587852	0.0411371	0.0333671	0.106328	0.0631474	0.0062562	0.0165714	0.0245323	0.0577743	0.0392031	0.0253049	0.0789536	0.0257339	0.0614495	0.0241549	0.0839206	0.0469238	0.0115273	0.0315128	0.00392935	0.0291707	0.0122994	0.0484202	0.048718	0.0285341	0.0560206	0.00385158	0.0534294	0.0143002	0.0920457	0.0098057	0.0253942	0.14577	0.053636	0.0271169	0.0339406	0.110252	0.0135926	0.162326	0.0564215	0.093313	0.00570456	0.00192011
Volume of grey matter in Parahippocampal Gyrus, anterior division (right)	0.00410857	0.0607435	0.000673671	0.0721392	0.0611885	0.0286895	0.0395581	0.0427176	0.109291	0.0911532	0.0632852	0.133689	0.0026298	0.0950497	0.0537776	0.0395249	0.0934081	0.0172666	0.0569323	0.0937238	0.0731939	0.184844	0.101827	0.0618445	0.0143367	0.0391759	0.0146331	0.0554631	0.0777279	0.0418137	0.0355368	0.0508554	0.00874921	0.00916582	0.0636921	0.00507299	0.0967743	0.0280728	0.0935483	0.0309567	0.0366582	0.110925	0.169736	0.0252179	0.193243	0.0262309	0.0588431	0.00439725	0.0253175
Volume of grey matter in Superior Temporal Gyrus, anterior division (right)	0.0213035	0.0321451	0.0372278	0.0918957	0.0277842	0.0624017	0.0141364	0.0269	0.100931	0.0246622	0.129009	0.0518047	0.0287977	0.0800376	0.0832355	0.0304098	0.0232941	0.00386876	0.0665129	0.0416761	0.0265903	0.0567566	0.0402834	0.0540629	0.0116668	0.114083	0.0211243	0.032911	0.0157024	0.0763063	0.0273011	0.0658798	0.0441779	0.0412816	0.00664252	0.106699	0.0228927	0.0122702	0.162471	0.0183184	0.0320637	0.12859	0.107264	0.00763612	0.181139	0.0613519	0.031593	0.0210098	0.038582
Volume of grey matter in Supramarginal Gyrus, anterior division (right)	0.00215878	0.0408875	0.0549678	0.00866157	0.00450886	0.0253707	0.0482063	0.0506091	0.00716658	0.0758302	0.0272074	0.0349612	0.022851	0.0664875	0.0286241	0.00807667	0.00209201	0.00939168	0.087434	0.0504898	0.00361507	0.023268	0.0159703	0.0570647	0.0177273	0.0489205	0.0220508	0.139033	0.0262942	0.0273408	0.00862685	0.0102371	0.0288099	0.0251767	0.0649664	0.0488985	0.0835165	0.0905429	0.186376	0.095973	0.0137154	0.0293209	0.0792957	0.0410367	0.112902	0.0512247	0.0621181	0.035105	0.0227095
Volume of grey matter in Inferior Temporal Gyrus, anterior division (left)	0.0384407	0.0424967	0.0454704	0.0856709	0.00210268	0.0219045	0.0319645	0.10102	0.112462	0.0207202	0.00854593	0.0753222	0.0375886	0.0533217	0.052057	0.002572	0.055954	0.0328672	0.0264952	0.10127	0.0821839	0.144492	0.0851394	0.0530913	0.00139246	0.0133724	0.0532364	0.0490391	0.00351431	0.0231304	0.0199041	0.0187877	0.00308839	0.0166672	0.0311831	0.0899547	0.0136049	0.110223	0.078869	0.030436	0.0573197	0.0480075	0.14717	0.00364555	0.179092	0.1523	0.0363114	0.0318854	0.0537155
Volume of grey matter in Middle Frontal Gyrus (right)	0.00652185	0.0183187	0.184733	0.0157486	0.113893	0.186875	0.0305748	0.00136941	0.0229181	0.0870577	0.0389247	0.0242566	0.0379214	0.108572	0.0540493	0.0613802	0.037633	0.0658039	0.0342167	0.108683	0.0400166	0.00965499	0.0643066	0.0244816	0.0186829	0.0254326	0.00775304	0.136909	0.0325378	0.0320671	0.0100121	0.111097	0.023552	0.0326461	0.0698449	0.121388	0.0449947	0.0278208	0.164711	0.0388407	0.0100856	0.0816349	0.0927154	0.000750674	0.0669942	0.0549242	0.157841	0.106354	0.0448836
Volume of grey matter in Middle Temporal Gyrus, anterior division (left)	0.0935832	0.0193468	0.0084033	0.135408	0.0482963	0.0900434	0.0922655	0.0964518	0.122495	0.0611527	0.0388059	0.0133047	0.0469352	0.0670305	0.117025	0.0593509	0.0110256	0.0338757	0.0340035	0.114616	0.0864201	0.0449167	0.0827802	0.0154935	0.0191972	0.0638316	0.0310075	0.0190038	0.00923295	0.0316564	0.0374743	0.0348808	0.00305067	0.0332402	0.0213402	0.122088	0.0374156	0.0608535	0.110558	0.0411456	0.0246641	0.0157247	0.0762742	0.0137274	0.117124	0.115615	0.0128088	0.0284428	0.00652739
Volume of grey matter in Subcallosal Cortex (left)	0.0336632	0.0263755	0.0558188	0.082903	0.0766962	0.139338	0.058909	0.0406524	0.043818	0.108681	0.0583856	0.0395405	0.0340636	0.0290256	0.160024	0.0570698	0.0928853	0.0628594	0.0038988	0.0176302	0.0984293	0.126494	0.0319784	0.094652	0.058034	0.0253503	0.0271845	0.000127512	0.0287556	0.0742627	0.11188	0.0743515	0.00740262	0.0415988	0.0442718	0.0874323	0.0302704	0.0881328	0.17487	0.0266664	0.0989516	0.0947554	0.00669909	0.0455354	0.000439888	0.00337042	0.0812132	0.0230845	0.00701357
Volume of grey matter in Lateral Occipital Cortex, inferior division (right)	0.0333622	0.0227035	0.0129536	0.064222	0.025178	0.110457	0.0593533	0.0142928	0.0189172	0.0839534	0.0419268	0.0487745	0.0179257	0.0138839	0.118979	0.0546681	0.0120082	0.0911231	0.0250696	0.138824	0.0955147	0.00816437	0.0542078	0.0492916	0.0519799	0.0658317	0.047229	0.0579357	0.0213957	0.0216175	0.0619426	0.0306048	0.0250855	0.0821739	0.0628081	0.0900602	0.0272202	0.0010371	0.180406	0.0334696	0.00682028	0.0142678	0.0664079	0.0244573	0.0122912	0.117119	0.104595	0.0101087	0.0749041
Volume of grey matter in Thalamus (right)	0.0308632	0.0147635	0.0743025	0.0436929	0.021328	0.0528174	0.119357	0.0513973	0.00159607	0.0208259	0.0285196	0.075046	0.0948666	0.0952678	0.078806	0.0356711	0.0740365	0.0312532	0.0253171	0.00684931	0.0891233	0.0740268	0.0601699	0.0461969	0.107603	0.0060338	0.0904505	0.0512106	0.0531022	0.0187261	0.0623204	0.0209832	0.0790478	0.0844386	0.133839	0.0505036	0.0359666	0.0550395	0.0812906	0.0667797	0.0698475	0.0578172	0.0993191	0.0770014	0.142755	0.0285978	0.0133573	0.00727441	0.0378029
Volume of grey matter in Supramarginal Gyrus, anterior division (left)	0.00799043	0.021462	0.0585149	0.00196179	0.0136411	0.0246593	0.0321693	0.0154767	0.0245642	0.088552	0.00160728	0.00110014	0.043354	0.0728985	0.0368413	0.0128891	0.0281445	0.0211319	0.0764191	0.0665204	0.00521235	0.0138073	0.00519154	0.0273167	0.0180669	0.0379637	0.00615538	0.0937882	0.00904348	0.0421664	0.0088698	0.00513631	0.00571752	0.0133818	0.0526458	0.0509222	0.0181284	0.0810882	0.175285	0.0605727	0.00881509	0.034059	0.0657991	0.0379967	0.077863	0.047476	0.0741547	0.0419472	0.00671566
Inverted signal-to-noise ratio in T1	0.0519624	0.00301648	0.0311936	0.0557276	0.00571606	0.0135482	0.0767407	0.0652457	0.0297633	0.0462459	0.021775	0.00782063	0.0283426	0.0467168	0.0283032	0.00774941	0.0455417	0.018743	0.0551242	0.0129996	0.00879206	0.000569519	0.0584671	0.0271056	0.106755	0.0165296	0.0508938	0.0396834	0.105294	0.062008	0.0557312	0.0155643	0.0373757	0.050342	0.0865879	0.0174288	0.0249775	0.0314432	0.0575137	0.0709749	0.00544835	0.0573958	0.112311	0.00275626	0.164509	0.00137334	0.0677936	0.0274052	0.0416455
Volume of grey matter in Parietal Operculum Cortex (right)	0.0730104	0.040753	0.010663	0.136734	0.0191951	0.109302	0.0646247	0.0642482	0.00984468	0.0955213	0.0631186	0.0156996	0.0664205	0.00940845	0.0597205	0.0181631	0.037855	0.0378952	8.35779e-05	0.071228	0.057326	0.0656841	0.0699287	0.0226602	0.0212058	0.0246767	0.0170781	0.0458709	0.0646532	0.0428675	0.131685	0.0465852	0.041466	0.0540077	0.116103	0.0812396	0.0140022	0.0441647	0.14926	0.00981447	0.0417825	0.0441264	0.0158246	0.0654127	0.00324186	0.0653659	0.0909322	0.00413652	0.0439986
Volume of grey matter in Middle Temporal Gyrus, temporooccipital part (left)	0.0345955	0.0467964	0.104675	0.0693419	0.0557655	0.0413587	0.0304571	0.0417742	0.0596733	0.0593756	0.0397875	0.0470351	0.0070529	0.0773098	0.0360969	0.00664241	0.00365978	0.071804	0.0698556	0.0735226	0.00234916	0.0661495	0.00274528	0.0696731	0.0315222	0.0072821	0.0314848	0.12136	0.0158387	0.0274759	0.0746486	0.00646445	0.0662121	0.0204215	0.0179551	0.0425908	0.0473806	0.17393	0.118134	0.0996417	0.0142816	0.0391284	0.0841624	0.0479294	0.0206758	0.0204693	0.0949981	0.0334191	0.0137348
Volume of grey matter in Angular Gyrus (right)	0.0156115	0.00973697	0.0750019	0.00632242	0.0129603	0.0469177	0.0413186	0.0213038	0.00802358	0.110381	0.021928	0.0109394	0.0342233	0.0540111	0.0735989	0.0054071	0.00223866	0.0640811	0.0451945	0.0954719	0.0146354	0.015937	0.0407882	0.0221871	0.0262555	0.032924	0.0137162	0.102385	0.0178576	0.00219594	0.0449301	0.0301467	0.0271517	0.0171446	0.0549927	0.00474462	0.0495844	0.0889357	0.12039	0.0655528	0.0210254	0.0287485	0.100602	0.058869	0.0861533	0.00789796	0.119276	0.0062115	0.0253614
Volume of grey matter in Supramarginal Gyrus, posterior division (left)	0.00841717	0.0241348	0.0778433	0.00354949	0.0233336	0.0283449	0.0553982	0.0258439	0.00337745	0.0966487	0.000379974	0.0154043	0.0383481	0.0794148	0.0374069	0.001596	0.0237978	0.0349853	0.0576775	0.0865185	0.00376942	0.0116501	0.0362164	0.0233978	0.0290484	0.0411285	0.0411323	0.104959	0.0103795	0.0404214	0.0645887	0.00853786	0.040317	0.0121141	0.0426018	0.0666271	0.0451374	0.0906449	0.143306	0.0931543	0.00298024	0.0237845	0.0885452	0.0378302	0.0932897	0.0221747	0.10729	0.00961489	0.00179604
Inverted contrast-to-noise ratio in T1	0.0396119	0.0083432	0.01926	0.123333	0.0114616	0.076599	0.0912209	0.0376338	0.0122025	0.07595	0.0577877	0.0321714	0.0277156	0.0443528	0.0515254	0.044832	0.00141018	0.0378218	0.0676517	0.0616591	0.0131501	0.00478583	0.0379499	0.065223	0.0777246	0.0104012	0.0236192	0.0145427	0.0870025	0.0494878	0.0144277	0.033508	0.0348373	0.000915224	0.0449908	0.0482187	0.000772349	0.023353	0.00982361	0.114028	0.0125828	0.0798748	0.0638596	0.0180264	0.118391	0.0289906	0.0954763	0.0515796	0.00108083
Volume of grey matter in Superior Temporal Gyrus, anterior division (left)	0.00125655	0.0029177	0.0286779	0.0649501	0.0281213	0.0730774	0.0168079	0.0617246	0.108102	0.0440923	0.0825293	0.0315461	0.00782379	0.0434128	0.115586	0.0389273	0.033674	0.0208051	0.0234591	0.0982786	0.0622891	0.0983035	0.052217	0.00565452	0.00801395	0.0853705	0.00927862	0.0081525	0.0184126	0.0664965	0.0217764	0.0506528	0.0372527	0.00294017	0.0218915	0.0599609	0.0396596	0.0413687	0.150753	0.0326775	0.0417233	0.0480672	0.0918615	0.0273319	0.141828	0.0907974	0.0609218	0.0200089	0.00113515
Volume of grey matter in Planum Temporale (right)	0.0824785	0.0509392	0.0330044	0.0942036	0.00668759	0.0819333	0.053489	0.0479815	0.0271933	0.0600049	0.0731781	0.00624117	0.0261141	0.0018476	0.0636272	0.00917248	0.012195	0.00998095	0.0205208	0.103982	0.0097356	0.0218023	0.0735615	0.0369562	0.000175953	0.0384783	0.0302819	0.0226411	0.0789465	0.0453415	0.0536919	0.0457489	0.0197984	0.0471272	0.0870846	0.0520346	0.00924102	0.044579	0.146351	0.0140409	0.0326722	0.0831775	0.0257615	0.0888776	0.0203216	0.052808	0.106785	0.014315	0.0185327
Volume of grey matter in Cingulate Gyrus, posterior division (right)	0.054236	0.0382477	0.137295	0.0193187	0.11571	0.101487	0.054608	0.00245433	0.0966757	0.0520224	0.0698142	0.140677	0.037187	0.0899804	0.0197867	0.0265128	0.0693684	0.0744844	0.0205548	0.16644	0.0268269	0.0628661	0.00649455	0.0441246	0.0577131	0.039836	0.0114464	0.0427206	0.0609303	0.00178881	0.070384	0.0361979	0.0962089	0.0591672	0.0072514	0.0197814	0.00934366	0.121057	0.0304949	0.0113156	0.0490552	0.0463097	0.0201178	0.0848187	0.0126514	0.00847707	0.117321	0.00398967	0.0419736
Volume of grey matter in Inferior Temporal Gyrus, posterior division (left)	0.0825961	0.00540995	0.0238832	0.0376741	0.0234753	0.0650749	0.0278265	0.0341967	0.0713589	0.0465048	0.0330913	0.0541959	0.010722	0.0133567	0.042186	0.110007	0.0457438	0.000258524	0.0418025	0.129819	0.0748708	0.0530694	0.072981	0.0487455	0.0296878	0.00402481	0.0121321	0.00686691	0.0227753	0.0458441	0.020305	0.0175929	0.0580522	0.0295882	0.0325385	0.126867	0.0211045	0.0129423	0.152327	0.0704001	0.0379999	0.0131475	0.0744598	0.0121787	0.104534	0.0913841	0.012752	0.0200947	0.0121216
Volume of grey matter in Planum Temporale (left)	0.105679	0.0409115	0.0203845	0.126051	0.0392934	0.0696009	0.0813869	0.00471463	0.0273	0.0624738	0.0580204	0.0407318	0.00599854	0.0511094	0.0753868	0.0480882	0.0350844	0.0111306	0.0359216	0.056233	0.00130128	0.0578413	0.0269241	0.00096713	0.0225023	0.0186553	0.00495984	0.0398046	0.0574675	0.0145486	0.0821619	0.0697036	0.000115687	0.0180187	0.003925	0.068999	0.0900024	0.0425397	0.113534	0.00684465	0.00744256	0.0796871	0.0321876	0.0733086	0.0448072	0.0370205	0.0531504	0.0139094	0.0493858
Volume of grey matter in Cingulate Gyrus, posterior division (left)	0.0400407	0.0460138	0.120833	0.00546227	0.0681509	0.110866	0.0497066	0.0137352	0.0714098	0.0810115	0.0330446	0.15976	0.0508635	0.0901726	0.0423768	0.0203325	0.0843815	0.103538	0.00786918	0.161155	0.0172323	0.0528333	0.00110542	0.0370726	0.0118517	0.0321698	0.003958	0.0641086	0.0374189	0.00433778	0.0376528	0.0422763	0.0887552	0.0284007	0.0579861	0.0558009	0.011192	0.0882037	0.0537325	0.00244636	0.0247278	0.0444521	0.0318645	0.0558276	0.0181135	0.0501534	0.121435	0.00369175	0.0938097
Volume of grey matter in Parietal Operculum Cortex (left)	0.0355126	0.00889657	0.0210926	0.139357	0.035201	0.0838319	0.0519089	0.035791	0.0139724	0.0990041	0.0628424	0.0239633	0.0207347	0.0232103	0.0872202	0.0212138	0.0730077	0.052701	0.0193959	0.0332725	0.0741913	0.0661676	0.0264329	0.0179453	0.0284735	0.00528089	0.0163144	0.0375473	0.0561538	0.00176924	0.102883	0.0722901	0.00277755	0.00738991	0.0820391	0.071769	0.0343488	0.0557908	0.15495	0.042205	0.0198599	0.0664278	0.0217415	0.00837438	0.00669969	0.042701	0.0576452	0.0080629	0.0689816
Volume of grey matter in Subcallosal Cortex (right)	0.053051	0.0090583	0.0175355	0.0190856	0.0457683	0.108101	0.123205	0.0690845	0.00705897	0.0392005	0.0107092	0.0591523	0.0762127	0.0002037	0.062188	0.0177511	0.0778589	0.0517009	0.00646565	0.0358827	0.121744	0.0653609	0.0242922	0.155508	0.0555926	0.0362662	0.0154498	0.010612	0.0267248	0.029716	0.103436	0.0062296	0.0317608	0.0174624	0.0407059	0.0980823	0.0126506	0.054843	0.101859	0.0530022	0.0688931	0.0707416	0.0609795	0.0655432	0.042598	0.00965001	0.0212258	0.0515896	0.00574216
Volume of grey matter in Inferior Temporal Gyrus, temporooccipital part (left)	0.0355414	0.109775	0.0852105	0.0770753	0.0188884	0.0225673	0.00585989	0.00874044	0.0119954	0.0705634	0.0151773	0.0467003	0.0727034	0.0421725	0.0373105	0.0658221	0.0509902	0.0556959	0.11431	0.0354677	0.0450054	0.0822117	0.00942189	0.082012	0.0394075	0.03663	0.0183732	0.0840924	0.0277766	0.0532386	0.0396376	0.0307107	0.0162106	0.0118046	0.0382122	0.0834362	0.0649735	0.151306	0.152519	0.10383	0.0483644	0.0646983	0.0210145	0.04041	0.0539942	0.0347939	0.0102036	0.0591246	0.051352
Volume of grey matter in Angular Gyrus (left)	0.018714	0.0184264	0.0887613	0.0297098	0.0197647	0.035498	0.0519421	0.0249459	0.0372155	0.086744	0.0190217	0.0127397	0.0461038	0.0971024	0.0363396	0.0109586	0.00663059	0.0631861	0.0631	0.0744725	0.0450047	0.0260964	0.0720346	0.0598459	0.0562124	0.0200868	0.0323013	0.139548	0.00151552	0.00729339	0.0756843	0.00798247	0.0582865	0.0140268	0.0369409	0.0428073	0.0888572	0.0942077	0.0998378	0.0952369	0.00498967	0.00931996	0.0915952	0.0672572	0.0693565	0.00609632	0.118018	0.00699781	0.0259938
Volume of amygdala (left)	0.00461087	0.0086736	0.00787999	0.0229066	0.0203125	0.0284837	0.0617604	0.0109309	0.00258904	0.05488	0.0667855	0.0472277	0.0366322	0.00205284	0.0256885	0.0258807	0.0187367	0.0657325	0.0175381	0.000130415	0.00805113	0.107329	0.0410726	0.0269443	0.051571	0.0207838	0.0139596	0.0422516	0.0515679	0.0266986	0.0544616	0.0916411	0.00988663	0.00237879	0.0459917	0.0821823	0.0672423	0.0433793	0.0851994	0.00378989	0.0315393	0.0235966	0.0922812	0.0258816	0.15004	0.0328033	0.0217582	0.0229381	0.0476418
Volume of grey matter in Pallidum (left)	0.0176807	0.0561886	0.00246161	0.0752163	0.05132	0.0506801	0.0310606	0.00434908	0.0575257	0.0837221	0.0901966	0.0642101	0.0338262	0.0153878	0.0593948	0.0449813	0.0896343	0.0169346	0.0396747	0.0315237	0.0567041	0.00918278	0.0635971	0.00954763	0.04326	0.0382992	0.0363249	0.054098	0.0312809	0.0382297	0.0633429	0.0466946	0.00801081	0.060316	0.0544453	0.0384424	0.0105928	0.0158404	0.102667	0.00636699	0.0435416	0.00832923	0.0291453	0.0308621	0.0324838	0.0254131	0.0332077	0.0442989	0.0387984
Volume of grey matter in Crus I Cerebellum (vermis)	0.0505677	0.0117433	0.0204782	0.0313634	0.00796583	0.00848326	0.00355538	0.0464715	0.0238127	0.0212792	0.032763	0.00418597	0.0483319	0.0225959	0.0941114	0.0809382	0.0152744	0.00564582	0.0254864	0.00923674	0.0299136	0.0228114	0.05214	0.0843542	0.0542719	0.0441197	0.0457651	0.0210816	0.00235668	0.0506702	0.0315663	0.032352	0.0376705	0.00219589	0.0067822	0.0344905	0.0324516	0.0425464	0.123858	0.00197646	0.0124091	0.0668903	0.0530635	0.0397532	0.0615628	0.034257	0.0148028	0.0238346	0.00259755
Volume of grey matter in Putamen (left)	0.0216803	0.00780864	0.0675897	0.0362832	0.0131239	0.0714786	0.0555713	0.0943591	0.00628718	0.0299707	0.0234579	0.0436962	0.0113435	0.0925449	0.034709	0.0419377	0.0494684	0.0645482	0.0689397	0.0203038	0.0541537	0.081555	0.0577251	0.00260072	0.0637257	0.0579084	0.0780746	0.071597	0.00546183	0.0414327	0.0222981	0.0528456	0.014109	0.0442727	0.0309014	0.0352495	0.00208372	0.0676008	0.0125725	0.0386174	0.022719	0.0418712	0.119025	0.0608247	0.114687	0.0223094	0.0464471	0.0487493	0.052707
Volume of grey matter in Inferior Temporal Gyrus, temporooccipital part (right)	0.0623946	0.0253702	0.0244464	0.0191033	0.0324072	0.0851066	0.0348604	0.0239411	0.0496744	0.0329286	0.0351865	0.0641274	0.0067971	0.074563	0.0185616	0.0570045	0.0127024	0.0968133	0.113045	0.0423855	0.0594875	0.00232276	0.0587515	0.0907475	0.00242698	0.00489898	0.0571148	0.0694027	0.0453634	0.0679524	0.0109139	0.00263792	0.0648625	0.0798722	0.00691681	0.0282092	0.0316869	0.0846507	0.065174	0.00229685	0.0496644	0.0668626	0.00556028	0.0128279	0.0258826	0.0394368	0.0199647	0.05734	0.0320586
Volume of grey matter in Middle Temporal Gyrus, temporooccipital part (right)	0.0183105	0.00672997	0.0641509	0.00402118	0.0443142	0.0735978	0.0112462	0.039235	0.0525026	0.0576421	0.00291057	0.0684827	0.031073	0.0505682	0.0668567	0.0342713	0.0290858	0.104484	0.0719095	0.0795031	0.0362077	0.0438141	0.0183317	0.0364361	0.0126471	0.024891	0.0424713	0.0761111	0.0151728	0.0173084	0.0162362	0.00958224	0.0699091	0.0187771	0.000197652	0.0314206	0.0195697	0.104305	0.0879802	0.0346564	0.0073778	0.0306655	0.0537821	0.0281518	0.0179989	0.0522623	0.123683	0.00626273	0.0738736
Volume of amygdala (right)	0.0409392	0.0764827	0.00897969	0.0437065	0.0162451	0.0663678	0.0824997	0.0125867	0.0278262	0.0456132	0.0402897	0.0293403	0.0595911	0.00501797	0.0325522	0.0108282	0.0297188	0.0641653	0.0115487	0.0272454	0.000469387	0.114901	0.0504371	0.00375602	0.0495556	0.0510913	0.00575094	0.0675856	0.024548	0.0394657	0.0737909	0.108527	0.0117886	0.0273487	0.0679351	0.0767341	0.0549149	0.00734703	0.0721425	0.027634	0.00228438	0.0328351	0.0811337	0.0234921	0.123547	0.0440016	0.000781183	0.0506151	0.0686803
[truncated: 80 more columns]
