# Supplementary material for: Unsupervised deep representation learning enables phenotype discovery for genetic association studies of brain imaging
Source: Commun Biol. 2024 Apr 5;7:414. doi: 10.1038/s42003-024-06096-7 (PMC10997628; doi:10.1038/s42003-024-06096-7)
Supplement: Supplementary file 8 — Supplementary Data 6 [file 42003_2024_6096_MOESM8_ESM.xlsx]

## Sheet: Sheet1
Supplementary Data 6: Description of Pearson correlation between UMAP components of T1 UDIPs and T2 FLAIR UDIPs. UMAP reduces 128 dimensional T1 UDIPs and 128 dimensional T2 UDIPs into 2 components. The 2 components of T1 and T2 are correlated with each other.
	T2 UDIPs UMAP comp 1	T2 UDIPs UMAP comp 2
T1 UDIPs UMAP comp 1	0.3804	0.2192
T1 UDIPs UMAP comp 2	-0.1886	0.7782
