# Supplementary material for: Unsupervised deep representation learning enables phenotype discovery for genetic association studies of brain imaging
Source: Commun Biol. 2024 Apr 5;7:414. doi: 10.1038/s42003-024-06096-7 (PMC10997628; doi:10.1038/s42003-024-06096-7)
Supplement: Supplementary file 9 — Supplementary Data 7 [file 42003_2024_6096_MOESM9_ESM.xlsx]

## Sheet: Sheet1
Supplementary Data 7: Effect of change of latent space dimension
a) Effect of latent space dimension (number of UDIPs) on reconstruction MSE and variance explained (Canonical Correlation Analysis (CCA))
Dimension	Test MSE	Fraction of Variance of 128-dim explained (CCA)	Fraction of Variance explained by 128-dim (CCA)
32	0.317	0.792	0.991
64	0.302	0.937	0.979
128	0.295	1	1
256	0.299	0.977	0.979
b) Effect of latent space dimension (number of UDIPs) on number of loci identified through GWAS of 22,800 T1 MRI (discovery set)b)
latent dimension	p-value threshold after Bonferroni correction	Number of loci	Number of unique loci previously not identified in T1-T2 IDP GWAS
32	1.56e-09	54	13
64	7.81e-10	53	15
128	3.91e-10	74	23
