# Supplementary material for: Unsupervised deep representation learning enables phenotype discovery for genetic association studies of brain imaging
Source: Commun Biol. 2024 Apr 5;7:414. doi: 10.1038/s42003-024-06096-7 (PMC10997628; doi:10.1038/s42003-024-06096-7)
Supplement: Supplementary file 11 — Supplementary Data 9 [file 42003_2024_6096_MOESM11_ESM.xlsx]

## Sheet: Supplementary_Table_9_GWAS_cata
Supplementary Data 9: GWAS catalog results obtained from querying discovery cohort GWAS hits. Refer to Methods: Querying GWAS Catalog for more information. Refer to Supplementary Data 2 for details on individual locus.
GenomicLocus	IndSigSNP	chr	bp	snp	DateAddedToCatalog	PMID	FirstAuth	Date	Journal	Link	Study	Trait	InitialN	ReplicationN	Region	ReportedGene	MappedGene	UpGene	DownGene	SNP_Gene_ID	UpGeneDist	DownGeneDist	Strongest	SNPs	marged	SNP_ID_cur	Context	intergenic	RiskAF	P	Pmlog	Ptext	OrBeta	95CI	Platform	CNV
1	rs4373707	1	2791891	rs6656067	2020-01-28	31676860	Zhao B	2019-11-01	Nat Genet	www.ncbi.nlm.nih.gov/pubmed/31676860	Genome-wide association analysis of 19,629 individuals identifies variants influencing regional brain volumes and refines their genetic co-architecture with cognitive and mental health traits.	Brain region volumes	19,629 British ancestry individuals		1p36.32	NR	TTC34 - ACTRT2	ENSG00000275571	ENSG00000169717		73609	146141	rs6656067-?	rs6656067	0	6656067	intergenic_variant	1	NR	1e-08	8	(right precuneus)			NR [9227495] (imputed)	N
1	rs4373707	1	2791891	rs6656067	2021-12-15	34560273	Shadrin AA	2021-09-21	Neuroimage	www.ncbi.nlm.nih.gov/pubmed/34560273	Vertex-wise multivariate genome-wide association study identifies 780 unique genetic loci associated with cortical morphology.	Cortical surface area	35,657 White British ancestry individuals		1p36.32	NR	TTC34 - ACTRT2	ENSG00000275571	ENSG00000169717		73609	146141	rs6656067-C	rs6656067	0	6656067	intergenic_variant	1	0.4724	1e-17	17				NR [9056863] (imputed)	N
1	rs4373707	1	2792115	rs12131450	2022-03-07	34910505	van der Meer D	2021-12-15	Sci Adv	www.ncbi.nlm.nih.gov/pubmed/34910505	The genetic architecture of human cortical folding.	Vertex-wise sulcal depth	33,748 European ancestry individuals		1p36.32		TTC34 - ACTRT2	ENSG00000275571	ENSG00000169717		73833	145917	rs12131450-T	rs12131450	0	12131450	regulatory_region_variant	1	0.46	8e-99	98.0969		21.1	z score increase	Affymetrix [9061022] (imputed)	N
1	rs4373707	1	2792115	rs12131450	2022-08-04	35505052	Fan CC	2022-05-03	Nat Commun	www.ncbi.nlm.nih.gov/pubmed/35505052	Multivariate genome-wide association study on tissue-sensitive diffusion metrics highlights pathways that shape the human brain.	Whole brain restricted directional diffusion (multivariate analysis)	23,543 European ancestry individuals	11,555 European ancestry individuals, 3,030 non-European ancestry individuals	1p36.32		TTC34 - ACTRT2	ENSG00000275571	ENSG00000169717		73833	145917	rs12131450-?	rs12131450	0	12131450	regulatory_region_variant	1	NR	1e-33	33				NR [NR] (imputed)	N
1	rs4373707	1	2797856	rs10797342	2020-10-23	32665545	van der Meer D	2020-07-14	Nat Commun	www.ncbi.nlm.nih.gov/pubmed/32665545	Understanding the genetic determinants of the brain with MOSTest.	Brain morphology (MOSTest)	26,502 European ancestry individuals		1p36.32	NR	TTC34 - ACTRT2	ENSG00000275571	ENSG00000169717		79574	140176	rs10797342-?	rs10797342	0	10797342	intergenic_variant	1	NR	3e-14	13.5229				NR [7428630] (imputed)	N
1	rs4373707	1	2797856	rs10797342	2022-03-28	33821002	Naqvi S	2021-04-05	Nat Genet	www.ncbi.nlm.nih.gov/pubmed/33821002	Shared heritability of human face and brain shape.	Brain shape (segment 1)	19,670 European ancestry individuals		1p36.32		TTC34 - ACTRT2	ENSG00000275571	ENSG00000169717		79574	140176	rs10797342-?	rs10797342	0	10797342	intergenic_variant	1	NR	6e-29	28.2218				NR [9705931] (imputed)	N
1	rs4373707	1	2797856	rs10797342	2023-02-23	36800424	Sha Z	2023-02-17	Sci Adv	www.ncbi.nlm.nih.gov/pubmed/36800424	Genetic architecture of the white matter connectome of the human brain.	Edge-level brain connectivity (multivariate analysis)	30,810 British ancestry individuals		1p36.32		TTC34 - ACTRT2	ENSG00000275571	ENSG00000169717		79574	140176	rs10797342-C	rs10797342	0	10797342	intergenic_variant	1	0.48171	1e-10	10		6.44072	z score increase	NR [9312361] (imputed)	N
1	rs4373707	1	2797856	rs10797342	2023-02-09	36224396	Yengo L	2022-10-12	Nature	www.ncbi.nlm.nih.gov/pubmed/36224396	A saturated map of common genetic variants associated with human height.	Height	5,314,291 European ancestry, Hispanic or Latin American, East Asian ancestry, African ancestry, South Asian ancestry individuals		1p36.32		TTC34 - ACTRT2	ENSG00000275571	ENSG00000169717		79574	140176	rs10797342-T	rs10797342	0	10797342	intergenic_variant	1	0.5249	9e-25	24.0458		0.0064	[0.0052-0.0076] unit increase	Affymetrix, Illumina [1385132] (imputed)	N
1	rs4373707	1	2798205	rs2124662	2022-11-23	35164939	van der Meer D	2022-02-11	Biol Psychiatry	www.ncbi.nlm.nih.gov/pubmed/35164939	Boosting Schizophrenia Genetics by Utilizing Genetic Overlap With Brain Morphology.	Brain morphology (MOSTest)	33,735 white British ancestry individuals		1p36.32		TTC34 - ACTRT2	ENSG00000275571	ENSG00000169717		79923	139827	rs2124662-?	rs2124662	0	2124662	intergenic_variant	1	NR	2e-18	17.699				NR [9061072] (imputed)	N
1	rs4373707	1	2798712	rs4373707	2021-12-15	34560273	Shadrin AA	2021-09-21	Neuroimage	www.ncbi.nlm.nih.gov/pubmed/34560273	Vertex-wise multivariate genome-wide association study identifies 780 unique genetic loci associated with cortical morphology.	Cortical thickness	35,657 White British ancestry individuals		1p36.32	NR	TTC34 - ACTRT2	ENSG00000275571	ENSG00000169717		80430	139320	rs4373707-T	rs4373707	0	4373707	intergenic_variant	1	0.4675	1e-17	17				NR [9056863] (imputed)	N
1	rs4373707	1	2798712	rs4373707	2022-03-07	34910505	van der Meer D	2021-12-15	Sci Adv	www.ncbi.nlm.nih.gov/pubmed/34910505	The genetic architecture of human cortical folding.	Vertex-wise cortical surface area	33,748 European ancestry individuals		1p36.32		TTC34 - ACTRT2	ENSG00000275571	ENSG00000169717		80430	139320	rs4373707-T	rs4373707	0	4373707	intergenic_variant	1	0.47	2e-37	36.699		12.78	z score increase	Affymetrix [9061022] (imputed)	N
1	rs4373707	1	2798712	rs4373707	2022-03-07	34910505	van der Meer D	2021-12-15	Sci Adv	www.ncbi.nlm.nih.gov/pubmed/34910505	The genetic architecture of human cortical folding.	Vertex-wise cortical thickness	33,748 European ancestry individuals		1p36.32		TTC34 - ACTRT2	ENSG00000275571	ENSG00000169717		80430	139320	rs4373707-T	rs4373707	0	4373707	intergenic_variant	1	0.47	2e-22	21.699		9.76	z score increase	Affymetrix [9061022] (imputed)	N
1	rs4373707	1	2798712	rs4373707	2022-08-04	35505052	Fan CC	2022-05-03	Nat Commun	www.ncbi.nlm.nih.gov/pubmed/35505052	Multivariate genome-wide association study on tissue-sensitive diffusion metrics highlights pathways that shape the human brain.	Whole brain restricted isotropic diffusion (multivariate analysis)	23,543 European ancestry individuals	11,555 European ancestry individuals, 3,030 non-European ancestry individuals	1p36.32		TTC34 - ACTRT2	ENSG00000275571	ENSG00000169717		80430	139320	rs4373707-?	rs4373707	0	4373707	intergenic_variant	1	NR	6e-29	28.2218	(EA)			NR [NR] (imputed)	N
1	rs4373707	1	2798712	rs4373707	2022-08-04	35505052	Fan CC	2022-05-03	Nat Commun	www.ncbi.nlm.nih.gov/pubmed/35505052	Multivariate genome-wide association study on tissue-sensitive diffusion metrics highlights pathways that shape the human brain.	Whole brain free water diffusion (multivariate analysis)	23,543 European ancestry individuals	11,555 European ancestry individuals, 3,030 non-European ancestry individuals	1p36.32		TTC34 - ACTRT2	ENSG00000275571	ENSG00000169717		80430	139320	rs4373707-?	rs4373707	0	4373707	intergenic_variant	1	NR	1e-21	21	(EA)			NR [NR] (imputed)	N
1	rs4373707	1	2799480	rs11580768	2020-10-23	32665545	van der Meer D	2020-07-14	Nat Commun	www.ncbi.nlm.nih.gov/pubmed/32665545	Understanding the genetic determinants of the brain with MOSTest.	Cortical surface area (MOSTest)	26,502 European ancestry individuals		1p36.32	PRKCZ	TTC34 - ACTRT2	ENSG00000275571	ENSG00000169717		81198	138552	rs11580768-?	rs11580768	0	11580768	intergenic_variant	1	NR	1e-14	14				NR [7428630] (imputed)	N
1	rs4373707	1	2799480	rs11580768	2019-02-06	30595370	Kichaev G	2018-12-27	Am J Hum Genet	www.ncbi.nlm.nih.gov/pubmed/30595370	Leveraging Polygenic Functional Enrichment to Improve GWAS Power.	Balding type 1	approximately 208,000 European ancestry individuals		1p36.32		TTC34 - ACTRT2	ENSG00000275571	ENSG00000169717		81198	138552	rs11580768-?	rs11580768	0	11580768	intergenic_variant	1	NR	2e-12	11.699				NR [~ 8900000] (imputed)	N
1	rs4373707	1	2799480	rs11580768	2023-02-23	36800424	Sha Z	2023-02-17	Sci Adv	www.ncbi.nlm.nih.gov/pubmed/36800424	Genetic architecture of the white matter connectome of the human brain.	Node-level brain connectivity (multivariate analysis)	30,810 British ancestry individuals		1p36.32		TTC34 - ACTRT2	ENSG00000275571	ENSG00000169717		81198	138552	rs11580768-C	rs11580768	0	11580768	intergenic_variant	1	0.536046	1e-08	8		5.66407	z score increase	NR [9312361] (imputed)	N
2	rs6662814	1	47855168	rs55918644	2022-12-14	36477530	Saunders GRB	2022-12-07	Nature	www.ncbi.nlm.nih.gov/pubmed/36477530	Genetic diversity fuels gene discovery for tobacco and alcohol use.	Drinks per week	2,965,643 European ancestry, East Asian ancestry, Hispanic or Latin American, African ancestry individuals		1p33		LINC01389			ENSG00000225762			rs55918644-G	rs55918644	0	55918644	intron_variant	0	0.475	1e-11	11		0.00573	[0.0041-0.0074] unit increase	NR [NR] (imputed)	N
2	rs6662814	1	47856480	rs56270164	2020-01-28	31676860	Zhao B	2019-11-01	Nat Genet	www.ncbi.nlm.nih.gov/pubmed/31676860	Genome-wide association analysis of 19,629 individuals identifies variants influencing regional brain volumes and refines their genetic co-architecture with cognitive and mental health traits.	Brain region volumes	19,629 British ancestry individuals		1p33	NR	LINC01389			ENSG00000225762			rs56270164-?	rs56270164	0	56270164	intron_variant	0	NR	7e-11	10.1549	(X4th ventricle)			NR [9227495] (imputed)	N
2	rs1680018	1	47915175	rs565692	2023-05-11	37106081	Schoeler T	2023-04-27	Nat Hum Behav	www.ncbi.nlm.nih.gov/pubmed/37106081	Participation bias in the UK Biobank distorts genetic associations and downstream analyses.	Height (weighted GWA)	102,215 European ancestry individuals		1p33		FOXD2 - RPL21P24	ENSG00000186564	ENSG00000229554		8812	48391	rs565692-T	rs565692	0	565692	intergenic_variant	1	NR	2e-08	7.69897		0.16648	[0.11-0.22] unit increase	NR [7296935] (imputed)	N
2	rs1680018	1	47915175	rs565692	2023-05-11	37106081	Schoeler T	2023-04-27	Nat Hum Behav	www.ncbi.nlm.nih.gov/pubmed/37106081	Participation bias in the UK Biobank distorts genetic associations and downstream analyses.	Height (standard GWA)	283,749 European ancestry individuals		1p33		FOXD2 - RPL21P24	ENSG00000186564	ENSG00000229554		8812	48391	rs565692-T	rs565692	0	565692	intergenic_variant	1	NR	7e-15	14.1549		0.13547	[0.1-0.17] unit increase	NR [7296935] (imputed)	N
2	rs1680018	1	47915175	rs565692	2021-12-14	34594039	Sakaue S	2021-09-30	Nat Genet	www.ncbi.nlm.nih.gov/pubmed/34594039	A cross-population atlas of genetic associations for 220 human phenotypes.	Height	360,388 European ancestry individuals, 165,056 East Asian ancestry individuals		1p33		FOXD2 - RPL21P24	ENSG00000186564	ENSG00000229554		8812	48391	rs565692-T	rs565692	0	565692	intergenic_variant	1	NR	3e-27	26.5229		0.014	[0.011-0.017] unit increase	Affymetrix, Illumina [20538915] (imputed)	N
2	rs1680018	1	47915233	rs564914	2019-05-21	30595370	Kichaev G	2018-12-27	Am J Hum Genet	www.ncbi.nlm.nih.gov/pubmed/30595370	Leveraging Polygenic Functional Enrichment to Improve GWAS Power.	Height	approximately 458,000 European ancestry individuals		1p33		FOXD2 - RPL21P24	ENSG00000186564	ENSG00000229554		8870	48333	rs564914-?	rs564914	0	564914	intergenic_variant	1	NR	9e-29	28.0458				NR [~ 8900000] (imputed)	N
2	rs11211538	1	47922264	rs10890481	2023-02-09	36224396	Yengo L	2022-10-12	Nature	www.ncbi.nlm.nih.gov/pubmed/36224396	A saturated map of common genetic variants associated with human height.	Height	293,593 African ancestry individuals		1p33		FOXD2 - RPL21P24	ENSG00000186564	ENSG00000229554		15901	41302	rs10890481-A	rs10890481	0	10890481	intergenic_variant	1	0.39203	5e-10	9.30103		0.01958	[0.013-0.026] unit increase	Affymetrix, Illumina [1385132] (imputed)	N
2	rs1680018	1	47932550	rs543640	2023-02-09	36224396	Yengo L	2022-10-12	Nature	www.ncbi.nlm.nih.gov/pubmed/36224396	A saturated map of common genetic variants associated with human height.	Height	455,180 Hispanic or Latin American individuals		1p33		FOXD2 - RPL21P24	ENSG00000186564	ENSG00000229554		26187	31016	rs543640-G	rs543640	0	543640	intergenic_variant	1	0.3872	1e-17	17		0.0186	[0.014-0.023] unit increase	Affymetrix, Illumina [1385132] (imputed)	N
2	rs1680018	1	47932550	rs543640	2023-02-09	36224396	Yengo L	2022-10-12	Nature	www.ncbi.nlm.nih.gov/pubmed/36224396	A saturated map of common genetic variants associated with human height.	Height	5,314,291 European ancestry, Hispanic or Latin American, East Asian ancestry, African ancestry, South Asian ancestry individuals		1p33		FOXD2 - RPL21P24	ENSG00000186564	ENSG00000229554		26187	31016	rs543640-G	rs543640	0	543640	intergenic_variant	1	0.3797	1e-156	156		0.0169	[0.016-0.018] unit increase	Affymetrix, Illumina [1385132] (imputed)	N
2	rs1680018	1	47936696	rs505399	2020-01-28	31676860	Zhao B	2019-11-01	Nat Genet	www.ncbi.nlm.nih.gov/pubmed/31676860	Genome-wide association analysis of 19,629 individuals identifies variants influencing regional brain volumes and refines their genetic co-architecture with cognitive and mental health traits.	Brain region volumes	19,629 British ancestry individuals		1p33	NR	FOXD2 - RPL21P24	ENSG00000186564	ENSG00000229554		30333	26870	rs505399-?	rs505399	0	505399	intergenic_variant	1	NR	2e-09	8.69897	(X4th ventricle)			NR [9227495] (imputed)	N
2	rs11211538	1	47940080	rs11211538	2020-09-18	32888494	Vuckovic D	2020-09-01	Cell	www.ncbi.nlm.nih.gov/pubmed/32888494	The Polygenic and Monogenic Basis of Blood Traits and Diseases.	Hematocrit	408,112 British individuals		1p33		FOXD2 - RPL21P24	ENSG00000186564	ENSG00000229554		33717	23486	rs11211538-T	rs11211538	0	11211538	regulatory_region_variant	1	0.549558	2e-09	8.69897		0.0140457	[0.0094-0.0187] unit increase	Affymetrix [93095623] (imputed)	N
2	rs11211538	1	47940080	rs11211538	2020-01-28	31676860	Zhao B	2019-11-01	Nat Genet	www.ncbi.nlm.nih.gov/pubmed/31676860	Genome-wide association analysis of 19,629 individuals identifies variants influencing regional brain volumes and refines their genetic co-architecture with cognitive and mental health traits.	Brain region volumes	19,629 British ancestry individuals		1p33	NR	FOXD2 - RPL21P24	ENSG00000186564	ENSG00000229554		33717	23486	rs11211538-?	rs11211538	0	11211538	regulatory_region_variant	1	NR	1e-10	10	(X4th ventricle)			NR [9227495] (imputed)	N
2	rs11211538	1	47940080	rs11211538	2020-01-28	31676860	Zhao B	2019-11-01	Nat Genet	www.ncbi.nlm.nih.gov/pubmed/31676860	Genome-wide association analysis of 19,629 individuals identifies variants influencing regional brain volumes and refines their genetic co-architecture with cognitive and mental health traits.	Brain region volumes	19,629 British ancestry individuals		1p33	NR	FOXD2 - RPL21P24	ENSG00000186564	ENSG00000229554		33717	23486	rs11211538-?	rs11211538	0	11211538	regulatory_region_variant	1	NR	5e-09	8.30103	(left parahippocampal)			NR [9227495] (imputed)	N
2	rs6668106	1	47945370	rs6675690	2019-01-11	30279459	van der Meer D	2018-10-02	Mol Psychiatry	www.ncbi.nlm.nih.gov/pubmed/30279459	Brain scans from 21,297 individuals reveal the genetic architecture of hippocampal subfield volumes.	Hippocampal tail volume (corrected for total hippocampal volume)	21,297 European ancestry individuals		1p33		FOXD2 - RPL21P24	ENSG00000186564	ENSG00000229554		39007	18196	rs6675690-G	rs6675690	0	6675690	intergenic_variant	1	NR	8e-12	11.0969		7.31	NR mm3 increase	Affymetrix, Illumina [NR] (imputed)	N
2	rs6658111	1	47974123	rs61784835	2020-01-28	31676860	Zhao B	2019-11-01	Nat Genet	www.ncbi.nlm.nih.gov/pubmed/31676860	Genome-wide association analysis of 19,629 individuals identifies variants influencing regional brain volumes and refines their genetic co-architecture with cognitive and mental health traits.	Brain region volumes	19,629 British ancestry individuals		1p33	NR	RPL21P24 - ATP6V0E1P4	ENSG00000229554	ENSG00000227883		10110	41745	rs61784835-?	rs61784835	0	61784835	intergenic_variant	1	NR	7e-10	9.1549	(right parahippocampal)			NR [9227495] (imputed)	N
2	rs6658111	1	47974123	rs61784835	2022-05-31	33875891	Smith SM	2021-04-19	Nat Neurosci	www.ncbi.nlm.nih.gov/pubmed/33875891	An expanded set of genome-wide association studies of brain imaging phenotypes in UK Biobank.	aparc-Desikan lh area lingual	21,282 British ancestry individuals	10,686 British ancestry individuals	1p33		RPL21P24 - ATP6V0E1P4	ENSG00000229554	ENSG00000227883		10110	41745	rs61784835-T	rs61784835	0	61784835	intergenic_variant	1	0.359	9e-16	15.0458		0.082	[0.062-0.102] unit increase	Affymetrix [17103079] (imputed)	N
2	rs6658111	1	47974123	rs61784835	2022-05-31	33875891	Smith SM	2021-04-19	Nat Neurosci	www.ncbi.nlm.nih.gov/pubmed/33875891	An expanded set of genome-wide association studies of brain imaging phenotypes in UK Biobank.	aparc-Desikan rh area lingual	21,282 British ancestry individuals	10,686 British ancestry individuals	1p33		RPL21P24 - ATP6V0E1P4	ENSG00000229554	ENSG00000227883		10110	41745	rs61784835-T	rs61784835	0	61784835	intergenic_variant	1	0.359	2e-20	19.699		0.094	[0.074-0.114] unit increase	Affymetrix [17103079] (imputed)	N
2	rs6658111	1	47974123	rs61784835	2022-05-31	33875891	Smith SM	2021-04-19	Nat Neurosci	www.ncbi.nlm.nih.gov/pubmed/33875891	An expanded set of genome-wide association studies of brain imaging phenotypes in UK Biobank.	aparc-a2009s rh area G-oc-temp-med-Lingual	21,282 British ancestry individuals	10,686 British ancestry individuals	1p33		RPL21P24 - ATP6V0E1P4	ENSG00000229554	ENSG00000227883		10110	41745	rs61784835-T	rs61784835	0	61784835	intergenic_variant	1	0.359	7e-22	21.1549		0.098	[0.078-0.118] unit increase	Affymetrix [17103079] (imputed)	N
2	rs6658111	1	47974123	rs61784835	2022-05-31	33875891	Smith SM	2021-04-19	Nat Neurosci	www.ncbi.nlm.nih.gov/pubmed/33875891	An expanded set of genome-wide association studies of brain imaging phenotypes in UK Biobank.	aparc-DKTatlas rh volume parahippocampal	21,282 British ancestry individuals	10,686 British ancestry individuals	1p33		RPL21P24 - ATP6V0E1P4	ENSG00000229554	ENSG00000227883		10110	41745	rs61784835-T	rs61784835	0	61784835	intergenic_variant	1	0.359	9e-09	8.04576		0.058	[0.038-0.078] unit increase	Affymetrix [17103079] (imputed)	N
2	rs6658111	1	47974123	rs61784835	2022-05-31	33875891	Smith SM	2021-04-19	Nat Neurosci	www.ncbi.nlm.nih.gov/pubmed/33875891	An expanded set of genome-wide association studies of brain imaging phenotypes in UK Biobank.	aparc-Desikan rh volume parahippocampal	21,282 British ancestry individuals	10,686 British ancestry individuals	1p33		RPL21P24 - ATP6V0E1P4	ENSG00000229554	ENSG00000227883		10110	41745	rs61784835-T	rs61784835	0	61784835	intergenic_variant	1	0.359	3e-08	7.52288		0.057	[0.037-0.077] unit increase	Affymetrix [17103079] (imputed)	N
2	rs6658111	1	47974123	rs61784835	2022-05-31	33875891	Smith SM	2021-04-19	Nat Neurosci	www.ncbi.nlm.nih.gov/pubmed/33875891	An expanded set of genome-wide association studies of brain imaging phenotypes in UK Biobank.	aseg global volume 4th-Ventricle	21,282 British ancestry individuals	10,686 British ancestry individuals	1p33		RPL21P24 - ATP6V0E1P4	ENSG00000229554	ENSG00000227883		10110	41745	rs61784835-T	rs61784835	0	61784835	intergenic_variant	1	0.359	3e-17	16.5229		0.086	[0.066-0.106] unit increase	Affymetrix [17103079] (imputed)	N
2	rs6658111	1	47974123	rs61784835	2022-05-31	33875891	Smith SM	2021-04-19	Nat Neurosci	www.ncbi.nlm.nih.gov/pubmed/33875891	An expanded set of genome-wide association studies of brain imaging phenotypes in UK Biobank.	aparc-DKTatlas lh area lingual	21,282 British ancestry individuals	10,686 British ancestry individuals	1p33		RPL21P24 - ATP6V0E1P4	ENSG00000229554	ENSG00000227883		10110	41745	rs61784835-T	rs61784835	0	61784835	intergenic_variant	1	0.359	2e-15	14.699		0.08	[0.06-0.1] unit increase	Affymetrix [17103079] (imputed)	N
2	rs6658111	1	47974123	rs61784835	2022-05-31	33875891	Smith SM	2021-04-19	Nat Neurosci	www.ncbi.nlm.nih.gov/pubmed/33875891	An expanded set of genome-wide association studies of brain imaging phenotypes in UK Biobank.	aparc-pial rh area lingual	21,282 British ancestry individuals	10,686 British ancestry individuals	1p33		RPL21P24 - ATP6V0E1P4	ENSG00000229554	ENSG00000227883		10110	41745	rs61784835-T	rs61784835	0	61784835	intergenic_variant	1	0.359	4e-15	14.3979		0.08	[0.06-0.1] unit increase	Affymetrix [17103079] (imputed)	N
2	rs6658111	1	47974123	rs61784835	2022-05-31	33875891	Smith SM	2021-04-19	Nat Neurosci	www.ncbi.nlm.nih.gov/pubmed/33875891	An expanded set of genome-wide association studies of brain imaging phenotypes in UK Biobank.	aseg global intensity 4th-Ventricle	21,282 British ancestry individuals	10,686 British ancestry individuals	1p33		RPL21P24 - ATP6V0E1P4	ENSG00000229554	ENSG00000227883		10110	41745	rs61784835-T	rs61784835	0	61784835	intergenic_variant	1	0.359	3e-13	12.5229		0.074	[0.054-0.094] unit decrease	Affymetrix [17103079] (imputed)	N
2	rs6658111	1	47974123	rs61784835	2022-05-31	33875891	Smith SM	2021-04-19	Nat Neurosci	www.ncbi.nlm.nih.gov/pubmed/33875891	An expanded set of genome-wide association studies of brain imaging phenotypes in UK Biobank.	aparc-DKTatlas rh area lingual	21,282 British ancestry individuals	10,686 British ancestry individuals	1p33		RPL21P24 - ATP6V0E1P4	ENSG00000229554	ENSG00000227883		10110	41745	rs61784835-T	rs61784835	0	61784835	intergenic_variant	1	0.359	9e-21	20.0458		0.095	[0.075-0.115] unit increase	Affymetrix [17103079] (imputed)	N
2	rs6658111	1	47974123	rs61784835	2022-03-07	34910505	van der Meer D	2021-12-15	Sci Adv	www.ncbi.nlm.nih.gov/pubmed/34910505	The genetic architecture of human cortical folding.	Vertex-wise sulcal depth	33,748 European ancestry individuals		1p33		RPL21P24 - ATP6V0E1P4	ENSG00000229554	ENSG00000227883		10110	41745	rs61784835-T	rs61784835	0	61784835	intergenic_variant	1	0.36	0	323.301				Affymetrix [9061022] (imputed)	N
2	rs6658111	1	47974123	rs61784835	2022-03-07	34910505	van der Meer D	2021-12-15	Sci Adv	www.ncbi.nlm.nih.gov/pubmed/34910505	The genetic architecture of human cortical folding.	Vertex-wise sulcal depth	5,199 individuals		1p33		RPL21P24 - ATP6V0E1P4	ENSG00000229554	ENSG00000227883		10110	41745	rs61784835-T	rs61784835	0	61784835	intergenic_variant	1	0.36	5e-20	19.301				Affymetrix [9061022] (imputed)	N
2	rs6658111	1	47974123	rs61784835	2022-03-07	34910505	van der Meer D	2021-12-15	Sci Adv	www.ncbi.nlm.nih.gov/pubmed/34910505	The genetic architecture of human cortical folding.	Vertex-wise sulcal depth	8,072 individuals		1p33		RPL21P24 - ATP6V0E1P4	ENSG00000229554	ENSG00000227883		10110	41745	rs61784835-T	rs61784835	0	61784835	intergenic_variant	1	0.36	9e-18	17.0458				NR [13131314] (imputed)	N
2	rs6658111	1	47974123	rs61784835	2023-07-11	36893272	Makowski C	2023-03-09	Proc Natl Acad Sci U S A	www.ncbi.nlm.nih.gov/pubmed/36893272	Larger cerebral cortex is genetically correlated with greater frontal area and dorsal thickness.	Occipital area (unadjusted for global measures)	32,488 European ancestry individuals	5,360 European ancestry children, 3,776 children	1p33		RPL21P24 - ATP6V0E1P4	ENSG00000229554	ENSG00000227883		10110	41745	rs61784835-?	rs61784835	0	61784835	intergenic_variant	1	NR	1e-09	9		0.0436	[0.03-0.058] unit increase	NR [7598201] (imputed)	N
2	rs6658691	1	47978609	rs7523969	2023-02-09	36224396	Yengo L	2022-10-12	Nature	www.ncbi.nlm.nih.gov/pubmed/36224396	A saturated map of common genetic variants associated with human height.	Height	472,730 East Asian ancestry individuals		1p33		RPL21P24 - ATP6V0E1P4	ENSG00000229554	ENSG00000227883		14596	37259	rs7523969-C	rs7523969	0	7523969	intergenic_variant	1	0.2537	2e-08	7.69897		0.0156	[0.01-0.021] unit decrease	Affymetrix, Illumina [1385132] (imputed)	N
2	rs6658111	1	47980916	rs6658111	2020-10-23	32665545	van der Meer D	2020-07-14	Nat Commun	www.ncbi.nlm.nih.gov/pubmed/32665545	Understanding the genetic determinants of the brain with MOSTest.	Cortical thickness (min-P)	26,502 European ancestry individuals		1p33	PRKCZ	RPL21P24 - ATP6V0E1P4	ENSG00000229554	ENSG00000227883		16903	34952	rs6658111-?	rs6658111	0	6658111	intergenic_variant	1	NR	2e-10	9.69897				NR [7428630] (imputed)	N
2	rs6658111	1	47980916	rs6658111	2020-10-23	32665545	van der Meer D	2020-07-14	Nat Commun	www.ncbi.nlm.nih.gov/pubmed/32665545	Understanding the genetic determinants of the brain with MOSTest.	Brain morphology (min-P)	26,502 European ancestry individuals		1p33	PRDM16	RPL21P24 - ATP6V0E1P4	ENSG00000229554	ENSG00000227883		16903	34952	rs6658111-?	rs6658111	0	6658111	intergenic_variant	1	NR	2e-19	18.699				NR [7428630] (imputed)	N
2	rs6658111	1	47980916	rs6658111	2020-10-23	32665545	van der Meer D	2020-07-14	Nat Commun	www.ncbi.nlm.nih.gov/pubmed/32665545	Understanding the genetic determinants of the brain with MOSTest.	Cortical surface area (MOSTest)	26,502 European ancestry individuals		1p33	CAPZB, MINOS1-NBL1, MINOS1, NBL1	RPL21P24 - ATP6V0E1P4	ENSG00000229554	ENSG00000227883		16903	34952	rs6658111-?	rs6658111	0	6658111	intergenic_variant	1	NR	2e-44	43.699				NR [7428630] (imputed)	N
2	rs6658111	1	47980916	rs6658111	2020-10-23	32665545	van der Meer D	2020-07-14	Nat Commun	www.ncbi.nlm.nih.gov/pubmed/32665545	Understanding the genetic determinants of the brain with MOSTest.	Cortical surface area (min-P)	26,502 European ancestry individuals		1p33	PRKCZ	RPL21P24 - ATP6V0E1P4	ENSG00000229554	ENSG00000227883		16903	34952	rs6658111-?	rs6658111	0	6658111	intergenic_variant	1	NR	4e-20	19.3979				NR [7428630] (imputed)	N
2	rs6658111	1	47980916	rs6658111	2020-10-23	32665545	van der Meer D	2020-07-14	Nat Commun	www.ncbi.nlm.nih.gov/pubmed/32665545	Understanding the genetic determinants of the brain with MOSTest.	Subcortical volume (min-P)	26,502 European ancestry individuals		1p33	PRDM16	RPL21P24 - ATP6V0E1P4	ENSG00000229554	ENSG00000227883		16903	34952	rs6658111-?	rs6658111	0	6658111	intergenic_variant	1	NR	9e-20	19.0458				NR [7428630] (imputed)	N
2	rs6658111	1	47980916	rs6658111	2020-10-23	32665545	van der Meer D	2020-07-14	Nat Commun	www.ncbi.nlm.nih.gov/pubmed/32665545	Understanding the genetic determinants of the brain with MOSTest.	Subcortical volume (MOSTest)	26,502 European ancestry individuals		1p33	PRDM16	RPL21P24 - ATP6V0E1P4	ENSG00000229554	ENSG00000227883		16903	34952	rs6658111-?	rs6658111	0	6658111	intergenic_variant	1	NR	1e-35	35				NR [7428630] (imputed)	N
2	rs6658111	1	47980916	rs6658111	2020-10-23	32665545	van der Meer D	2020-07-14	Nat Commun	www.ncbi.nlm.nih.gov/pubmed/32665545	Understanding the genetic determinants of the brain with MOSTest.	Cortical thickness (MOSTest)	26,502 European ancestry individuals		1p33	PRKCZ	RPL21P24 - ATP6V0E1P4	ENSG00000229554	ENSG00000227883		16903	34952	rs6658111-?	rs6658111	0	6658111	intergenic_variant	1	NR	7e-44	43.1549				NR [7428630] (imputed)	N
2	rs6658111	1	47980916	rs6658111	2020-10-23	32665545	van der Meer D	2020-07-14	Nat Commun	www.ncbi.nlm.nih.gov/pubmed/32665545	Understanding the genetic determinants of the brain with MOSTest.	Brain morphology (MOSTest)	26,502 European ancestry individuals		1p33	STIL, CMPK1, FOXE3, FOXD2	RPL21P24 - ATP6V0E1P4	ENSG00000229554	ENSG00000227883		16903	34952	rs6658111-?	rs6658111	0	6658111	intergenic_variant	1	NR	2e-103	102.699				NR [7428630] (imputed)	N
2	rs6658111	1	47980916	rs6658111	2020-01-28	31676860	Zhao B	2019-11-01	Nat Genet	www.ncbi.nlm.nih.gov/pubmed/31676860	Genome-wide association analysis of 19,629 individuals identifies variants influencing regional brain volumes and refines their genetic co-architecture with cognitive and mental health traits.	Brain region volumes	19,629 British ancestry individuals		1p33	NR	RPL21P24 - ATP6V0E1P4	ENSG00000229554	ENSG00000227883		16903	34952	rs6658111-?	rs6658111	0	6658111	intergenic_variant	1	NR	3e-19	18.5229	(X4th ventricle)			NR [9227495] (imputed)	N
2	rs6658111	1	47980916	rs6658111	2020-01-28	31676860	Zhao B	2019-11-01	Nat Genet	www.ncbi.nlm.nih.gov/pubmed/31676860	Genome-wide association analysis of 19,629 individuals identifies variants influencing regional brain volumes and refines their genetic co-architecture with cognitive and mental health traits.	Brain region volumes	19,629 British ancestry individuals		1p33	NR	RPL21P24 - ATP6V0E1P4	ENSG00000229554	ENSG00000227883		16903	34952	rs6658111-?	rs6658111	0	6658111	intergenic_variant	1	NR	5e-10	9.30103	(left lingual)			NR [9227495] (imputed)	N
2	rs6658111	1	47980916	rs6658111	2020-01-28	31676860	Zhao B	2019-11-01	Nat Genet	www.ncbi.nlm.nih.gov/pubmed/31676860	Genome-wide association analysis of 19,629 individuals identifies variants influencing regional brain volumes and refines their genetic co-architecture with cognitive and mental health traits.	Brain region volumes	19,629 British ancestry individuals		1p33	NR	RPL21P24 - ATP6V0E1P4	ENSG00000229554	ENSG00000227883		16903	34952	rs6658111-?	rs6658111	0	6658111	intergenic_variant	1	NR	1e-09	9	(right lingual)			NR [9227495] (imputed)	N
2	rs6658111	1	47980916	rs6658111	2020-01-28	31676860	Zhao B	2019-11-01	Nat Genet	www.ncbi.nlm.nih.gov/pubmed/31676860	Genome-wide association analysis of 19,629 individuals identifies variants influencing regional brain volumes and refines their genetic co-architecture with cognitive and mental health traits.	Brain region volumes	19,629 British ancestry individuals		1p33	NR	RPL21P24 - ATP6V0E1P4	ENSG00000229554	ENSG00000227883		16903	34952	rs6658111-?	rs6658111	0	6658111	intergenic_variant	1	NR	1e-17	17	(left parahippocampal)			NR [9227495] (imputed)	N
2	rs6658111	1	47980916	rs6658111	2020-01-28	31676860	Zhao B	2019-11-01	Nat Genet	www.ncbi.nlm.nih.gov/pubmed/31676860	Genome-wide association analysis of 19,629 individuals identifies variants influencing regional brain volumes and refines their genetic co-architecture with cognitive and mental health traits.	Brain region volumes	19,629 British ancestry individuals		1p33	NR	RPL21P24 - ATP6V0E1P4	ENSG00000229554	ENSG00000227883		16903	34952	rs6658111-?	rs6658111	0	6658111	intergenic_variant	1	NR	1e-10	10	(CSF)			NR [9227495] (imputed)	N
2	rs6658111	1	47980916	rs6658111	2021-05-04	32963231	Hofer E	2020-09-22	Nat Commun	www.ncbi.nlm.nih.gov/pubmed/32963231	Genetic correlations and genome-wide associations of cortical structure in general population samples of 22,824 adults.	Cortical volume	22,824 European and African American ancestry individuals		1p33	FOXD2	RPL21P24 - ATP6V0E1P4	ENSG00000229554	ENSG00000227883		16903	34952	rs6658111-?	rs6658111	0	6658111	intergenic_variant	1	NR	8e-10	9.09691	(Fusiform)			Affymetrix, Illumina [NR] (imputed)	N
2	rs6658111	1	47980916	rs6658111	2021-05-04	32963231	Hofer E	2020-09-22	Nat Commun	www.ncbi.nlm.nih.gov/pubmed/32963231	Genetic correlations and genome-wide associations of cortical structure in general population samples of 22,824 adults.	Cortical volume	22,824 European and African American ancestry individuals		1p33	FOXD2	RPL21P24 - ATP6V0E1P4	ENSG00000229554	ENSG00000227883		16903	34952	rs6658111-?	rs6658111	0	6658111	intergenic_variant	1	NR	4e-11	10.3979	(Pericalcarine)			Affymetrix, Illumina [NR] (imputed)	N
2	rs6658111	1	47980916	rs6658111	2022-05-31	33875891	Smith SM	2021-04-19	Nat Neurosci	www.ncbi.nlm.nih.gov/pubmed/33875891	An expanded set of genome-wide association studies of brain imaging phenotypes in UK Biobank.	aparc-a2009s rh area S-oc-temp-med+Lingual	21,282 British ancestry individuals	10,686 British ancestry individuals	1p33		RPL21P24 - ATP6V0E1P4	ENSG00000229554	ENSG00000227883		16903	34952	rs6658111-G	rs6658111	0	6658111	intergenic_variant	1	0.366	9e-12	11.0458		0.069	[0.049-0.089] unit increase	Affymetrix [17103079] (imputed)	N
2	rs6658111	1	47980916	rs6658111	2022-05-31	33875891	Smith SM	2021-04-19	Nat Neurosci	www.ncbi.nlm.nih.gov/pubmed/33875891	An expanded set of genome-wide association studies of brain imaging phenotypes in UK Biobank.	aseg global volume CSF	21,282 British ancestry individuals	10,686 British ancestry individuals	1p33		RPL21P24 - ATP6V0E1P4	ENSG00000229554	ENSG00000227883		16903	34952	rs6658111-G	rs6658111	0	6658111	intergenic_variant	1	0.366	4e-19	18.3979		0.091	[0.071-0.111] unit increase	Affymetrix [17103079] (imputed)	N
2	rs6658111	1	47980916	rs6658111	2021-03-30	33723403	Sha Z	2021-03-15	Nat Hum Behav	www.ncbi.nlm.nih.gov/pubmed/33723403	The genetic architecture of structural left-right asymmetry of the human brain.	Left–right brain asymmetry	32,256 European ancestry individuals		1p33	AL356458.1	RPL21P24 - ATP6V0E1P4	ENSG00000229554	ENSG00000227883		16903	34952	rs6658111-G	rs6658111	0	6658111	intergenic_variant	1	0.37	1e-10	10				NR [9312144] (imputed)	N
2	rs6658111	1	47980916	rs6658111	2022-05-31	33875891	Smith SM	2021-04-19	Nat Neurosci	www.ncbi.nlm.nih.gov/pubmed/33875891	An expanded set of genome-wide association studies of brain imaging phenotypes in UK Biobank.	IDP T1 FAST ROIs L parahipp gyrus post	22,133 British ancestry individuals	11,086 British ancestry individuals	1p33		RPL21P24 - ATP6V0E1P4	ENSG00000229554	ENSG00000227883		16903	34952	rs6658111-G	rs6658111	0	6658111	intergenic_variant	1	0.366	7e-11	10.1549		0.065	[0.045-0.085] unit increase	Affymetrix [17103079] (imputed)	N
2	rs6658111	1	47980916	rs6658111	2022-05-31	33875891	Smith SM	2021-04-19	Nat Neurosci	www.ncbi.nlm.nih.gov/pubmed/33875891	An expanded set of genome-wide association studies of brain imaging phenotypes in UK Biobank.	IDP T1 FAST ROIs R lingual gyrus	22,133 British ancestry individuals	11,086 British ancestry individuals	1p33		RPL21P24 - ATP6V0E1P4	ENSG00000229554	ENSG00000227883		16903	34952	rs6658111-G	rs6658111	0	6658111	intergenic_variant	1	0.366	3e-16	15.5229		0.081	[0.061-0.101] unit increase	Affymetrix [17103079] (imputed)	N
2	rs6658111	1	47980916	rs6658111	2022-05-31	33875891	Smith SM	2021-04-19	Nat Neurosci	www.ncbi.nlm.nih.gov/pubmed/33875891	An expanded set of genome-wide association studies of brain imaging phenotypes in UK Biobank.	aparc-a2009s lh area G+S-subcentral	21,282 British ancestry individuals	10,686 British ancestry individuals	1p33		RPL21P24 - ATP6V0E1P4	ENSG00000229554	ENSG00000227883		16903	34952	rs6658111-G	rs6658111	0	6658111	intergenic_variant	1	0.366	3e-11	10.5229		0.068	[0.048-0.088] unit increase	Affymetrix [17103079] (imputed)	N
2	rs6658111	1	47980916	rs6658111	2022-03-28	33821002	Naqvi S	2021-04-05	Nat Genet	www.ncbi.nlm.nih.gov/pubmed/33821002	Shared heritability of human face and brain shape.	Brain shape (segment 1)	19,670 European ancestry individuals		1p33		RPL21P24 - ATP6V0E1P4	ENSG00000229554	ENSG00000227883		16903	34952	rs6658111-?	rs6658111	0	6658111	intergenic_variant	1	NR	2e-126	125.699				NR [9705931] (imputed)	N
2	rs6658111	1	47980916	rs6658111	2021-12-15	34560273	Shadrin AA	2021-09-21	Neuroimage	www.ncbi.nlm.nih.gov/pubmed/34560273	Vertex-wise multivariate genome-wide association study identifies 780 unique genetic loci associated with cortical morphology.	Cortical surface area	35,657 White British ancestry individuals		1p33	NR	RPL21P24 - ATP6V0E1P4	ENSG00000229554	ENSG00000227883		16903	34952	rs6658111-G	rs6658111	0	6658111	intergenic_variant	1	0.3647	1e-17	17				NR [9056863] (imputed)	N
2	rs6658111	1	47980916	rs6658111	2023-02-23	36800424	Sha Z	2023-02-17	Sci Adv	www.ncbi.nlm.nih.gov/pubmed/36800424	Genetic architecture of the white matter connectome of the human brain.	Edge-level brain connectivity (multivariate analysis)	30,810 British ancestry individuals		1p33		RPL21P24 - ATP6V0E1P4	ENSG00000229554	ENSG00000227883		16903	34952	rs6658111-T	rs6658111	0	6658111	intergenic_variant	1	0.634301	1e-59	59		16.2806	z score increase	NR [9312361] (imputed)	N
2	rs6658111	1	47980916	rs6658111	2023-02-23	36800424	Sha Z	2023-02-17	Sci Adv	www.ncbi.nlm.nih.gov/pubmed/36800424	Genetic architecture of the white matter connectome of the human brain.	Node-level brain connectivity (multivariate analysis)	30,810 British ancestry individuals		1p33		RPL21P24 - ATP6V0E1P4	ENSG00000229554	ENSG00000227883		16903	34952	rs6658111-T	rs6658111	0	6658111	intergenic_variant	1	0.634301	5e-48	47.301		14.5606	z score increase	NR [9312361] (imputed)	N
2	rs6658111	1	47980916	rs6658111	2021-12-15	34560273	Shadrin AA	2021-09-21	Neuroimage	www.ncbi.nlm.nih.gov/pubmed/34560273	Vertex-wise multivariate genome-wide association study identifies 780 unique genetic loci associated with cortical morphology.	Cortical thickness	35,657 White British ancestry individuals		1p33	NR	RPL21P24 - ATP6V0E1P4	ENSG00000229554	ENSG00000227883		16903	34952	rs6658111-G	rs6658111	0	6658111	intergenic_variant	1	0.3647	1e-17	17				NR [9056863] (imputed)	N
2	rs6658111	1	47980916	rs6658111	2022-03-07	34910505	van der Meer D	2021-12-15	Sci Adv	www.ncbi.nlm.nih.gov/pubmed/34910505	The genetic architecture of human cortical folding.	Vertex-wise cortical surface area	33,748 European ancestry individuals		1p33		RPL21P24 - ATP6V0E1P4	ENSG00000229554	ENSG00000227883		16903	34952	rs6658111-G	rs6658111	0	6658111	intergenic_variant	1	0.36	1e-143	143		25.52	z score increase	Affymetrix [9061022] (imputed)	N
2	rs6658111	1	47980916	rs6658111	2022-03-07	34910505	van der Meer D	2021-12-15	Sci Adv	www.ncbi.nlm.nih.gov/pubmed/34910505	The genetic architecture of human cortical folding.	Vertex-wise cortical thickness	33,748 European ancestry individuals		1p33		RPL21P24 - ATP6V0E1P4	ENSG00000229554	ENSG00000227883		16903	34952	rs6658111-G	rs6658111	0	6658111	intergenic_variant	1	0.36	4e-229	228.398		32.31	z score increase	Affymetrix [9061022] (imputed)	N
2	rs6658111	1	47980916	rs6658111	2022-03-07	34910505	van der Meer D	2021-12-15	Sci Adv	www.ncbi.nlm.nih.gov/pubmed/34910505	The genetic architecture of human cortical folding.	Vertex-wise cortical surface area	5,199 individuals		1p33		RPL21P24 - ATP6V0E1P4	ENSG00000229554	ENSG00000227883		16903	34952	rs6658111-G	rs6658111	0	6658111	intergenic_variant	1	0.36	4e-16	15.3979				Affymetrix [9061022] (imputed)	N
2	rs6658111	1	47980916	rs6658111	2022-03-07	34910505	van der Meer D	2021-12-15	Sci Adv	www.ncbi.nlm.nih.gov/pubmed/34910505	The genetic architecture of human cortical folding.	Vertex-wise cortical thickness	5,199 individuals		1p33		RPL21P24 - ATP6V0E1P4	ENSG00000229554	ENSG00000227883		16903	34952	rs6658111-G	rs6658111	0	6658111	intergenic_variant	1	0.36	1e-16	16				Affymetrix [9061022] (imputed)	N
2	rs6658111	1	47980916	rs6658111	2023-06-28	37337106	Liu N	2023-06-19	Nat Genet	www.ncbi.nlm.nih.gov/pubmed/37337106	Cross-ancestry genome-wide association meta-analyses of hippocampal and subfield volumes.	Left presubiculum volume (body)	38,977 European ancestry, East Asian ancestry individuals		1p33		RPL21P24 - ATP6V0E1P4	ENSG00000229554	ENSG00000227883		16903	34952	rs6658111-G	rs6658111	0	6658111	intergenic_variant	1	0.21882	9e-10	9.04576		0.0468726	[0.032-0.062] unit decrease	NR [5257171] (imputed)	N
2	rs6658111	1	47980916	rs6658111	2023-07-11	36893272	Makowski C	2023-03-09	Proc Natl Acad Sci U S A	www.ncbi.nlm.nih.gov/pubmed/36893272	Larger cerebral cortex is genetically correlated with greater frontal area and dorsal thickness.	Superior parietal thickness (unadjusted for global measures)	32,488 European ancestry individuals	5,360 European ancestry children, 3,776 children	1p33		RPL21P24 - ATP6V0E1P4	ENSG00000229554	ENSG00000227883		16903	34952	rs6658111-?	rs6658111	0	6658111	intergenic_variant	1	NR	1e-17	17		0.0618	[0.048-0.076] unit increase	NR [7598201] (imputed)	N
2	rs6658111	1	47980916	rs6658111	2023-07-11	36893272	Makowski C	2023-03-09	Proc Natl Acad Sci U S A	www.ncbi.nlm.nih.gov/pubmed/36893272	Larger cerebral cortex is genetically correlated with greater frontal area and dorsal thickness.	Temporal pole thickness (unadjusted for global measures)	32,488 European ancestry individuals	5,360 European ancestry children, 3,776 children	1p33		RPL21P24 - ATP6V0E1P4	ENSG00000229554	ENSG00000227883		16903	34952	rs6658111-?	rs6658111	0	6658111	intergenic_variant	1	NR	3e-13	12.5229		0.0527	[0.039-0.067] unit increase	NR [7598201] (imputed)	N
2	rs6658111	1	47980916	rs6658111	2023-07-11	36893272	Makowski C	2023-03-09	Proc Natl Acad Sci U S A	www.ncbi.nlm.nih.gov/pubmed/36893272	Larger cerebral cortex is genetically correlated with greater frontal area and dorsal thickness.	Inferior parietal thickness (unadjusted for global measures)	32,488 European ancestry individuals	5,360 European ancestry children, 3,776 children	1p33		RPL21P24 - ATP6V0E1P4	ENSG00000229554	ENSG00000227883		16903	34952	rs6658111-?	rs6658111	0	6658111	intergenic_variant	1	NR	1e-11	11		0.049	[0.035-0.063] unit increase	NR [7598201] (imputed)	N
2	rs6658111	1	47980916	rs6658111	2023-07-11	36893272	Makowski C	2023-03-09	Proc Natl Acad Sci U S A	www.ncbi.nlm.nih.gov/pubmed/36893272	Larger cerebral cortex is genetically correlated with greater frontal area and dorsal thickness.	Perisylvian thickness (unadjusted for global measures)	32,488 European ancestry individuals	5,360 European ancestry children, 3,776 children	1p33		RPL21P24 - ATP6V0E1P4	ENSG00000229554	ENSG00000227883		16903	34952	rs6658111-?	rs6658111	0	6658111	intergenic_variant	1	NR	1e-15	15		0.0578	[0.044-0.072] unit increase	NR [7598201] (imputed)	N
2	rs6658111	1	47980916	rs6658111	2023-07-11	36893272	Makowski C	2023-03-09	Proc Natl Acad Sci U S A	www.ncbi.nlm.nih.gov/pubmed/36893272	Larger cerebral cortex is genetically correlated with greater frontal area and dorsal thickness.	Cortical thickness	32,488 European ancestry individuals	3,776 children, 5,360 European ancestry children	1p33		RPL21P24 - ATP6V0E1P4	ENSG00000229554	ENSG00000227883		16903	34952	rs6658111-?	rs6658111	0	6658111	intergenic_variant	1	NR	2e-08	7.69897		0.0403	[0.026-0.054] unit increase	NR [7598201] (imputed)	N
2	rs6658111	1	47980916	rs6658111	2022-11-23	35164939	van der Meer D	2022-02-11	Biol Psychiatry	www.ncbi.nlm.nih.gov/pubmed/35164939	Boosting Schizophrenia Genetics by Utilizing Genetic Overlap With Brain Morphology.	Brain morphology (MOSTest)	33,735 white British ancestry individuals		1p33		RPL21P24 - ATP6V0E1P4	ENSG00000229554	ENSG00000227883		16903	34952	rs6658111-?	rs6658111	0	6658111	intergenic_variant	1	NR	2e-150	149.699				NR [9061072] (imputed)	N
2	rs6658111	1	47980916	rs6658111	2022-08-04	35505052	Fan CC	2022-05-03	Nat Commun	www.ncbi.nlm.nih.gov/pubmed/35505052	Multivariate genome-wide association study on tissue-sensitive diffusion metrics highlights pathways that shape the human brain.	Whole brain restricted isotropic diffusion (multivariate analysis)	23,543 European ancestry individuals	11,555 European ancestry individuals, 3,030 non-European ancestry individuals	1p33		RPL21P24 - ATP6V0E1P4	ENSG00000229554	ENSG00000227883		16903	34952	rs6658111-?	rs6658111	0	6658111	intergenic_variant	1	NR	2e-237	236.699				NR [NR] (imputed)	N
2	rs6658111	1	47980916	rs6658111	2022-08-04	35505052	Fan CC	2022-05-03	Nat Commun	www.ncbi.nlm.nih.gov/pubmed/35505052	Multivariate genome-wide association study on tissue-sensitive diffusion metrics highlights pathways that shape the human brain.	Whole brain restricted directional diffusion (multivariate analysis)	23,543 European ancestry individuals	11,555 European ancestry individuals, 3,030 non-European ancestry individuals	1p33		RPL21P24 - ATP6V0E1P4	ENSG00000229554	ENSG00000227883		16903	34952	rs6658111-?	rs6658111	0	6658111	intergenic_variant	1	NR	8e-265	264.097				NR [NR] (imputed)	N
2	rs6658111	1	47980916	rs6658111	2022-08-04	35505052	Fan CC	2022-05-03	Nat Commun	www.ncbi.nlm.nih.gov/pubmed/35505052	Multivariate genome-wide association study on tissue-sensitive diffusion metrics highlights pathways that shape the human brain.	Whole brain free water diffusion (multivariate analysis)	23,543 European ancestry individuals	11,555 European ancestry individuals, 3,030 non-European ancestry individuals	1p33		RPL21P24 - ATP6V0E1P4	ENSG00000229554	ENSG00000227883		16903	34952	rs6658111-?	rs6658111	0	6658111	intergenic_variant	1	NR	2e-212	211.699				NR [NR] (imputed)	N
2	rs6658111	1	47980916	rs6658111	2022-03-07	34910505	van der Meer D	2021-12-15	Sci Adv	www.ncbi.nlm.nih.gov/pubmed/34910505	The genetic architecture of human cortical folding.	Vertex-wise cortical surface area	8,072 individuals		1p33		RPL21P24 - ATP6V0E1P4	ENSG00000229554	ENSG00000227883		16903	34952	rs6658111-G	rs6658111	0	6658111	intergenic_variant	1	0.36	7e-13	12.1549				NR [13131314] (imputed)	N
2	rs6658111	1	47980916	rs6658111	2022-03-07	34910505	van der Meer D	2021-12-15	Sci Adv	www.ncbi.nlm.nih.gov/pubmed/34910505	The genetic architecture of human cortical folding.	Vertex-wise cortical thickness	8,072 individuals		1p33		RPL21P24 - ATP6V0E1P4	ENSG00000229554	ENSG00000227883		16903	34952	rs6658111-G	rs6658111	0	6658111	intergenic_variant	1	0.36	9e-17	16.0458				NR [13131314] (imputed)	N
2	rs6658691	1	47984143	rs12118339	2020-01-28	31676860	Zhao B	2019-11-01	Nat Genet	www.ncbi.nlm.nih.gov/pubmed/31676860	Genome-wide association analysis of 19,629 individuals identifies variants influencing regional brain volumes and refines their genetic co-architecture with cognitive and mental health traits.	Brain region volumes	19,629 British ancestry individuals		1p33	NR	RPL21P24 - ATP6V0E1P4	ENSG00000229554	ENSG00000227883		20130	31725	rs12118339-?	rs12118339	0	12118339	intergenic_variant	1	NR	6e-09	8.22185	(left parahippocampal)			NR [9227495] (imputed)	N
3	rs1932350	1	103240351	rs12406439	2019-04-16	30833571	Wiberg A	2019-03-04	Nat Commun	www.ncbi.nlm.nih.gov/pubmed/30833571	A genome-wide association analysis identifies 16 novel susceptibility loci for carpal tunnel syndrome.	Carpal tunnel syndrome	12,312 European ancestry cases, 389,344 European ancestry controls		1p21.1	COL11A1							rs12406439-T	rs12406439	0	12406439	intron_variant	1	0.587	1e-08	8		1.08	[1.05–1.11]	Affymetrix [84000000] (imputed)	N
3	rs1932350	1	103272424	rs148639588	2018-03-27	29449654	Gharahkhani P	2018-02-15	Sci Rep	www.ncbi.nlm.nih.gov/pubmed/29449654	Analysis combining correlated glaucoma traits identifies five new risk loci for open-angle glaucoma.	Open-angle glaucoma and optic cup area	3,071 European ancestry open-angle glaucoma cases, 6,750 European ancestry controls, 22,489 European ancestry individuals with optic disc data, 7,339 Asian ancestry individuals with optic disc data		1p21.1	COL11A1	NA - COL11A1		ENSG00000060718			69599	rs148639588-T	rs148639588	1	112510995	intron_variant	1	NR	4e-08	7.39794	(EA)			Illumina [NR] (imputed)	N
3	rs1932350	1	103345744	rs12722976	2021-12-15	34560273	Shadrin AA	2021-09-21	Neuroimage	www.ncbi.nlm.nih.gov/pubmed/34560273	Vertex-wise multivariate genome-wide association study identifies 780 unique genetic loci associated with cortical morphology.	Cortical surface area	35,657 White British ancestry individuals		1p21.1	NR	COL11A1			ENSG00000060718			rs12722976-G	rs12722976	0	12722976	intron_variant	0	0.4941	1e-17	17				NR [9056863] (imputed)	N
3	rs1932350	1	103345744	rs12722976	2021-08-24	34021172	Christakoudi S	2021-05-21	Sci Rep	www.ncbi.nlm.nih.gov/pubmed/34021172	GWAS of allometric body-shape indices in UK Biobank identifies loci suggesting associations with morphogenesis, organogenesis, adrenal cell renewal and cancer.	Waist-to-hip ratio adjusted for BMI	219,872 British ancestry women		1p21.1	COL11A1	COL11A1			ENSG00000060718			rs12722976-C	rs12722976	0	12722976	intron_variant	0	NR	3e-08	7.52288		0.015609	[0.01-0.021] unit decrease	Affymetrix [319769] (imputed)	N
3	rs1932350	1	103345744	rs12722976	2022-03-07	34910505	van der Meer D	2021-12-15	Sci Adv	www.ncbi.nlm.nih.gov/pubmed/34910505	The genetic architecture of human cortical folding.	Vertex-wise cortical surface area	33,748 European ancestry individuals		1p21.1		COL11A1			ENSG00000060718			rs12722976-G	rs12722976	0	12722976	intron_variant	0	0.49	1e-18	18		8.81	z score increase	Affymetrix [9061022] (imputed)	N
3	rs1932350	1	103345744	rs12722976	2022-11-23	35164939	van der Meer D	2022-02-11	Biol Psychiatry	www.ncbi.nlm.nih.gov/pubmed/35164939	Boosting Schizophrenia Genetics by Utilizing Genetic Overlap With Brain Morphology.	Brain morphology (MOSTest)	33,735 white British ancestry individuals		1p21.1		COL11A1			ENSG00000060718			rs12722976-?	rs12722976	0	12722976	intron_variant	0	NR	5e-12	11.301				NR [9061072] (imputed)	N
3	rs1932350	1	103345744	rs12722976	2021-08-24	34021172	Christakoudi S	2021-05-21	Sci Rep	www.ncbi.nlm.nih.gov/pubmed/34021172	GWAS of allometric body-shape indices in UK Biobank identifies loci suggesting associations with morphogenesis, organogenesis, adrenal cell renewal and cancer.	Hip circumference adjusted for BMI	219,872 British ancestry women		1p21.1	COL11A1	COL11A1			ENSG00000060718			rs12722976-C	rs12722976	0	12722976	intron_variant	0	NR	4e-13	12.3979		0.0203696	[0.015-0.026] unit increase	Affymetrix [321016] (imputed)	N
3	rs1932350	1	103345744	rs12722976	2022-03-07	34910505	van der Meer D	2021-12-15	Sci Adv	www.ncbi.nlm.nih.gov/pubmed/34910505	The genetic architecture of human cortical folding.	Vertex-wise sulcal depth	33,748 European ancestry individuals		1p21.1		COL11A1			ENSG00000060718			rs12722976-G	rs12722976	0	12722976	intron_variant	0	0.49	3e-25	24.5229		10.39	z score increase	Affymetrix [9061022] (imputed)	N
3	rs1932350	1	103353900	rs11164632	2022-08-04	35505052	Fan CC	2022-05-03	Nat Commun	www.ncbi.nlm.nih.gov/pubmed/35505052	Multivariate genome-wide association study on tissue-sensitive diffusion metrics highlights pathways that shape the human brain.	Whole brain free water diffusion (multivariate analysis)	23,543 European ancestry individuals	11,555 European ancestry individuals, 3,030 non-European ancestry individuals	1p21.1		COL11A1			ENSG00000060718			rs11164632-?	rs11164632	0	11164632	intron_variant	0	NR	2e-14	13.699	(EA)			NR [NR] (imputed)	N
3	rs1932350	1	103353900	rs11164632	2022-08-04	35505052	Fan CC	2022-05-03	Nat Commun	www.ncbi.nlm.nih.gov/pubmed/35505052	Multivariate genome-wide association study on tissue-sensitive diffusion metrics highlights pathways that shape the human brain.	Whole brain restricted directional diffusion (multivariate analysis)	23,543 European ancestry individuals	11,555 European ancestry individuals, 3,030 non-European ancestry individuals	1p21.1		COL11A1			ENSG00000060718			rs11164632-?	rs11164632	0	11164632	intron_variant	0	NR	6e-16	15.2218	(EA)			NR [NR] (imputed)	N
3	rs1932350	1	103353933	rs11164633	2021-08-24	34021172	Christakoudi S	2021-05-21	Sci Rep	www.ncbi.nlm.nih.gov/pubmed/34021172	GWAS of allometric body-shape indices in UK Biobank identifies loci suggesting associations with morphogenesis, organogenesis, adrenal cell renewal and cancer.	Hip circumference adjusted for BMI	186,825 British ancestry men		1p21.1	COL11A1	COL11A1			ENSG00000060718			rs11164633-G	rs11164633	0	11164633	intron_variant	0	NR	2e-09	8.69897		0.0189007	[0.013-0.025] unit increase	Affymetrix [323123] (imputed)	N
3	rs1932350	1	103370977	rs11576308	2019-02-08	30595370	Kichaev G	2018-12-27	Am J Hum Genet	www.ncbi.nlm.nih.gov/pubmed/30595370	Leveraging Polygenic Functional Enrichment to Improve GWAS Power.	Heel bone mineral density	approximately 446,000 European ancestry individuals		1p21.1		COL11A1			ENSG00000060718			rs11576308-?	rs11576308	0	11576308	intron_variant	0	NR	1e-19	19				NR [~ 8900000] (imputed)	N
3	rs1932350	1	103370977	rs11576308	2019-01-28	30598549	Morris JA	2018-12-31	Nat Genet	www.ncbi.nlm.nih.gov/pubmed/30598549	An atlas of genetic influences on osteoporosis in humans and mice.	Heel bone mineral density	426,824 British ancestry individuals		1p21.1	COL11A1	COL11A1			ENSG00000060718			rs11576308-G	rs11576308	0	11576308	intron_variant	0	0.387736	3e-16	15.5229		0.0153855	[0.012-0.019] unit decrease	NR [13737936] (imputed)	N
3	rs1932350	1	103370977	rs11576308	2018-10-18	30048462	Kim SK	2018-07-26	PLoS One	www.ncbi.nlm.nih.gov/pubmed/30048462	Identification of 613 new loci associated with heel bone mineral density and a polygenic risk score for bone mineral density, osteoporosis and fracture.	Heel bone mineral density	394,929 European ancestry individuals		1p21.1		COL11A1			ENSG00000060718			rs11576308-?	rs11576308	0	11576308	intron_variant	0	NR	2e-16	15.699		0.0178789	[0.014-0.022] unit decrease	Affymetrix [20259828] (imputed)	N
3	rs1932350	1	103370977	rs11576308	2022-08-04	35505052	Fan CC	2022-05-03	Nat Commun	www.ncbi.nlm.nih.gov/pubmed/35505052	Multivariate genome-wide association study on tissue-sensitive diffusion metrics highlights pathways that shape the human brain.	Whole brain restricted isotropic diffusion (multivariate analysis)	23,543 European ancestry individuals	11,555 European ancestry individuals, 3,030 non-European ancestry individuals	1p21.1		COL11A1			ENSG00000060718			rs11576308-?	rs11576308	0	11576308	intron_variant	0	NR	2e-17	16.699	(EA)			NR [NR] (imputed)	N
3	rs1932350	1	103379918	rs3753841	2015-04-29	22922875	Vithana EN	2012-08-26	Nat Genet	www.ncbi.nlm.nih.gov/pubmed/22922875	Genome-wide association analyses identify three new susceptibility loci for primary angle closure glaucoma.	Glaucoma (primary angle closure)	1,281 East Asian ancestry cases, 1,987 East Asian ancestry controls, 337 South Indian ancestry cases, 2,538 South Indian ancestry controls, 236 South East Asian ancestry cases, 5,083 South East Asian ancestry controls	1,545 East Asian ancestry cases, 3,756 East Asian ancestry controls, 165 Saudi Arabian ancestry cases, 175 Saudi Arabian ancestry controls, 127 European ancestry cases, 4,703 European ancestry controls, 80 Indian ancestry cases, 309 Indian ancestry controls	1p21.1	COL11A1	COL11A1			ENSG00000060718			rs3753841-G	rs3753841	0	3753841	missense_variant	0	NR	9e-10	9.04576		1.2	[NR]	Illumina [493501]	N
3	rs1932350	1	103379918	rs3753841	2016-12-14	27064256	Khor CC	2016-04-04	Nat Genet	www.ncbi.nlm.nih.gov/pubmed/27064256	Genome-wide association study identifies five new susceptibility loci for primary angle closure glaucoma.	Glaucoma (primary angle closure)	5,612 East Asian ancestry cases, 12,451 East Asian ancestry controls, 337 Indian ancestry cases, 2,538 Indian ancestry controls, 576 European ancestry cases, 4,940 European ancestry controls	430 European ancestry cases, 3,133 European ancestry controls, 90 Nepalese ancestry cases, 205 Nepalese ancestry controls, 2,340 East Asian ancestry cases, 3,865 East Asian ancestry controls, 628 South Asian ancestry cases, 552 South Asian ancestry controls, 99 Latin American cases, 224 Latin American controls, 391 Saudi Arabian ancestry cases, 1,659 Saudi Arabian ancestry controls	1p21.1	COL11A1	COL11A1			ENSG00000060718			rs3753841-G	rs3753841	0	3753841	missense_variant	0	NR	1e-23	23		1.21	[NR]	Illumina [5245080] (imputed)	N
3	rs1932350	1	103379918	rs3753841	2016-12-14	27064256	Khor CC	2016-04-04	Nat Genet	www.ncbi.nlm.nih.gov/pubmed/27064256	Genome-wide association study identifies five new susceptibility loci for primary angle closure glaucoma.	Glaucoma (primary angle closure)	5,612 East Asian ancestry cases, 12,451 East Asian ancestry controls, 337 Indian ancestry cases, 2,538 Indian ancestry controls, 576 European ancestry cases, 4,940 European ancestry controls	430 European ancestry cases, 3,133 European ancestry controls, 90 Nepalese ancestry cases, 205 Nepalese ancestry controls, 2,340 East Asian ancestry cases, 3,865 East Asian ancestry controls, 628 South Asian ancestry cases, 552 South Asian ancestry controls, 99 Latin American cases, 224 Latin American controls, 391 Saudi Arabian ancestry cases, 1,659 Saudi Arabian ancestry controls	1p21.1	COL11A1	COL11A1			ENSG00000060718			rs3753841-G	rs3753841	0	3753841	missense_variant	0	NR	4e-21	20.3979	(Asian)	1.21	[NR]	Illumina [5245080] (imputed)	N
3	rs1932350	1	103379918	rs3753841	2019-08-01	31053729	Styrkarsdottir U	2019-05-03	Nat Commun	www.ncbi.nlm.nih.gov/pubmed/31053729	GWAS of bone size yields twelve loci that also affect height, BMD, osteoarthritis or fractures.	Trochanter size	28,944 European ancestry individuals	8,065 European ancestry individuals, 5,711 East Asian ancestry individuals	1p21.1	COL11A1	COL11A1			ENSG00000060718			rs3753841-G	rs3753841	0	3753841	missense_variant	0	0.391	4e-17	16.3979		0.067	[0.051-0.082] unit increase	Illumina [33400000] (imputed)	N
3	rs1932350	1	103379918	rs3753841	2019-08-01	31053729	Styrkarsdottir U	2019-05-03	Nat Commun	www.ncbi.nlm.nih.gov/pubmed/31053729	GWAS of bone size yields twelve loci that also affect height, BMD, osteoarthritis or fractures.	Hip bone size	28,900 European ancestry individuals	7,912 European ancestry individuals, 5,699 East Asian ancestry individuals	1p21.1	COL11A1	COL11A1			ENSG00000060718			rs3753841-G	rs3753841	0	3753841	missense_variant	0	0.391	1e-20	20		0.068	[0.054-0.082] unit increase	Illumina [33400000] (imputed)	N
3	rs1932350	1	103379918	rs3753841	2019-08-01	31053729	Styrkarsdottir U	2019-05-03	Nat Commun	www.ncbi.nlm.nih.gov/pubmed/31053729	GWAS of bone size yields twelve loci that also affect height, BMD, osteoarthritis or fractures.	Intertrochanteric region size	28,936 European ancestry individuals	7,912 European ancestry individuals, 5,696 East Asian ancestry individuals	1p21.1	COL11A1	COL11A1			ENSG00000060718			rs3753841-G	rs3753841	0	3753841	missense_variant	0	0.391	7e-13	12.1549		0.057	[0.041-0.072] unit increase	Illumina [33400000] (imputed)	N
3	rs1932350	1	103385373	rs993471	2018-08-13	29891935	Choquet H	2018-06-11	Nat Commun	www.ncbi.nlm.nih.gov/pubmed/29891935	A multiethnic genome-wide association study of primary open-angle glaucoma identifies novel risk loci.	Glaucoma (primary open-angle)	10,523 European ancestry cases, 203,579 European ancestry controls, 411 Hispanic cases, 4,778 Hispanic controls, 463 East Asian ancestry cases, 4,907 East Asian ancestry controls, 298 African American cases, 1,549 African American controls, 204 South Asian ancestry cases, 4,916 South Asian ancestry controls, 272 African British cases, 4,831 African British controls, 144 mixed ancestry cases, 3,42…		1p21.1	COL11A1	COL11A1			ENSG00000060718			rs993471-G	rs993471	0	993471	intron_variant	0	NR	2e-08	7.69897		1.08	1.05-1.11	Affymetrix [at least 665500] (imputed)	N
3	rs1932350	1	103385373	rs993471	2021-08-24	34021172	Christakoudi S	2021-05-21	Sci Rep	www.ncbi.nlm.nih.gov/pubmed/34021172	GWAS of allometric body-shape indices in UK Biobank identifies loci suggesting associations with morphogenesis, organogenesis, adrenal cell renewal and cancer.	Hip circumference adjusted for BMI	219,872 British ancestry women		1p21.1	COL11A1	COL11A1			ENSG00000060718			rs993471-G	rs993471	0	993471	intron_variant	0	NR	2e-11	10.699		0.0192154	[0.014-0.025] unit increase	Affymetrix [321016] (imputed)	N
3	rs1932350	1	103393457	rs12138977	2023-02-09	36224396	Yengo L	2022-10-12	Nature	www.ncbi.nlm.nih.gov/pubmed/36224396	A saturated map of common genetic variants associated with human height.	Height	5,314,291 European ancestry, Hispanic or Latin American, East Asian ancestry, African ancestry, South Asian ancestry individuals		1p21.1		COL11A1			ENSG00000060718			rs12138977-T	rs12138977	0	12138977	intron_variant	0	0.6561	5e-94	93.301		0.0137	[0.012-0.015] unit decrease	Affymetrix, Illumina [1385132] (imputed)	N
3	rs1932350	1	103395188	rs113492276	2021-10-26	34107879	Hu Y	2021-06-09	BMC Genomics	www.ncbi.nlm.nih.gov/pubmed/34107879	Multi-ethnic genome-wide association analyses of white blood cell and platelet traits in the Population Architecture using Genomics and Epidemiology (PAGE) study.	White blood cell count	16,201 African American or Afro-Caribbean individuals		1p21.1		COL11A1			ENSG00000060718			rs113492276-A	rs113492276	1	77100896	intron_variant	0	0.8346	3e-13	12.5229		0.1082	[0.079-0.137] unit decrease	Affymetrix, Illumina [NR] (imputed)	N
3	rs1932350	1	103399207	rs12756209	2020-09-21	32888493	Chen MH	2020-09-01	Cell	www.ncbi.nlm.nih.gov/pubmed/32888493	Trans-ethnic and Ancestry-Specific Blood-Cell Genetics in 746,667 Individuals from 5 Global Populations.	Neutrophil count	13,476 African American or Afro-Caribbean and African ancestry individuals		1p21.1	NR	COL11A1			ENSG00000060718			rs12756209-A	rs12756209	0	12756209	intron_variant	0	0.863723	5e-12	11.301		0.140551	[0.1-0.18] SD units decrease	Affymetrix, Illumina [36456987] (imputed)	N
3	rs1932350	1	103399207	rs12756209	2022-12-12	34925446	Soremekun O	2021-12-02	Front Genet	www.ncbi.nlm.nih.gov/pubmed/34925446	Genome-Wide Association and Mendelian Randomization Analysis Reveal the Causal Relationship Between White Blood Cell Subtypes and Asthma in Africans.	White blood cell count	17,802 African ancestry individuals		1p21.1		COL11A1			ENSG00000060718			rs12756209-?	rs12756209	0	12756209	intron_variant	0	NR	1e-09	9		0.11812	[0.08-0.156] unit decrease	Affymetrix, Illumina [NR] (imputed)	N
3	rs1932350	1	103399207	rs12756209	2022-12-12	34925446	Soremekun O	2021-12-02	Front Genet	www.ncbi.nlm.nih.gov/pubmed/34925446	Genome-Wide Association and Mendelian Randomization Analysis Reveal the Causal Relationship Between White Blood Cell Subtypes and Asthma in Africans.	Neutrophil count	16,147 African ancestry individuals		1p21.1		COL11A1			ENSG00000060718			rs12756209-?	rs12756209	0	12756209	intron_variant	0	NR	9e-12	11.0458		0.140551	[0.1-0.18] unit decrease	Affymetrix, Illumina [NR] (imputed)	N
4	rs12730156	1	113055023	rs3790608	2019-02-08	30595370	Kichaev G	2018-12-27	Am J Hum Genet	www.ncbi.nlm.nih.gov/pubmed/30595370	Leveraging Polygenic Functional Enrichment to Improve GWAS Power.	Heel bone mineral density	approximately 446,000 European ancestry individuals		1p13.2		WNT2B			ENSG00000134245			rs3790608-?	rs3790608	0	3790608	intron_variant	0	NR	4e-55	54.3979				NR [~ 8900000] (imputed)	N
4	rs12730156	1	113055023	rs3790608	2019-01-28	30598549	Morris JA	2018-12-31	Nat Genet	www.ncbi.nlm.nih.gov/pubmed/30598549	An atlas of genetic influences on osteoporosis in humans and mice.	Heel bone mineral density	426,824 British ancestry individuals		1p13.2	WNT2B	WNT2B			ENSG00000134245			rs3790608-G	rs3790608	0	3790608	intron_variant	0	0.85171	4e-53	52.3979		0.0394526	[0.034-0.044] unit decrease	NR [13737936] (imputed)	N
4	rs12730156	1	113055023	rs3790608	2018-09-20	28869591	Kemp JP	2017-09-04	Nat Genet	www.ncbi.nlm.nih.gov/pubmed/28869591	Identification of 153 new loci associated with heel bone mineral density and functional involvement of GPC6 in osteoporosis.	Heel bone mineral density	76,067 European ancestry women, 66,420 European ancestry men		1p13.2	WNT2B	WNT2B			ENSG00000134245			rs3790608-G	rs3790608	0	3790608	intron_variant	0	0.849316	6e-13	12.2218	(women)	0.0447176	[0.032-0.057] unit decrease	NR [17166351] (imputed)	N
4	rs12730156	1	113055023	rs3790608	2018-09-20	28869591	Kemp JP	2017-09-04	Nat Genet	www.ncbi.nlm.nih.gov/pubmed/28869591	Identification of 153 new loci associated with heel bone mineral density and functional involvement of GPC6 in osteoporosis.	Heel bone mineral density	76,067 European ancestry women, 66,420 European ancestry men		1p13.2	WNT2B	WNT2B			ENSG00000134245			rs3790608-G	rs3790608	0	3790608	intron_variant	0	0.849214	1e-18	18		0.0404588	[0.031-0.05] unit decrease	NR [17166351] (imputed)	N
4	rs12730156	1	113055023	rs3790608	2018-10-18	30048462	Kim SK	2018-07-26	PLoS One	www.ncbi.nlm.nih.gov/pubmed/30048462	Identification of 613 new loci associated with heel bone mineral density and a polygenic risk score for bone mineral density, osteoporosis and fracture.	Heel bone mineral density	394,929 European ancestry individuals		1p13.2		WNT2B			ENSG00000134245			rs3790608-?	rs3790608	0	3790608	intron_variant	0	NR	2e-41	40.699		0.0387882	[0.033-0.044] unit decrease	Affymetrix [20259828] (imputed)	N
4	rs12730156	1	113056990	rs3790609	2018-11-12	30038396	Lee JJ	2018-07-23	Nat Genet	www.ncbi.nlm.nih.gov/pubmed/30038396	Gene discovery and polygenic prediction from a genome-wide association study of educational attainment in 1.1 million individuals.	Educational attainment (MTAG)	1,311,438 European ancestry individuals		1p13.2	Intergenic	WNT2B			ENSG00000134245			rs3790609-T	rs3790609	0	3790609	intron_variant	0	0.1744	1e-08	8	(MTAG)	0.0098	[0.0065-0.0131] unit increase	Affymetrix, Illumina [7100000] (imputed)	N
4	rs12730156	1	113056990	rs3790609	2018-10-19	30038396	Lee JJ	2018-07-23	Nat Genet	www.ncbi.nlm.nih.gov/pubmed/30038396	Gene discovery and polygenic prediction from a genome-wide association study of educational attainment in 1.1 million individuals.	Educational attainment (years of education)	up to 1,131,881 European ancestry individuals		1p13.2		WNT2B			ENSG00000134245			rs3790609-T	rs3790609	0	3790609	intron_variant	0	0.1744	8e-09	8.09691		0.0107	[0.007-0.0144] unit increase	Affymetrix, Illumina [10000000] (imputed)	N
4	rs12730156	1	113060432	rs3737136	2022-05-31	33875891	Smith SM	2021-04-19	Nat Neurosci	www.ncbi.nlm.nih.gov/pubmed/33875891	An expanded set of genome-wide association studies of brain imaging phenotypes in UK Biobank.	BA-exvivo lh area V2	21,281 British ancestry individuals	10,686 British ancestry individuals	1p13.2		WNT2B			ENSG00000134245			rs3737136-G	rs3737136	0	3737136	non_coding_transcript_exon_variant	0	0.2	8e-11	10.0969		0.079	[0.055-0.103] unit decrease	Affymetrix [17103079] (imputed)	N
4	rs12730156	1	113060432	rs3737136	2023-05-11	37106081	Schoeler T	2023-04-27	Nat Hum Behav	www.ncbi.nlm.nih.gov/pubmed/37106081	Participation bias in the UK Biobank distorts genetic associations and downstream analyses.	Height (standard GWA)	283,749 European ancestry individuals		1p13.2		WNT2B			ENSG00000134245			rs3737136-G	rs3737136	0	3737136	non_coding_transcript_exon_variant	0	NR	3e-13	12.5229		0.15584	[0.11-0.2] unit decrease	NR [7296935] (imputed)	N
4	rs12730156	1	113060432	rs3737136	2022-08-24	35762941	Plotnikov D	2022-06-01	Invest Ophthalmol Vis Sci	www.ncbi.nlm.nih.gov/pubmed/35762941	High Blood Pressure and Intraocular Pressure: A Mendelian Randomization Study.	Diastolic blood pressure	526,001 European ancestry individuals		1p13.2		WNT2B			ENSG00000134245			rs3737136-A	rs3737136	0	3737136	non_coding_transcript_exon_variant	0	NR	2e-21	20.699		0.2485	[0.2-0.3] unit decrease	NR [NR] (imputed)	N
4	rs12730156	1	113060432	rs3737136	2023-07-11	36893272	Makowski C	2023-03-09	Proc Natl Acad Sci U S A	www.ncbi.nlm.nih.gov/pubmed/36893272	Larger cerebral cortex is genetically correlated with greater frontal area and dorsal thickness.	Occipital area (unadjusted for global measures)	32,488 European ancestry individuals	5,360 European ancestry children, 3,776 children	1p13.2		WNT2B			ENSG00000134245			rs3737136-?	rs3737136	0	3737136	non_coding_transcript_exon_variant	0	NR	5e-12	11.301		0.0582	[0.042-0.075] unit increase	NR [7598201] (imputed)	N
4	rs12730156	1	113060432	rs3737136	2022-08-24	35762941	Plotnikov D	2022-06-01	Invest Ophthalmol Vis Sci	www.ncbi.nlm.nih.gov/pubmed/35762941	High Blood Pressure and Intraocular Pressure: A Mendelian Randomization Study.	Systolic blood pressure	526,001 European ancestry individuals		1p13.2		WNT2B			ENSG00000134245			rs3737136-A	rs3737136	0	3737136	non_coding_transcript_exon_variant	0	NR	2e-14	13.699		0.3452	[0.26-0.43] unit decrease	NR [NR] (imputed)	N
4	rs12730156	1	113063771	rs2273368	2020-04-17	31669095	Zhu Z	2019-10-24	J Allergy Clin Immunol	www.ncbi.nlm.nih.gov/pubmed/31669095	Shared Genetic and Experimental Links between Obesity-Related Traits and Asthma Subtypes in UK Biobank.	Waist circumference adjusted for body mass index	457,690 European ancestry individuals		1p13.2	NR	WNT2B			ENSG00000134245			rs2273368-?	rs2273368	0	2273368	3_prime_UTR_variant	0	NR	1e-15	15				Affymetrix [~ 8270000] (imputed)	N
4	rs12730156	1	113063771	rs2273368	2019-03-13	30664634	Rask-Andersen M	2019-01-21	Nat Commun	www.ncbi.nlm.nih.gov/pubmed/30664634	Genome-wide association study of body fat distribution identifies adiposity loci and sex-specific genetic effects.	Body fat distribution (leg fat ratio)	55,006 British ancestry males, 61,132 British ancestry females	112,425 British ancestry males, 133,936 British ancestry females	1p13.2	CAPZA1, MOV10, ST7L, WNT2B	WNT2B			ENSG00000134245			rs2273368-T	rs2273368	0	2273368	3_prime_UTR_variant	0	0.196657	7e-16	15.1549	(females)	0.02999	NR unit increase (replication)	Affymetrix [25472837] (imputed)	N
4	rs12730156	1	113063771	rs2273368	2019-03-13	30664634	Rask-Andersen M	2019-01-21	Nat Commun	www.ncbi.nlm.nih.gov/pubmed/30664634	Genome-wide association study of body fat distribution identifies adiposity loci and sex-specific genetic effects.	Body fat distribution (trunk fat ratio)	55,006 British ancestry males, 61,132 British ancestry females	112,425 British ancestry males, 133,936 British ancestry females	1p13.2	CAPZA1, MOV10, ST7L, WNT2B	WNT2B			ENSG00000134245			rs2273368-T	rs2273368	0	2273368	3_prime_UTR_variant	0	0.196657	9e-19	18.0458	(females)	0.03321	NR unit decrease (replication)	Affymetrix [25472837] (imputed)	N
4	rs12730156	1	113063771	rs2273368	2019-03-13	30664634	Rask-Andersen M	2019-01-21	Nat Commun	www.ncbi.nlm.nih.gov/pubmed/30664634	Genome-wide association study of body fat distribution identifies adiposity loci and sex-specific genetic effects.	Body fat distribution (trunk fat ratio)	55,006 British ancestry males, 61,132 British ancestry females	112,425 British ancestry males, 133,936 British ancestry females	1p13.2	CAPZA1, MOV10, ST7L, WNT2B	WNT2B			ENSG00000134245			rs2273368-T	rs2273368	0	2273368	3_prime_UTR_variant	0	0.196657	1e-08	8		0.01461	NR unit decrease (replication)	Affymetrix [25472837] (imputed)	N
4	rs12730156	1	113063771	rs2273368	2021-08-24	34021172	Christakoudi S	2021-05-21	Sci Rep	www.ncbi.nlm.nih.gov/pubmed/34021172	GWAS of allometric body-shape indices in UK Biobank identifies loci suggesting associations with morphogenesis, organogenesis, adrenal cell renewal and cancer.	Waist circumference adjusted for body mass index	219,872 British ancestry women		1p13.2	WNT2B	WNT2B			ENSG00000134245			rs2273368-T	rs2273368	0	2273368	3_prime_UTR_variant	0	NR	4e-10	9.39794		0.0222757	[0.015-0.029] unit decrease	Affymetrix [321114] (imputed)	N
4	rs12730156	1	113068577	rs35147679	2020-08-03	32352494	Han X	2020-04-30	JAMA Ophthalmol	www.ncbi.nlm.nih.gov/pubmed/32352494	Association of Myopia and Intraocular Pressure With Retinal Detachment in European Descent Participants of the UK Biobank Cohort: A Mendelian Randomization Study.	Intraocular pressure	101,939 European ancestry cases		1p13.2	NR	ST7L, WNT2B			ENSG00000007341, ENSG00000134245			rs35147679-T	rs35147679	0	35147679	3_prime_UTR_variant	0	NR	1e-10	10		0.12	[0.081-0.159] unit increase	NR [NR]	N
4	rs12730156	1	113082153	rs10857961	2019-05-21	30595370	Kichaev G	2018-12-27	Am J Hum Genet	www.ncbi.nlm.nih.gov/pubmed/30595370	Leveraging Polygenic Functional Enrichment to Improve GWAS Power.	Height	approximately 458,000 European ancestry individuals		1p13.2		ST7L			ENSG00000007341			rs10857961-?	rs10857961	0	10857961	intron_variant	0	NR	1e-30	30				NR [~ 8900000] (imputed)	N
4	rs12730156	1	113082153	rs10857961	2022-03-07	34910505	van der Meer D	2021-12-15	Sci Adv	www.ncbi.nlm.nih.gov/pubmed/34910505	The genetic architecture of human cortical folding.	Vertex-wise cortical surface area	33,748 European ancestry individuals		1p13.2		ST7L			ENSG00000007341			rs10857961-A	rs10857961	0	10857961	intron_variant	0	0.23	2e-31	30.699		11.67	z score increase	Affymetrix [9061022] (imputed)	N
4	rs12730156	1	113085452	rs35023236	2022-11-23	35164939	van der Meer D	2022-02-11	Biol Psychiatry	www.ncbi.nlm.nih.gov/pubmed/35164939	Boosting Schizophrenia Genetics by Utilizing Genetic Overlap With Brain Morphology.	Brain morphology (MOSTest)	33,735 white British ancestry individuals		1p13.2		ST7L			ENSG00000007341			rs35023236-?	rs35023236	0	35023236	intron_variant	0	NR	5e-21	20.301				NR [9061072] (imputed)	N
4	rs12730156	1	113102398	rs60900293	2020-10-23	32665545	van der Meer D	2020-07-14	Nat Commun	www.ncbi.nlm.nih.gov/pubmed/32665545	Understanding the genetic determinants of the brain with MOSTest.	Cortical surface area (MOSTest)	26,502 European ancestry individuals		1p13.2	DMRTA2, FAF1, CDKN2C	ST7L			ENSG00000007341			rs60900293-?	rs60900293	0	60900293	intron_variant	0	NR	5e-11	10.301				NR [7428630] (imputed)	N
4	rs12730156	1	113102398	rs60900293	2020-10-23	32665545	van der Meer D	2020-07-14	Nat Commun	www.ncbi.nlm.nih.gov/pubmed/32665545	Understanding the genetic determinants of the brain with MOSTest.	Brain morphology (MOSTest)	26,502 European ancestry individuals		1p13.2	WNT2B, ST7L, CAPZA1, MOV10, RHOC, RP11-426L16.10, PPM1J	ST7L			ENSG00000007341			rs60900293-?	rs60900293	0	60900293	intron_variant	0	NR	3e-13	12.5229				NR [7428630] (imputed)	N
4	rs12730156	1	113106633	rs12137269	2023-02-09	36224396	Yengo L	2022-10-12	Nature	www.ncbi.nlm.nih.gov/pubmed/36224396	A saturated map of common genetic variants associated with human height.	Height	455,180 Hispanic or Latin American individuals		1p13.2		ST7L			ENSG00000007341			rs12137269-T	rs12137269	0	12137269	intron_variant	0	0.2653	6e-22	21.2218		0.0234	[0.019-0.028] unit decrease	Affymetrix, Illumina [1385132] (imputed)	N
4	rs12730156	1	113113194	rs60579835	2021-02-26	32514122	Ishigaki K	2020-06-08	Nat Genet	www.ncbi.nlm.nih.gov/pubmed/32514122	Large-scale genome-wide association study in a Japanese population identifies novel susceptibility loci across different diseases.	Pancreatic cancer	442 Japanese ancestry cases, 195,745 Japanese ancestry controls		1p13.2		ST7L			ENSG00000007341			rs60579835-T	rs60579835	0	60579835	intron_variant	0	0.468238	1e-08	8		1.4808	[1.294742339-1.69359157]	Illumina [8919992] (imputed)	N
4	rs12730156	1	113117213	rs12406530	2021-02-19	33547301	Chen VL	2021-02-05	Nat Commun	www.ncbi.nlm.nih.gov/pubmed/33547301	Genome-wide association study of serum liver enzymes implicates diverse metabolic and liver pathology.	Aspartate aminotransferase levels	389,565 European ancestry individuals	134,182 East Asian ancestry individuals	1p13.2	ST7L	ST7L			ENSG00000007341			rs12406530-A	rs12406530	0	12406530	intron_variant	0	0.79	6e-10	9.22185		6.2	z-score increase	Affymetrix [4314223] (imputed)	N
4	rs12730156	1	113128212	rs12045227	2020-03-03	31959993	Craig JE	2020-01-20	Nat Genet	www.ncbi.nlm.nih.gov/pubmed/31959993	Multitrait analysis of glaucoma identifies new risk loci and enables polygenic prediction of disease susceptibility and progression.	Intraocular pressure	133,492 European ancestry individuals		1p13.2	ST7L	ST7L			ENSG00000007341			rs12045227-G	rs12045227	0	12045227	intron_variant	0	0.8	2e-11	10.699				Affymetrix, Illumina [8002429] (imputed)	N
4	rs12730156	1	113128212	rs12045227	2018-10-10	30054594	MacGregor S	2018-07-27	Nat Genet	www.ncbi.nlm.nih.gov/pubmed/30054594	Genome-wide association study of intraocular pressure uncovers new pathways to glaucoma.	Intraocular pressure	133,492 European ancestry individuals		1p13.2	ST7L	ST7L			ENSG00000007341			rs12045227-?	rs12045227	0	12045227	intron_variant	0	NR	3e-11	10.5229		0.1062	[0.075-0.137] unit increase	Affymetrix, Illumina [up to 40000000] (imputed)	N
4	rs12730156	1	113130059	rs12730156	2019-02-08	30595370	Kichaev G	2018-12-27	Am J Hum Genet	www.ncbi.nlm.nih.gov/pubmed/30595370	Leveraging Polygenic Functional Enrichment to Improve GWAS Power.	Red cell distribution width	approximately 445,000 European ancestry individuals		1p13.2		ST7L			ENSG00000007341			rs12730156-?	rs12730156	0	12730156	intron_variant	0	NR	4e-08	7.39794				NR [~ 8900000] (imputed)	N
4	rs12730156	1	113130059	rs12730156	2021-12-15	34560273	Shadrin AA	2021-09-21	Neuroimage	www.ncbi.nlm.nih.gov/pubmed/34560273	Vertex-wise multivariate genome-wide association study identifies 780 unique genetic loci associated with cortical morphology.	Cortical surface area	35,657 White British ancestry individuals		1p13.2	NR	ST7L			ENSG00000007341			rs12730156-G	rs12730156	0	12730156	intron_variant	0	0.1666	1e-17	17				NR [9056863] (imputed)	N
4	rs12730156	1	113140583	rs12049572	2022-03-07	34910505	van der Meer D	2021-12-15	Sci Adv	www.ncbi.nlm.nih.gov/pubmed/34910505	The genetic architecture of human cortical folding.	Vertex-wise sulcal depth	33,748 European ancestry individuals		1p13.2		ST7L			ENSG00000007341			rs12049572-C	rs12049572	0	12049572	intron_variant	0	0.23	1e-56	56		15.85	z score increase	Affymetrix [9061022] (imputed)	N
4	rs12730156	1	113170389	rs2887882	2023-07-07	33510476	Stein MB	2021-01-28	Nat Genet	www.ncbi.nlm.nih.gov/pubmed/33510476	Genome-wide association analyses of post-traumatic stress disorder and its symptom subdomains in the Million Veteran Program.	Post-traumatic stress disorder symptom severity (hyperarousal)	186,689 European ancestry individuals		1p13.2		CAPZA1			ENSG00000116489			rs2887882-T	rs2887882	0	2887882	intron_variant	0	NR	2e-09	8.69897		0.1118	[0.075-0.148] unit decrease	Affymetrix [723305] (imputed)	N
4	rs12730156	1	113181739	rs61818802	2018-10-17	29785010	Khawaja AP	2018-05-21	Nat Genet	www.ncbi.nlm.nih.gov/pubmed/29785010	Genome-wide analyses identify 68 new loci associated with intraocular pressure and improve risk prediction for primary open-angle glaucoma.	Intraocular pressure	139,555 European ancestry individuals		1p13.2	CAPZA1	CAPZA1			ENSG00000116489			rs61818802-C	rs61818802	0	61818802	intron_variant	0	0.796	6e-10	9.22185		0.097	[0.066-0.128] unit decrease	Affymetrix, Illumina [NR] (imputed)	N
4	rs12730156	1	113190807	rs17030613	2019-05-02	30487518	Takeuchi F	2018-11-28	Nat Commun	www.ncbi.nlm.nih.gov/pubmed/30487518	Interethnic analyses of blood pressure loci in populations of East Asian and European descent.	Hypertension	22,566 Japanese ancestry cases, 28,226 Japanese ancestry controls	8,809 East Asian ancestry cases, 13,663 East Asian ancestry controls, 105,253 European ancestry individuals	1p13.2	CAPZA1	CAPZA1			ENSG00000116489			rs17030613-A	rs17030613	0	17030613	intron_variant	0	0.5155	1e-10	10	(Japanese)	0.0835	[0.058-0.109] unit decrease	Illumina [6200000] (imputed)	N
4	rs12730156	1	113190807	rs17030613	2019-05-02	30487518	Takeuchi F	2018-11-28	Nat Commun	www.ncbi.nlm.nih.gov/pubmed/30487518	Interethnic analyses of blood pressure loci in populations of East Asian and European descent.	Mean arterial pressure	130,777 Japanese ancestry individuals	53,008 East Asian individuals, 105,253 European ancestry individuals	1p13.2	CAPZA1	CAPZA1			ENSG00000116489			rs17030613-A	rs17030613	0	17030613	intron_variant	0	0.5155	9e-11	10.0458	(Japanese)	0.3422	[0.24-0.45] unit decrease	Illumina [6200000] (imputed)	N
4	rs12730156	1	113190807	rs17030613	2019-05-02	30487518	Takeuchi F	2018-11-28	Nat Commun	www.ncbi.nlm.nih.gov/pubmed/30487518	Interethnic analyses of blood pressure loci in populations of East Asian and European descent.	Diastolic blood pressure	130,777 Japanese ancestry individuals	53,008 East Asian individuals, 105,253 European ancestry individuals	1p13.2	CAPZA1	CAPZA1			ENSG00000116489			rs17030613-A	rs17030613	0	17030613	intron_variant	0	0.5155	6e-09	8.22185	(Japanese)	0.2773	[0.18-0.37] unit decrease	Illumina [6200000] (imputed)	N
4	rs12730156	1	113190807	rs17030613	2019-05-02	30487518	Takeuchi F	2018-11-28	Nat Commun	www.ncbi.nlm.nih.gov/pubmed/30487518	Interethnic analyses of blood pressure loci in populations of East Asian and European descent.	Systolic blood pressure	130,777 Japanese ancestry individuals	53,008 East Asian individuals, 105,253 European ancestry individuals	1p13.2	CAPZA1	CAPZA1			ENSG00000116489			rs17030613-A	rs17030613	0	17030613	intron_variant	0	0.52	3e-10	9.52288	(Japanese)	0.4689	[0.32-0.62] unit decrease	Illumina [6200000] (imputed)	N
4	rs12730156	1	113190807	rs17030613	2011-07-13	21572416	Kato N	2011-05-15	Nat Genet	www.ncbi.nlm.nih.gov/pubmed/21572416	Meta-analysis of genome-wide association studies identifies common variants associated with blood pressure variation in east Asians.	Blood pressure	19,608 East Asian ancestry individuals	30,765 East Asian ancestry individuals	1p13.2	ST7L, CAPZA1	CAPZA1			ENSG00000116489			rs17030613-C	rs17030613	0	17030613	intron_variant	0	0.49	1e-08	8	(Diastolic)	0.38	[0.24-0.52] mm Hg increase	Affymetrix, Illumina [1700000] (imputed)	N
4	rs12730156	1	113190807	rs17030613	2018-11-26	30275531	Klarin D	2018-10-01	Nat Genet	www.ncbi.nlm.nih.gov/pubmed/30275531	Genetics of blood lipids among ~300,000 multi-ethnic participants of the Million Veteran Program.	Total cholesterol levels	215,551 European ancestry individuals, 57,332 African American individuals, 24,743 Hispanic individuals	Up to 319,677 individuals	1p13.2	CAPZA1	CAPZA1			ENSG00000116489			rs17030613-A	rs17030613	0	17030613	intron_variant	0	0.8033	2e-08	7.69897		0.0128	[0.0083-0.0173] mg dl-1 increase	Affymetrix [up to 31400000] (imputed)	N
4	rs12730156	1	113190807	rs17030613	2018-05-11	29617998	Gao XR	2018-03-28	Hum Mol Genet	www.ncbi.nlm.nih.gov/pubmed/29617998	Genome-Wide Association Analyses Identify New Loci Influencing Intraocular Pressure.	Intraocular pressure	115,486 European ancestry individuals		1p13.2	CAPZA1	CAPZA1			ENSG00000116489			rs17030613-A	rs17030613	0	17030613	intron_variant	0	0.7962	2e-12	11.699		0.115	[0.081-0.149] unit decrease	Affymetrix [~ 11900000] (imputed)	N
4	rs12730156	1	113196896	rs3790598	2020-09-21	32888493	Chen MH	2020-09-01	Cell	www.ncbi.nlm.nih.gov/pubmed/32888493	Trans-ethnic and Ancestry-Specific Blood-Cell Genetics in 746,667 Individuals from 5 Global Populations.	Monocyte count	521,594 European ancestry individuals		1p13.2	NR	CAPZA1			ENSG00000116489			rs3790598-A	rs3790598	0	3790598	intron_variant	0	0.165518	1e-10	10		0.01615	[0.011-0.021] SD unit increase	Affymetrix, Illumina [50262088] (imputed)	N
4	rs12730156	1	113196896	rs3790598	2022-03-28	33821002	Naqvi S	2021-04-05	Nat Genet	www.ncbi.nlm.nih.gov/pubmed/33821002	Shared heritability of human face and brain shape.	Brain shape (segment 117)	19,670 European ancestry individuals		1p13.2		CAPZA1			ENSG00000116489			rs3790598-?	rs3790598	0	3790598	intron_variant	0	NR	5e-14	13.301				NR [9705931] (imputed)	N
4	rs12730156	1	113196896	rs3790598	2022-12-21	36477530	Saunders GRB	2022-12-07	Nature	www.ncbi.nlm.nih.gov/pubmed/36477530	Genetic diversity fuels gene discovery for tobacco and alcohol use.	Smoking initiation	2,669,029 European ancestry individuals		1p13.2		CAPZA1			ENSG00000116489			rs3790598-A	rs3790598	0	3790598	intron_variant	0	0.163	7e-13	12.1549		0.00842	[0.0061-0.0107] unit decrease	NR [NR] (imputed)	N
4	rs12730156	1	113196896	rs3790598	2022-12-14	36477530	Saunders GRB	2022-12-07	Nature	www.ncbi.nlm.nih.gov/pubmed/36477530	Genetic diversity fuels gene discovery for tobacco and alcohol use.	Smoking initiation	3,382,012 European ancestry, East Asian ancestry, Hispanic or Latin American, African ancestry individuals		1p13.2		CAPZA1			ENSG00000116489			rs3790598-A	rs3790598	0	3790598	intron_variant	0	0.151	2e-14	13.699		0.00836	[0.0062-0.0105] unit decrease	NR [NR] (imputed)	N
4	rs12730156	1	113196896	rs3790598	2021-12-15	34560273	Shadrin AA	2021-09-21	Neuroimage	www.ncbi.nlm.nih.gov/pubmed/34560273	Vertex-wise multivariate genome-wide association study identifies 780 unique genetic loci associated with cortical morphology.	Cortical thickness	35,657 White British ancestry individuals		1p13.2	NR	CAPZA1			ENSG00000116489			rs3790598-A	rs3790598	0	3790598	intron_variant	0	0.165	1e-17	17				NR [9056863] (imputed)	N
4	rs12730156	1	113196896	rs3790598	2022-03-07	34910505	van der Meer D	2021-12-15	Sci Adv	www.ncbi.nlm.nih.gov/pubmed/34910505	The genetic architecture of human cortical folding.	Vertex-wise cortical thickness	33,748 European ancestry individuals		1p13.2		CAPZA1			ENSG00000116489			rs3790598-A	rs3790598	0	3790598	intron_variant	0	0.17	1e-21	21		9.54	z score increase	Affymetrix [9061022] (imputed)	N
4	rs12730156	1	113196896	rs3790598	2022-08-04	35505052	Fan CC	2022-05-03	Nat Commun	www.ncbi.nlm.nih.gov/pubmed/35505052	Multivariate genome-wide association study on tissue-sensitive diffusion metrics highlights pathways that shape the human brain.	Whole brain restricted isotropic diffusion (multivariate analysis)	23,543 European ancestry individuals	11,555 European ancestry individuals, 3,030 non-European ancestry individuals	1p13.2		CAPZA1			ENSG00000116489			rs3790598-?	rs3790598	0	3790598	intron_variant	0	NR	3e-22	21.5229				NR [NR] (imputed)	N
4	rs12730156	1	113196896	rs3790598	2022-08-04	35505052	Fan CC	2022-05-03	Nat Commun	www.ncbi.nlm.nih.gov/pubmed/35505052	Multivariate genome-wide association study on tissue-sensitive diffusion metrics highlights pathways that shape the human brain.	Whole brain restricted directional diffusion (multivariate analysis)	23,543 European ancestry individuals	11,555 European ancestry individuals, 3,030 non-European ancestry individuals	1p13.2		CAPZA1			ENSG00000116489			rs3790598-?	rs3790598	0	3790598	intron_variant	0	NR	2e-16	15.699				NR [NR] (imputed)	N
4	rs12730156	1	113196896	rs3790598	2022-08-04	35505052	Fan CC	2022-05-03	Nat Commun	www.ncbi.nlm.nih.gov/pubmed/35505052	Multivariate genome-wide association study on tissue-sensitive diffusion metrics highlights pathways that shape the human brain.	Whole brain free water diffusion (multivariate analysis)	23,543 European ancestry individuals	11,555 European ancestry individuals, 3,030 non-European ancestry individuals	1p13.2		CAPZA1			ENSG00000116489			rs3790598-?	rs3790598	0	3790598	intron_variant	0	NR	9e-13	12.0458	(EA)			NR [NR] (imputed)	N
4	rs12730156	1	113202571	rs12120956	2015-09-24	25282103	Wood AR	2014-10-05	Nat Genet	www.ncbi.nlm.nih.gov/pubmed/25282103	Defining the role of common variation in the genomic and biological architecture of adult human height.	Height	253,288 European ancestry individuals	80,067 European ancestry individuals	1p13.2	CAPZA1	CAPZA1			ENSG00000116489			rs12120956-A	rs12120956	0	12120956	intron_variant	0	0.229	2e-12	11.699		0.025	[0.017-0.033] unit decrease	Affymetrix, Illumina, Perlegen [2550858] (imputed)	N
4	rs12730156	1	113223233	rs12126684	2023-02-23	36800424	Sha Z	2023-02-17	Sci Adv	www.ncbi.nlm.nih.gov/pubmed/36800424	Genetic architecture of the white matter connectome of the human brain.	Edge-level brain connectivity (multivariate analysis)	30,810 British ancestry individuals		1p13.2		MOV10			ENSG00000155363			rs12126684-G	rs12126684	0	12126684	intron_variant	0	0.800125	6e-11	10.2218		6.54941	z score increase	NR [9312361] (imputed)	N
4	rs12730156	1	113236681	rs3748656	2017-05-23	25673412	Shungin D	2015-02-12	Nature	www.ncbi.nlm.nih.gov/pubmed/25673412	New genetic loci link adipose and insulin biology to body fat distribution.	Hip circumference adjusted for BMI	up to 56,910 European ancestry men, up to 86,570 European ancestry women	up to 36,570 European ancestry men, 30,172 European ancestry women, 915 Filipino ancestry men, 735 Filipino ancestry women, 2,351 African American/Afro-Caribbean ancestry men, 6,258 African American/Afro-Caribbean ancestry women, 2,285 South Asian ancestry men, 506 South Asian ancestry women, 195 Seychellois ancestry men, 266 Seychellois ancestry women	1p13.2	MOV10	MOV10			ENSG00000155363			rs3748656-T	rs3748656	0	3748656	synonymous_variant	0	0.2402	6e-09	8.22185	(EA)	0.0244	[0.016-0.033] unit decrease	Affymetrix, Illumina, Perlegen [up to 2542447] (imputed)	N
4	rs12730156	1	113241052	rs2306940	2023-02-09	36224396	Yengo L	2022-10-12	Nature	www.ncbi.nlm.nih.gov/pubmed/36224396	A saturated map of common genetic variants associated with human height.	Height	5,314,291 European ancestry, Hispanic or Latin American, East Asian ancestry, African ancestry, South Asian ancestry individuals		1p13.2		MOV10			ENSG00000155363			rs2306940-C	rs2306940	0	2306940	synonymous_variant	0	0.2391	4e-223	222.398		0.0236	[0.022-0.025] unit decrease	Affymetrix, Illumina [1385132] (imputed)	N
4	rs12730156	1	113242122	rs1106287	2019-10-16	31562340	Akiyama M	2019-09-27	Nat Commun	www.ncbi.nlm.nih.gov/pubmed/31562340	Characterizing rare and low-frequency height-associated variants in the Japanese population.	Height	159,095 Japanese ancestry individuals	32,692 Japanese ancestry individuals	1p13.2	MOV10	MOV10			ENSG00000155363			rs1106287-?	rs1106287	0	1106287	non_coding_transcript_exon_variant	0	NR	2e-15	14.699		0.0227318	[0.017-0.028] unit decrease	Illumina [27896057] (imputed)	N
4	rs12730156	1	113242122	rs1106287	2021-12-14	34594039	Sakaue S	2021-09-30	Nat Genet	www.ncbi.nlm.nih.gov/pubmed/34594039	A cross-population atlas of genetic associations for 220 human phenotypes.	Height	165,056 East Asian ancestry individuals		1p13.2		MOV10			ENSG00000155363			rs1106287-G	rs1106287	0	1106287	non_coding_transcript_exon_variant	0	0.582994	2e-11	10.699		0.0135036	[0.0095-0.0175] unit decrease	Illumina [13479295] (imputed)	N
4	rs12730156	1	113242122	rs1106287	2021-12-14	34594039	Sakaue S	2021-09-30	Nat Genet	www.ncbi.nlm.nih.gov/pubmed/34594039	A cross-population atlas of genetic associations for 220 human phenotypes.	Height	360,388 European ancestry individuals, 165,056 East Asian ancestry individuals		1p13.2		MOV10			ENSG00000155363			rs1106287-G	rs1106287	0	1106287	non_coding_transcript_exon_variant	0	NR	2e-23	22.699		0.0144	[0.012-0.017] unit decrease	Affymetrix, Illumina [20538915] (imputed)	N
4	rs12730156	1	113242122	rs1106287	2023-02-09	36224396	Yengo L	2022-10-12	Nature	www.ncbi.nlm.nih.gov/pubmed/36224396	A saturated map of common genetic variants associated with human height.	Height	472,730 East Asian ancestry individuals		1p13.2		MOV10			ENSG00000155363			rs1106287-G	rs1106287	0	1106287	non_coding_transcript_exon_variant	0	0.5639	2e-14	13.699		0.0186	[0.014-0.023] unit decrease	Affymetrix, Illumina [1385132] (imputed)	N
5	rs12139133	1	119450102	rs61806199	2021-08-24	34021172	Christakoudi S	2021-05-21	Sci Rep	www.ncbi.nlm.nih.gov/pubmed/34021172	GWAS of allometric body-shape indices in UK Biobank identifies loci suggesting associations with morphogenesis, organogenesis, adrenal cell renewal and cancer.	Waist-to-hip ratio adjusted for BMI	186,825 British ancestry men		1p12	TBX15	TBX15			ENSG00000092607			rs61806199-T	rs61806199	0	61806199	intron_variant	0	NR	2e-09	8.69897		0.0245406	[0.017-0.033] unit increase	Affymetrix [323858] (imputed)	N
5	rs12139133	1	119450102	rs61806199	2021-08-24	34021172	Christakoudi S	2021-05-21	Sci Rep	www.ncbi.nlm.nih.gov/pubmed/34021172	GWAS of allometric body-shape indices in UK Biobank identifies loci suggesting associations with morphogenesis, organogenesis, adrenal cell renewal and cancer.	Waist-hip index	186,825 British ancestry men		1p12	TBX15	TBX15			ENSG00000092607			rs61806199-T	rs61806199	0	61806199	intron_variant	0	NR	3e-09	8.52288		0.0242123	[0.016-0.032] unit increase	Affymetrix [127266] (imputed)	N
5	rs12139133	1	119469188	rs10494217	2019-04-03	30778226	Justice AE	2019-02-18	Nat Genet	www.ncbi.nlm.nih.gov/pubmed/30778226	Protein-coding variants implicate novel genes related to lipid homeostasis contributing to body-fat distribution.	Waist-to-hip ratio adjusted for BMI (additive genetic model)	288,492 European ancestry individuals, up to 15,687 African American individuals, up to 29,315 South Asian ancestry individuals, up to 6,800 East Asian ancestry individuals, up to 4,075 Hispanic ancestry individuals	132,177 European ancestry individuals	1p12	TBX15	TBX15			ENSG00000092607			rs10494217-T	rs10494217	0	10494217	missense_variant	0	0.174	1e-10	10		0.0177	[0.012-0.023] unit increase	Affymetrix, Illumina [at least 228985]	N
5	rs12139133	1	119469188	rs10494217	2019-04-03	30778226	Justice AE	2019-02-18	Nat Genet	www.ncbi.nlm.nih.gov/pubmed/30778226	Protein-coding variants implicate novel genes related to lipid homeostasis contributing to body-fat distribution.	Waist-to-hip ratio adjusted for BMI (additive genetic model)	288,492 European ancestry individuals	132,177 European ancestry individuals	1p12	TBX15	TBX15			ENSG00000092607			rs10494217-T	rs10494217	0	10494217	missense_variant	0	0.1864	4e-10	9.39794		0.018	[0.012-0.024] unit increase	Affymetrix, Illumina [at least 228985]	N
5	rs12139133	1	119495315	rs12139133	2023-02-23	36800424	Sha Z	2023-02-17	Sci Adv	www.ncbi.nlm.nih.gov/pubmed/36800424	Genetic architecture of the white matter connectome of the human brain.	Edge-level brain connectivity (multivariate analysis)	30,810 British ancestry individuals		1p12		TBX15			ENSG00000092607			rs12139133-T	rs12139133	0	12139133	intron_variant	0	0.819724	9e-09	8.04576		5.75587	z score increase	NR [9312361] (imputed)	N
5	rs12139133	1	119495315	rs12139133	2021-08-24	34021172	Christakoudi S	2021-05-21	Sci Rep	www.ncbi.nlm.nih.gov/pubmed/34021172	GWAS of allometric body-shape indices in UK Biobank identifies loci suggesting associations with morphogenesis, organogenesis, adrenal cell renewal and cancer.	Hip index	219,872 British ancestry women		1p12	TBX15	TBX15			ENSG00000092607			rs12139133-C	rs12139133	0	12139133	intron_variant	0	NR	1e-09	9		0.0231685	[0.016-0.031] unit decrease	Affymetrix [321788] (imputed)	N
5	rs61806207	1	119496425	rs61806207	2023-03-08	36581621	Huang J	2022-12-29	Nat Commun	www.ncbi.nlm.nih.gov/pubmed/36581621	Genomics and phenomics of body mass index reveals a complex disease network.	Body mass index	1,122,049 European ancestry individuals		1p12		TBX15			ENSG00000092607			rs61806207-G	rs61806207	0	61806207	intron_variant	0	NR	5e-11	10.301		0.0172	[0.012-0.022] unit increase	Affymetrix [NR] (imputed)	N
5	rs12139133	1	119497154	rs12143789	2016-02-04	25673412	Shungin D	2015-02-12	Nature	www.ncbi.nlm.nih.gov/pubmed/25673412	New genetic loci link adipose and insulin biology to body fat distribution.	Waist-to-hip ratio adjusted for body mass index	up to 56,910 European ancestry men, up to 86,570 European ancestry women	up to 36,570 European ancestry men, 30,172 European ancestry women, 915 Filipino ancestry men, 735 Filipino ancestry women, 2,351 African American/Afro-Caribbean ancestry men, 6,258 African American/Afro-Caribbean ancestry women, 2,285 South Asian ancestry men, 506 South Asian ancestry women, 195 Seychellois ancestry men, 266 Seychellois ancestry women	1p12	TBX15	TBX15			ENSG00000092607			rs12143789-C	rs12143789	0	12143789	intron_variant	0	0.2055	8e-09	8.09691	(EA)	0.0244	[0.016-0.033] unit increase	Affymetrix, Illumina, Perlegen [up to 2542447] (imputed)	N
5	rs12139133	1	119497154	rs12143789	2016-02-04	25673412	Shungin D	2015-02-12	Nature	www.ncbi.nlm.nih.gov/pubmed/25673412	New genetic loci link adipose and insulin biology to body fat distribution.	Waist-to-hip ratio adjusted for body mass index	up to 56,910 European ancestry men, up to 86,570 European ancestry women	up to 36,570 European ancestry men, 30,172 European ancestry women, 915 Filipino ancestry men, 735 Filipino ancestry women, 2,351 African American/Afro-Caribbean ancestry men, 6,258 African American/Afro-Caribbean ancestry women, 2,285 South Asian ancestry men, 506 South Asian ancestry women, 195 Seychellois ancestry men, 266 Seychellois ancestry women	1p12	TBX15	TBX15			ENSG00000092607			rs12143789-C	rs12143789	0	12143789	intron_variant	0	0.2028	4e-09	8.39794		0.0246	[0.016-0.033] unit increase	Affymetrix, Illumina, Perlegen [up to 2542447] (imputed)	N
5	rs12139133	1	119501103	rs12144610	2018-01-29	29198719	Shaffer JR	2017-11-30	Am J Hum Genet	www.ncbi.nlm.nih.gov/pubmed/29198719	Multiethnic GWAS Reveals Polygenic Architecture of Earlobe Attachment.	Lobe attachment (rater-scored or self-reported)	66,741 European ancestry individuals, 5,062 Hispanic individuals, 2,857 Han Chinese ancestry individuals		1p12	NR	TBX15			ENSG00000092607			rs12144610-?	rs12144610	0	12144610	intron_variant	0	NR	1e-16	16				Illumina [at least 7383741] (imputed)	N
5	rs61806207	1	119516405	rs61806235	2020-04-17	31669095	Zhu Z	2019-10-24	J Allergy Clin Immunol	www.ncbi.nlm.nih.gov/pubmed/31669095	Shared Genetic and Experimental Links between Obesity-Related Traits and Asthma Subtypes in UK Biobank.	Waist circumference adjusted for body mass index	457,690 European ancestry individuals		1p12	NR	TBX15			ENSG00000092607			rs61806235-?	rs61806235	0	61806235	intron_variant	0	NR	2e-21	20.699				Affymetrix [~ 8270000] (imputed)	N
5	rs61806207	1	119516405	rs61806235	2020-04-17	31669095	Zhu Z	2019-10-24	J Allergy Clin Immunol	www.ncbi.nlm.nih.gov/pubmed/31669095	Shared Genetic and Experimental Links between Obesity-Related Traits and Asthma Subtypes in UK Biobank.	Body mass index	457,822 European ancestry individuals		1p12	NR	TBX15			ENSG00000092607			rs61806235-?	rs61806235	0	61806235	intron_variant	0	NR	6e-09	8.22185				Affymetrix [~ 8270000] (imputed)	N
5	rs61806207	1	119516405	rs61806235	2020-04-17	31669095	Zhu Z	2019-10-24	J Allergy Clin Immunol	www.ncbi.nlm.nih.gov/pubmed/31669095	Shared Genetic and Experimental Links between Obesity-Related Traits and Asthma Subtypes in UK Biobank.	Waist-to-hip ratio adjusted for BMI	457,690 European ancestry individuals		1p12	NR	TBX15			ENSG00000092607			rs61806235-?	rs61806235	0	61806235	intron_variant	0	NR	6e-31	30.2218				Affymetrix [~ 8270000] (imputed)	N
5	rs61806207	1	119516405	rs61806235	2021-08-24	34021172	Christakoudi S	2021-05-21	Sci Rep	www.ncbi.nlm.nih.gov/pubmed/34021172	GWAS of allometric body-shape indices in UK Biobank identifies loci suggesting associations with morphogenesis, organogenesis, adrenal cell renewal and cancer.	Waist circumference adjusted for body mass index	219,872 British ancestry women		1p12	TBX15	TBX15			ENSG00000092607			rs61806235-G	rs61806235	0	61806235	intron_variant	0	NR	2e-11	10.699		0.0301125	[0.021-0.039] unit increase	Affymetrix [321114] (imputed)	N
5	rs61806207	1	119516405	rs61806235	2021-08-24	34021172	Christakoudi S	2021-05-21	Sci Rep	www.ncbi.nlm.nih.gov/pubmed/34021172	GWAS of allometric body-shape indices in UK Biobank identifies loci suggesting associations with morphogenesis, organogenesis, adrenal cell renewal and cancer.	A body shape index	186,825 British ancestry men		1p12	TBX15	TBX15			ENSG00000092607			rs61806235-G	rs61806235	0	61806235	intron_variant	0	NR	2e-08	7.69897		0.027466	[0.018-0.037] unit increase	Affymetrix [323858] (imputed)	N
5	rs61806207	1	119516405	rs61806235	2021-08-24	34021172	Christakoudi S	2021-05-21	Sci Rep	www.ncbi.nlm.nih.gov/pubmed/34021172	GWAS of allometric body-shape indices in UK Biobank identifies loci suggesting associations with morphogenesis, organogenesis, adrenal cell renewal and cancer.	Waist-to-hip ratio adjusted for BMI	186,825 British ancestry men		1p12	TBX15	TBX15			ENSG00000092607			rs61806235-G	rs61806235	0	61806235	intron_variant	0	NR	9e-21	20.0458		0.0462686	[0.037-0.056] unit increase	Affymetrix [323858] (imputed)	N
5	rs61806207	1	119516405	rs61806235	2021-08-24	34021172	Christakoudi S	2021-05-21	Sci Rep	www.ncbi.nlm.nih.gov/pubmed/34021172	GWAS of allometric body-shape indices in UK Biobank identifies loci suggesting associations with morphogenesis, organogenesis, adrenal cell renewal and cancer.	Waist circumference adjusted for body mass index	186,825 British ancestry men		1p12	TBX15	TBX15			ENSG00000092607			rs61806235-G	rs61806235	0	61806235	intron_variant	0	NR	2e-09	8.69897		0.0294865	[0.02-0.039] unit increase	Affymetrix [321114] (imputed)	N
5	rs61806207	1	119516405	rs61806235	2021-08-24	34021172	Christakoudi S	2021-05-21	Sci Rep	www.ncbi.nlm.nih.gov/pubmed/34021172	GWAS of allometric body-shape indices in UK Biobank identifies loci suggesting associations with morphogenesis, organogenesis, adrenal cell renewal and cancer.	Hip index	186,825 British ancestry men		1p12	TBX15	TBX15			ENSG00000092607			rs61806235-G	rs61806235	0	61806235	intron_variant	0	NR	2e-11	10.699		0.0341042	[0.024-0.044] unit decrease	Affymetrix [323858] (imputed)	N
5	rs61806207	1	119516405	rs61806235	2021-08-24	34021172	Christakoudi S	2021-05-21	Sci Rep	www.ncbi.nlm.nih.gov/pubmed/34021172	GWAS of allometric body-shape indices in UK Biobank identifies loci suggesting associations with morphogenesis, organogenesis, adrenal cell renewal and cancer.	Waist-hip index	186,825 British ancestry men		1p12	TBX15	TBX15			ENSG00000092607			rs61806235-G	rs61806235	0	61806235	intron_variant	0	NR	3e-21	20.5229		0.0467901	[0.037-0.056] unit increase	Affymetrix [127266] (imputed)	N
5	rs61806207	1	119516405	rs61806235	2021-08-24	34021172	Christakoudi S	2021-05-21	Sci Rep	www.ncbi.nlm.nih.gov/pubmed/34021172	GWAS of allometric body-shape indices in UK Biobank identifies loci suggesting associations with morphogenesis, organogenesis, adrenal cell renewal and cancer.	A body shape index	219,872 British ancestry women		1p12	TBX15	TBX15			ENSG00000092607			rs61806235-G	rs61806235	0	61806235	intron_variant	0	NR	2e-09	8.69897		0.0270358	[0.018-0.036] unit increase	Affymetrix [321169] (imputed)	N
5	rs61806207	1	119516405	rs61806235	2021-08-24	34021172	Christakoudi S	2021-05-21	Sci Rep	www.ncbi.nlm.nih.gov/pubmed/34021172	GWAS of allometric body-shape indices in UK Biobank identifies loci suggesting associations with morphogenesis, organogenesis, adrenal cell renewal and cancer.	Waist-to-hip ratio adjusted for BMI	219,872 British ancestry women		1p12	TBX15	TBX15			ENSG00000092607			rs61806235-G	rs61806235	0	61806235	intron_variant	0	NR	3e-13	12.5229		0.0325778	[0.024-0.041] unit increase	Affymetrix [319769] (imputed)	N
5	rs61806207	1	119516405	rs61806235	2023-07-07	36889626	Zhang L	2023-03-06	Osteoarthritis Cartilage	www.ncbi.nlm.nih.gov/pubmed/36889626	A sex- and site-specific relationship between body mass index and osteoarthritis: evidence from observational and genetic analyses.	Body mass index or knee osteoarthritis (pleiotropy)	806,834 European ancestry BMI individuals, 62,497 European ancestry knee osteoarthritis cases, 333,557 European ancestry controls		1p12		TBX15			ENSG00000092607			rs61806235-A	rs61806235	0	61806235	intron_variant	0	NR	6e-12	11.2218				NR [NR]	N
5	rs61806207	1	119516405	rs61806235	2021-08-24	34021172	Christakoudi S	2021-05-21	Sci Rep	www.ncbi.nlm.nih.gov/pubmed/34021172	GWAS of allometric body-shape indices in UK Biobank identifies loci suggesting associations with morphogenesis, organogenesis, adrenal cell renewal and cancer.	Waist-hip index	219,872 British ancestry women		1p12	TBX15	TBX15			ENSG00000092607			rs61806235-G	rs61806235	0	61806235	intron_variant	0	NR	2e-14	13.699		0.0340596	[0.025-0.043] unit increase	Affymetrix [319769] (imputed)	N
5	rs10802070	1	119517420	rs11584380	2019-02-08	30595370	Kichaev G	2018-12-27	Am J Hum Genet	www.ncbi.nlm.nih.gov/pubmed/30595370	Leveraging Polygenic Functional Enrichment to Improve GWAS Power.	Heel bone mineral density	approximately 446,000 European ancestry individuals		1p12		TBX15			ENSG00000092607			rs11584380-?	rs11584380	0	11584380	intron_variant	0	NR	4e-37	36.3979				NR [~ 8900000] (imputed)	N
5	rs10802070	1	119517420	rs11584380	2019-01-28	30598549	Morris JA	2018-12-31	Nat Genet	www.ncbi.nlm.nih.gov/pubmed/30598549	An atlas of genetic influences on osteoporosis in humans and mice.	Heel bone mineral density	426,824 British ancestry individuals		1p12	TBX15	TBX15			ENSG00000092607			rs11584380-C	rs11584380	0	11584380	intron_variant	0	0.559095	3e-36	35.5229		0.0232436	[0.02-0.027] unit decrease	NR [13737936] (imputed)	N
5	rs10802070	1	119517420	rs11584380	2021-08-24	34021172	Christakoudi S	2021-05-21	Sci Rep	www.ncbi.nlm.nih.gov/pubmed/34021172	GWAS of allometric body-shape indices in UK Biobank identifies loci suggesting associations with morphogenesis, organogenesis, adrenal cell renewal and cancer.	Waist circumference adjusted for body mass index	219,872 British ancestry women		1p12	TBX15	TBX15			ENSG00000092607			rs11584380-T	rs11584380	0	11584380	intron_variant	0	NR	1e-15	15		0.0228229	[0.017-0.028] unit increase	Affymetrix [321114] (imputed)	N
5	rs10802070	1	119521631	rs6680737	2018-09-20	28869591	Kemp JP	2017-09-04	Nat Genet	www.ncbi.nlm.nih.gov/pubmed/28869591	Identification of 153 new loci associated with heel bone mineral density and functional involvement of GPC6 in osteoporosis.	Heel bone mineral density	76,067 European ancestry women, 66,420 European ancestry men		1p12	TBX15	TBX15			ENSG00000092607			rs6680737-G	rs6680737	0	6680737	intron_variant	0	0.559674	2e-14	13.699		0.0251445	[0.019-0.032] unit decrease	NR [17166351] (imputed)	N
5	rs10802070	1	119521631	rs6680737	2018-09-20	28869591	Kemp JP	2017-09-04	Nat Genet	www.ncbi.nlm.nih.gov/pubmed/28869591	Identification of 153 new loci associated with heel bone mineral density and functional involvement of GPC6 in osteoporosis.	Heel bone mineral density	76,067 European ancestry women, 66,420 European ancestry men		1p12	TBX15	TBX15			ENSG00000092607			rs6680737-G	rs6680737	0	6680737	intron_variant	0	0.559052	4e-10	9.39794	(men)	0.0316782	[0.022-0.042] unit decrease	NR [17166351] (imputed)	N
5	rs10802070	1	119521631	rs6680737	2018-10-18	30048462	Kim SK	2018-07-26	PLoS One	www.ncbi.nlm.nih.gov/pubmed/30048462	Identification of 613 new loci associated with heel bone mineral density and a polygenic risk score for bone mineral density, osteoporosis and fracture.	Heel bone mineral density	394,929 European ancestry individuals		1p12		TBX15			ENSG00000092607			rs6680737-?	rs6680737	0	6680737	intron_variant	0	NR	2e-36	35.699		0.0258173	[0.022-0.03] unit decrease	Affymetrix [20259828] (imputed)	N
5	rs10802070	1	119523570	rs12088206	2021-08-24	34021172	Christakoudi S	2021-05-21	Sci Rep	www.ncbi.nlm.nih.gov/pubmed/34021172	GWAS of allometric body-shape indices in UK Biobank identifies loci suggesting associations with morphogenesis, organogenesis, adrenal cell renewal and cancer.	Waist circumference adjusted for body mass index	186,825 British ancestry men		1p12	TBX15	TBX15			ENSG00000092607			rs12088206-T	rs12088206	0	12088206	intron_variant	0	NR	3e-14	13.5229		0.0235407	[0.017-0.03] unit increase	Affymetrix [321114] (imputed)	N
5	rs10802070	1	119523570	rs12088206	2021-08-24	34021172	Christakoudi S	2021-05-21	Sci Rep	www.ncbi.nlm.nih.gov/pubmed/34021172	GWAS of allometric body-shape indices in UK Biobank identifies loci suggesting associations with morphogenesis, organogenesis, adrenal cell renewal and cancer.	A body shape index	219,872 British ancestry women		1p12	TBX15	TBX15			ENSG00000092607			rs12088206-T	rs12088206	0	12088206	intron_variant	0	NR	8e-16	15.0969		0.0230409	[0.017-0.029] unit increase	Affymetrix [321169] (imputed)	N
5	rs10802070	1	119535334	rs10923715	2021-08-24	34021172	Christakoudi S	2021-05-21	Sci Rep	www.ncbi.nlm.nih.gov/pubmed/34021172	GWAS of allometric body-shape indices in UK Biobank identifies loci suggesting associations with morphogenesis, organogenesis, adrenal cell renewal and cancer.	A body shape index	186,825 British ancestry men		1p12	TBX15	TBX15 - WARS2	ENSG00000092607	ENSG00000116874		3155	38505	rs10923715-A	rs10923715	0	10923715	upstream_gene_variant	1	NR	6e-12	11.2218		0.021396	[0.015-0.027] unit increase	Affymetrix [323858] (imputed)	N
5	rs10802070	1	119535334	rs10923715	2022-08-04	35505052	Fan CC	2022-05-03	Nat Commun	www.ncbi.nlm.nih.gov/pubmed/35505052	Multivariate genome-wide association study on tissue-sensitive diffusion metrics highlights pathways that shape the human brain.	Whole brain restricted isotropic diffusion (multivariate analysis)	23,543 European ancestry individuals	11,555 European ancestry individuals, 3,030 non-European ancestry individuals	1p12		TBX15 - WARS2	ENSG00000092607	ENSG00000116874		3155	38505	rs10923715-?	rs10923715	0	10923715	upstream_gene_variant	1	NR	6e-23	22.2218	(EA)			NR [NR] (imputed)	N
5	rs61806207	1	119539797	rs79950770	2022-11-16	34791242	Knol MJ	2021-11-15	Hum Mol Genet	www.ncbi.nlm.nih.gov/pubmed/34791242	Genetic architecture of orbital telorism.	Orbital telorism	34,130 European ancestry individuals		1p12		TBX15 - WARS2	ENSG00000092607	ENSG00000116874		7618	34042	rs79950770-?	rs79950770	0	79950770	downstream_gene_variant	1	NR	1e-11	11		0.2317	[0.16-0.3] unit decrease	Affymetrix, Illumina [NR] (imputed)	N
5	rs10802070	1	119541879	rs10923720	2021-08-24	34021172	Christakoudi S	2021-05-21	Sci Rep	www.ncbi.nlm.nih.gov/pubmed/34021172	GWAS of allometric body-shape indices in UK Biobank identifies loci suggesting associations with morphogenesis, organogenesis, adrenal cell renewal and cancer.	Waist-to-hip ratio adjusted for BMI	186,825 British ancestry men		1p12	RP4-712E4.1	TBX15 - WARS2	ENSG00000092607	ENSG00000116874		9700	31960	rs10923720-C	rs10923720	0	10923720	intergenic_variant	1	NR	2e-22	21.699		0.0312058	[0.025-0.037] unit increase	Affymetrix [323858] (imputed)	N
5	rs10802070	1	119541879	rs10923720	2021-08-24	34021172	Christakoudi S	2021-05-21	Sci Rep	www.ncbi.nlm.nih.gov/pubmed/34021172	GWAS of allometric body-shape indices in UK Biobank identifies loci suggesting associations with morphogenesis, organogenesis, adrenal cell renewal and cancer.	Waist-hip index	186,825 British ancestry men		1p12	RP4-712E4.1	TBX15 - WARS2	ENSG00000092607	ENSG00000116874		9700	31960	rs10923720-C	rs10923720	0	10923720	intergenic_variant	1	NR	4e-23	22.3979		0.0317252	[0.025-0.038] unit increase	Affymetrix [127266] (imputed)	N
5	rs10802070	1	119544002	rs10923723	2022-08-04	35505052	Fan CC	2022-05-03	Nat Commun	www.ncbi.nlm.nih.gov/pubmed/35505052	Multivariate genome-wide association study on tissue-sensitive diffusion metrics highlights pathways that shape the human brain.	Whole brain restricted directional diffusion (multivariate analysis)	23,543 European ancestry individuals	11,555 European ancestry individuals, 3,030 non-European ancestry individuals	1p12		TBX15 - WARS2	ENSG00000092607	ENSG00000116874		11823	29837	rs10923723-?	rs10923723	0	10923723	non_coding_transcript_exon_variant	1	NR	1e-20	20				NR [NR] (imputed)	N
5	rs61806207	1	119569131	rs145966892	2022-11-16	34791242	Knol MJ	2021-11-15	Hum Mol Genet	www.ncbi.nlm.nih.gov/pubmed/34791242	Genetic architecture of orbital telorism.	Orbital telorism	34,130 European ancestry individuals		1p12		TBX15 - WARS2	ENSG00000092607	ENSG00000116874		36952	4708	rs145966892-?	rs145966892	0	145966892	downstream_gene_variant	1	NR	4e-12	11.3979		0.2202	[0.16-0.28] unit increase	Affymetrix, Illumina [NR] (imputed)	N
5	rs61806207	1	119569751	rs17023073	2019-02-06	30595370	Kichaev G	2018-12-27	Am J Hum Genet	www.ncbi.nlm.nih.gov/pubmed/30595370	Leveraging Polygenic Functional Enrichment to Improve GWAS Power.	Balding type 1	approximately 208,000 European ancestry individuals		1p12		TBX15 - WARS2	ENSG00000092607	ENSG00000116874		37572	4088	rs17023073-?	rs17023073	0	17023073	intergenic_variant	1	NR	2e-66	65.699				NR [~ 8900000] (imputed)	N
5	rs61806207	1	119581151	rs17023135	2019-02-01	30573740	Yap CX	2018-12-20	Nat Commun	www.ncbi.nlm.nih.gov/pubmed/30573740	Dissection of genetic variation and evidence for pleiotropy in male pattern baldness.	Male-pattern baldness	205,327 European ancestry males		1p12	NR	WARS2			ENSG00000116874			rs17023135-C	rs17023135	0	17023135	intron_variant	0	0.129825	5e-27	26.301		0.0524446	[0.043-0.062] unit decrease	NR [19129689] (imputed)	N
5	rs61806207	1	119608732	rs17185996	2019-05-15	28272467	Heilmann-Heimbach S	2017-03-08	Nat Commun	www.ncbi.nlm.nih.gov/pubmed/28272467	Meta-analysis identifies novel risk loci and yields systematic insights into the biology of male-pattern baldness.	Male-pattern baldness	10,846 European ancestry cases, 11,672 European ancestry controls		1p12		WARS2			ENSG00000116874			rs17185996-T	rs17185996	0	17185996	intron_variant	0	0.13	1e-14	14		0.23	[0.17-0.29] unit increase	Affymetrix, Illumina [8004650] (imputed)	N
5	rs10802070	1	119624163	rs2885226	2021-12-15	34560273	Shadrin AA	2021-09-21	Neuroimage	www.ncbi.nlm.nih.gov/pubmed/34560273	Vertex-wise multivariate genome-wide association study identifies 780 unique genetic loci associated with cortical morphology.	Cortical thickness	35,657 White British ancestry individuals		1p12	NR	WARS2			ENSG00000116874			rs2885226-C	rs2885226	0	2885226	intron_variant	0	0.3909	8e-09	8.09691				NR [9056863] (imputed)	N
5	rs10802070	1	119631174	rs17023223	2017-08-18	28448500	Graff M	2017-04-27	PLoS Genet	www.ncbi.nlm.nih.gov/pubmed/28448500	Genome-wide physical activity interactions in adiposity - A meta-analysis of 200,452 adults.	Waist-to-hip ratio adjusted for BMI (joint analysis for main effect and physical activity interaction)	2,518 African American women, 83,707 European ancestry women, 1,773 Filipino ancestry women, 1,030 Indian ancestry women, 1,457 African American men, 52,993 European ancestry men, 7,648 Indian ancestry men, 5,527 European ancestry individuals	6,244 African American women, 17,531 European ancestry women, 329 African American men, 19,956 European ancestry men	1p12	TBX15, WARS2	WARS2			ENSG00000116874			rs17023223-?	rs17023223	0	17023223	intron_variant	0	0.3839	4e-08	7.39794	(EA, men)			Affymetrix, Illumina, Perlegen [~ 2500000] (imputed)	N
5	rs61806207	1	119672649	rs17186024	2018-12-03	28196072	Hagenaars SP	2017-02-14	PLoS Genet	www.ncbi.nlm.nih.gov/pubmed/28196072	Genetic prediction of male pattern baldness.	Male-pattern baldness	52,874 British ancestry males		1p12	TBX15, WARS2	WARS2			ENSG00000116874			rs17186024-A	rs17186024	0	17186024	intron_variant	0	NR	6e-17	16.2218		0.0768261	NR unit decrease	NR [NR] (imputed)	N
6	rs2790688	1	153992909	rs2790688	2022-08-30	32193382	Cole JB	2020-03-19	Nat Commun	www.ncbi.nlm.nih.gov/pubmed/32193382	Comprehensive genomic analysis of dietary habits in UK Biobank identifies hundreds of genetic associations.	Fresh fruit consumption	447,401 European ancestry individuals		1q21.3		NUP210L			ENSG00000143552			rs2790688-C	rs2790688	0	2790688	intron_variant	0	0.845791	2e-13	12.699		0.0209061	[0.015-0.027] unit decrease	NR [NR] (imputed)	N
6	rs2790688	1	154020378	rs6671009	2018-11-12	30038396	Lee JJ	2018-07-23	Nat Genet	www.ncbi.nlm.nih.gov/pubmed/30038396	Gene discovery and polygenic prediction from a genome-wide association study of educational attainment in 1.1 million individuals.	Self-reported math ability (MTAG)	670,471 European ancestry individuals		1q21.3	Intergenic	NUP210L			ENSG00000143552			rs6671009-T	rs6671009	0	6671009	intron_variant	0	0.1375	2e-22	21.699	(MTAG)	0.0254	[0.02-0.03] unit increase	Affymetrix, Illumina [7100000] (imputed)	N
6	rs2790688	1	154020378	rs6671009	2018-11-12	30038396	Lee JJ	2018-07-23	Nat Genet	www.ncbi.nlm.nih.gov/pubmed/30038396	Gene discovery and polygenic prediction from a genome-wide association study of educational attainment in 1.1 million individuals.	Highest math class taken (MTAG)	811,539 European ancestry individuals		1q21.3	Intergenic	NUP210L			ENSG00000143552			rs6671009-T	rs6671009	0	6671009	intron_variant	0	0.1381	2e-18	17.699	(MTAG)	0.0209	[0.016-0.026] unit increase	Affymetrix, Illumina [7100000] (imputed)	N
6	rs2790688	1	154026642	rs34752019	2022-12-16	36333282	Kim YJ	2022-11-04	Nat Commun	www.ncbi.nlm.nih.gov/pubmed/36333282	The contribution of common and rare genetic variants to variation in metabolic traits in 288,137 East Asians.	Gamma glutamyl transferase levels	288,127 East Asian ancestry individuals		1q21.3		NUP210L			ENSG00000143552			rs34752019-G	rs34752019	0	34752019	intron_variant	0	0.4626	1e-13	13		0.0224	[0.017-0.028] unit decrease	NR [6000000] (imputed)	N
6	rs2790688	1	154131870	rs3935419	2021-12-14	34594039	Sakaue S	2021-09-30	Nat Genet	www.ncbi.nlm.nih.gov/pubmed/34594039	A cross-population atlas of genetic associations for 220 human phenotypes.	Mean corpuscular volume	129,832 East Asian ancestry individuals		1q21.3		TPM3			ENSG00000143549			rs3935419-A	rs3935419	0	3935419	intron_variant	0	0.395093	6e-18	17.2218		0.0316593	[0.024-0.039] unit increase	Illumina [13476266] (imputed)	N
6	rs2790688	1	154142265	rs12028949	2022-04-05	34855049	Pasman JA	2021-12-02	Behav Genet	www.ncbi.nlm.nih.gov/pubmed/34855049	Genetic Risk for Smoking: Disentangling Interplay Between Genes and Socioeconomic Status.	Lifetime smoking	272,943 European or unknown ancestry cases, 226,795 European or unknown ancestry controls		1q21.3		TPM3			ENSG00000143549			rs12028949-?	rs12028949	0	12028949	non_coding_transcript_exon_variant	0	NR	2e-10	9.69897				NR [1300000]	N
6	rs2790688	1	154149767	rs11265238	2020-09-21	32888493	Chen MH	2020-09-01	Cell	www.ncbi.nlm.nih.gov/pubmed/32888493	Trans-ethnic and Ancestry-Specific Blood-Cell Genetics in 746,667 Individuals from 5 Global Populations.	Mean corpuscular volume	121,047 East Asian ancestry individuals		1q21.3	NR	TPM3			ENSG00000143549			rs11265238-T	rs11265238	0	11265238	intron_variant	0	0.605188	2e-14	13.699		0.031853	[0.024-0.04] SD units decrease	Affymetrix, Illumina [16286195] (imputed)	N
6	rs2790688	1	154150448	rs4620534	2018-07-28	29403010	Kanai M	2018-02-05	Nat Genet	www.ncbi.nlm.nih.gov/pubmed/29403010	Genetic analysis of quantitative traits in the Japanese population links cell types to complex human diseases.	Mean corpuscular volume	108,256 Japanese ancestry individuals		1q21.3	TPM3	TPM3			ENSG00000143549			rs4620534-?	rs4620534	0	4620534	intron_variant	0	NR	8e-16	15.0969		0.03485	[0.026-0.043] unit increase novel	Illumina [6108953] (imputed)	N
6	rs2790688	1	154150448	rs4620534	2022-04-05	34855049	Pasman JA	2021-12-02	Behav Genet	www.ncbi.nlm.nih.gov/pubmed/34855049	Genetic Risk for Smoking: Disentangling Interplay Between Genes and Socioeconomic Status.	Lifetime smoking (without educational attainment)	272,943 European or unknown ancestry cases, 226,795 European or unknown ancestry controls		1q21.3		TPM3			ENSG00000143549			rs4620534-?	rs4620534	0	4620534	intron_variant	0	NR	1e-08	8				NR [1300000]	N
6	rs2790688	1	154150448	rs4620534	2021-06-29	33462484	Sinnott-Armstrong N	2021-01-18	Nat Genet	www.ncbi.nlm.nih.gov/pubmed/33462484	Genetics of 35 blood and urine biomarkers in the UK Biobank.	Triglyceride levels	342,233 European ancestry individuals, 6,014 African ancestry individuals, 7,330 South Asian ancestry individuals		1q21.3	NR	TPM3			ENSG00000143549			rs4620534-A	rs4620534	0	4620534	intron_variant	0	NR	1e-09	9		0.0221	[0.015-0.029] unit decrease	Affymetrix [9000000] (imputed)	N
6	rs2790688	1	154154194	rs35761479	2019-10-04	30679032	Brazel DM	2018-12-06	Biol Psychiatry	www.ncbi.nlm.nih.gov/pubmed/30679032	Exome Chip Meta-analysis Fine Maps Causal Variants and Elucidates the Genetic Architecture of Rare Coding Variants in Smoking and Alcohol Use.	Smoking initiation (ever regular vs never regular)	up to 433,216 European ancestry individuals		1q21.3	TPM3	TPM3			ENSG00000143549			rs35761479-A	rs35761479	0	35761479	intron_variant	0	0.122	4e-13	12.3979		0.0253	[0.018-0.032] unit decrease	Illumina [~ 250000] (imputed)	N
6	rs2790688	1	154154194	rs35761479	2019-03-18	30643258	Karlsson Linner R	2019-01-14	Nat Genet	www.ncbi.nlm.nih.gov/pubmed/30643258	Genome-wide association analyses of risk tolerance and risky behaviors in over 1 million individuals identify hundreds of loci and shared genetic influences.	Smoking status (ever vs never smokers)	518,633 European ancestry individuals		1q21.3	C1orf189	TPM3			ENSG00000143549			rs35761479-A	rs35761479	0	35761479	intron_variant	0	0.1212	3e-11	10.5229		0.0220956	[0.016-0.029] unit decrease	Affymetrix [11514654] (imputed)	N
6	rs2790688	1	154162503	rs6676022	2022-12-12	36376304	Koskeridis F	2022-11-14	Nat Commun	www.ncbi.nlm.nih.gov/pubmed/36376304	Pleiotropic genetic architecture and novel loci for C-reactive protein levels.	Low-density lipoprotein levels (MTAG)	361,194 European ancestry individuals		1q21.3		TPM3			ENSG00000143549			rs6676022-T	rs6676022	0	6676022	intron_variant	0	NR	1e-08	8		0.01207	[0.0079-0.0162] unit decrease	NR [6206408] (imputed)	N
6	rs2790688	1	154163526	rs11802893	2019-02-08	30595370	Kichaev G	2018-12-27	Am J Hum Genet	www.ncbi.nlm.nih.gov/pubmed/30595370	Leveraging Polygenic Functional Enrichment to Improve GWAS Power.	Smoking status	approximately 458,000 European ancestry individuals		1q21.3		TPM3			ENSG00000143549			rs11802893-?	rs11802893	0	11802893	intron_variant	0	NR	1e-11	11				NR [~ 8900000] (imputed)	N
7	rs72704117	1	154848581	rs72702209	2020-02-07	31761296	Hernandez Cordero AI	2019-11-21	Am J Hum Genet	www.ncbi.nlm.nih.gov/pubmed/31761296	Genome-wide Associations Reveal Human-Mouse Genetic Convergence and Modifiers of Myogenesis, CPNE1 and STC2.	Appendicular lean mass	181,862 European ancestry elderly individuals		1q21.3	NR	KCNN3 - PMVK	ENSG00000143603	ENSG00000163344		5824	48635	rs72702209-C	rs72702209	0	72702209	intergenic_variant	1	0.0230684	5e-11	10.301		0.145326	[0.1-0.19] unit increase	Affymetrix [17914406] (imputed)	N
7	rs72704117	1	155046402	rs72702268	2020-02-07	31761296	Hernandez Cordero AI	2019-11-21	Am J Hum Genet	www.ncbi.nlm.nih.gov/pubmed/31761296	Genome-wide Associations Reveal Human-Mouse Genetic Convergence and Modifiers of Myogenesis, CPNE1 and STC2.	Appendicular lean mass	85,750 European ancestry middle-aged adult individuals		1q21.3	NR	EFNA4 - EFNA3	ENSG00000243364	ENSG00000143590		4373	4911	rs72702268-T	rs72702268	0	72702268	intron_variant	1	0.0231566	4e-12	11.3979		0.226931	[0.16-0.29] unit increase	Affymetrix [21375087] (imputed)	N
7	rs72704117	1	155046402	rs72702268	2022-03-28	33821002	Naqvi S	2021-04-05	Nat Genet	www.ncbi.nlm.nih.gov/pubmed/33821002	Shared heritability of human face and brain shape.	Brain shape (segment 117)	19,670 European ancestry individuals		1q21.3		EFNA4 - EFNA3	ENSG00000243364	ENSG00000143590		4373	4911	rs72702268-?	rs72702268	0	72702268	intron_variant	1	NR	1e-13	13				NR [9705931] (imputed)	N
7	rs4390169	1	155071588	rs57742792	2020-01-21	31809533	Han X	2019-09-06	Hum Mol Genet	www.ncbi.nlm.nih.gov/pubmed/31809533	Genome-wide association analysis of 95 549 individuals identifies novel loci and genes influencing optic disc morphology.	Optic disc size	67,040 British ancestry individuals	28,509 European ancestry individuals	1q21.3	EFNA3	EFNA3 - Y_RNA	ENSG00000143590	ENSG00000200769		11574	21378	rs57742792-A	rs57742792	0	57742792	intergenic_variant	1	0.51	4e-11	10.3979		0.01	unit increase	Affymetrix [8928767] (imputed)	N
7	rs4390169	1	155076734	rs7366355	2020-05-13	31816047	Boutin TS	2019-12-09	Hum Mol Genet	www.ncbi.nlm.nih.gov/pubmed/31816047	Insights into the genetic basis of retinal detachment.	Cataracts (operation)	21,679 British ancestry cases, 387,283 British ancestry controls		1q22	EFNA3	EFNA3 - Y_RNA	ENSG00000143590	ENSG00000200769		16720	16232	rs7366355-?	rs7366355	0	7366355	intergenic_variant	1	0.51	1e-08	8		1.05741	[1.04-1.08]	Affymetrix [NR] (imputed)	N
7	rs4390169	1	155082158	rs11581730	2018-06-27	29659830	Warrington NM	2018-04-12	Hum Mol Genet	www.ncbi.nlm.nih.gov/pubmed/29659830	Genome-wide association study identifies nine novel loci for 2D:4D finger ratio, a putative retrospective biomarker of testosterone exposure in utero.	Digit length ratio (right hand)	12,636 European ancestry individuals		1q22	EFNA1	EFNA3 - Y_RNA	ENSG00000143590	ENSG00000200769		22144	10808	rs11581730-A	rs11581730	0	11581730	intergenic_variant	1	0.496	1e-13	13		0.296	[0.22-0.37] unit increase	Illumina [8400000] (imputed)	N
7	rs4390169	1	155082158	rs11581730	2018-06-27	29659830	Warrington NM	2018-04-12	Hum Mol Genet	www.ncbi.nlm.nih.gov/pubmed/29659830	Genome-wide association study identifies nine novel loci for 2D:4D finger ratio, a putative retrospective biomarker of testosterone exposure in utero.	Digit length ratio (left hand)	14,382 European ancestry individuals, 1,279 non-European ancestry individuals		1q22	EFNA1	EFNA3 - Y_RNA	ENSG00000143590	ENSG00000200769		22144	10808	rs11581730-A	rs11581730	0	11581730	intergenic_variant	1	0.496	3e-16	15.5229	(EA)	0.294	[0.22-0.36] unit increase	Illumina [8400000] (imputed)	N
7	rs4390169	1	155082158	rs11581730	2018-06-27	29659830	Warrington NM	2018-04-12	Hum Mol Genet	www.ncbi.nlm.nih.gov/pubmed/29659830	Genome-wide association study identifies nine novel loci for 2D:4D finger ratio, a putative retrospective biomarker of testosterone exposure in utero.	Digit length ratio	12,586 European ancestry individuals		1q22	EFNA1	EFNA3 - Y_RNA	ENSG00000143590	ENSG00000200769		22144	10808	rs11581730-A	rs11581730	0	11581730	intergenic_variant	1	0.496	3e-17	16.5229		0.306	[0.24-0.38] unit increase	Illumina [8400000] (imputed)	N
7	rs4390169	1	155082158	rs11581730	2018-06-27	29659830	Warrington NM	2018-04-12	Hum Mol Genet	www.ncbi.nlm.nih.gov/pubmed/29659830	Genome-wide association study identifies nine novel loci for 2D:4D finger ratio, a putative retrospective biomarker of testosterone exposure in utero.	Digit length ratio (left hand)	14,382 European ancestry individuals, 1,279 non-European ancestry individuals		1q22	EFNA1	EFNA3 - Y_RNA	ENSG00000143590	ENSG00000200769		22144	10808	rs11581730-A	rs11581730	0	11581730	intergenic_variant	1	0.493	7e-17	16.1549		0.283	[0.22-0.35] unit increase	Illumina [8400000] (imputed)	N
7	rs4390169	1	155090105	rs11264323	2020-09-18	32888494	Vuckovic D	2020-09-01	Cell	www.ncbi.nlm.nih.gov/pubmed/32888494	The Polygenic and Monogenic Basis of Blood Traits and Diseases.	Plateletcrit	408,112 British individuals		1q22	Y_RNA	EFNA3 - Y_RNA	ENSG00000143590	ENSG00000200769		30091	2861	rs11264323-C	rs11264323	0	11264323	regulatory_region_variant	1	0.399656	2e-11	10.699		0.0154609	[0.011-0.02] unit increase	Affymetrix [93095623] (imputed)	N
7	rs4390169	1	155094605	rs11807418	2020-07-14	32154731	Ripatti P	2020-03-10	Circ Genom Precis Med	www.ncbi.nlm.nih.gov/pubmed/32154731	Polygenic Hyperlipidemias and Coronary Artery Disease Risk.	Low density lipoprotein cholesterol levels	324,708 British ancestry individuals		1q22	MTX1	Y_RNA - EFNA1	ENSG00000200769	ENSG00000169242		1531	5747	rs11807418-?	rs11807418	0	11807418	intergenic_variant	1	NR	4e-08	7.39794		0.0142	[0.0097-0.0187] unit increase	Affymetrix [5701386] (imputed)	N
7	rs4390169	1	155095107	rs11264327	2018-11-19	30220432	Haas ME	2018-09-06	Am J Hum Genet	www.ncbi.nlm.nih.gov/pubmed/30220432	Genetic Association of Albuminuria with Cardiometabolic Disease and Blood Pressure.	Urinary albumin excretion	382,500 European ancestry individuals		1q22	EFNA3, EFNA1	Y_RNA - EFNA1	ENSG00000200769	ENSG00000169242		2033	5245	rs11264327-A	rs11264327	0	11264327	intergenic_variant	1	0.399	7e-09	8.1549		0.00987	[0.0065-0.0132] unit increase	Affymetrix [11709857] (imputed)	N
7	rs760077	1	155095750	rs9330264	2017-09-05	28588231	Li M	2017-06-06	Sci Rep	www.ncbi.nlm.nih.gov/pubmed/28588231	Genome-wide association study of 1,5-anhydroglucitol identifies novel genetic loci linked to glucose metabolism.	1,5-anhydroglucitol levels	7,550 European ancestry individuals	8,790 European ancestry individuals, 2,030 African American individuals	1q22	EFNA1/SLC50A1	Y_RNA - EFNA1	ENSG00000200769	ENSG00000169242		2676	4602	rs9330264-T	rs9330264	0	9330264	intergenic_variant	1	0.36	2e-09	8.69897	(EA)	6.02	z-score increase	Affymetrix [at least 8500000] (imputed)	N
7	rs4390169	1	155106054	rs4390169	2019-02-08	30595370	Kichaev G	2018-12-27	Am J Hum Genet	www.ncbi.nlm.nih.gov/pubmed/30595370	Leveraging Polygenic Functional Enrichment to Improve GWAS Power.	Hair color	approximately 452,000 European ancestry individuals		1q22		EFNA1			ENSG00000169242			rs4390169-?	rs4390169	0	4390169	non_coding_transcript_exon_variant	0	NR	4e-15	14.3979				NR [~ 8900000] (imputed)	N
7	rs4390169	1	155106054	rs4390169	2022-11-17	34887591	Graham SE	2021-12-09	Nature	www.ncbi.nlm.nih.gov/pubmed/34887591	The power of genetic diversity in genome-wide association studies of lipids.	Low density lipoprotein cholesterol levels	40,963 South Asian ancestry individuals, 48,057 Hispanic individuals, 99,432 Admixed African or African ancestry individuals, 146,492 East Asian ancestry individuals, 1,320,016 European ancestry individuals		1q22		EFNA1			ENSG00000169242			rs4390169-?	rs4390169	0	4390169	non_coding_transcript_exon_variant	0	NR	9e-15	14.0458				NR [52000000] (imputed)	N
7	rs4390169	1	155106054	rs4390169	2022-11-17	34887591	Graham SE	2021-12-09	Nature	www.ncbi.nlm.nih.gov/pubmed/34887591	The power of genetic diversity in genome-wide association studies of lipids.	Low density lipoprotein cholesterol levels	1,320,016 European ancestry individuals		1q22		EFNA1			ENSG00000169242			rs4390169-G	rs4390169	0	4390169	non_coding_transcript_exon_variant	0	0.514842	8e-14	13.0969		0.0119697	[0.0093-0.0147] unit decrease	NR [52000000] (imputed)	N
7	rs4390169	1	155106227	rs4745	2019-12-03	29083408	Liu DJ	2017-10-30	Nat Genet	www.ncbi.nlm.nih.gov/pubmed/29083408	Exome-wide association study of plasma lipids in >300,000 individuals.	Low density lipoprotein cholesterol levels	up to 237,050 European ancestry individuals, up to 16,935 African ancestry individuals, up to 30,468 South Asian ancestry individuals, up to 8,287 East Asian ancestry individuals, 5,084 Hispanic individuals	up to 286,268 European and unknown ancestry individuals	1q22	NR	EFNA1			ENSG00000169242			rs4745-T	rs4745	0	4745	missense_variant	0	NR	3e-10	9.52288		0.0119277	[0.0082-0.0156] unit increase	Illumina [242289]	N
7	rs4390169	1	155106227	rs4745	2020-11-30	32916098	Verweij N	2020-09-02	Cell Syst	www.ncbi.nlm.nih.gov/pubmed/32916098	The Genetic Makeup of the Electrocardiogram.	Electrocardiogram morphology (amplitude at temporal datapoints)	63,706 European and unknown ancestry individuals		1q22	EFNA1, SLC50A1, DPM3	EFNA1			ENSG00000169242			rs4745-A	rs4745	0	4745	missense_variant	0	0.495055	4e-08	7.39794	(20 ms)	0.030252	[0.019-0.041] unit decrease	Affymetrix [10000000] (imputed)	N
7	rs4390169	1	155106227	rs4745	2020-11-30	32916098	Verweij N	2020-09-02	Cell Syst	www.ncbi.nlm.nih.gov/pubmed/32916098	The Genetic Makeup of the Electrocardiogram.	Electrocardiogram morphology (amplitude at temporal datapoints)	63,706 European and unknown ancestry individuals		1q22	EFNA1, SLC50A1, DPM3	EFNA1			ENSG00000169242			rs4745-A	rs4745	0	4745	missense_variant	0	0.495055	4e-09	8.39794	(22 ms)	0.0320729	[0.021-0.043] unit decrease	Affymetrix [10000000] (imputed)	N
7	rs4390169	1	155106227	rs4745	2020-11-30	32916098	Verweij N	2020-09-02	Cell Syst	www.ncbi.nlm.nih.gov/pubmed/32916098	The Genetic Makeup of the Electrocardiogram.	Electrocardiogram morphology (amplitude at temporal datapoints)	63,706 European and unknown ancestry individuals		1q22	EFNA1, SLC50A1, DPM3	EFNA1			ENSG00000169242			rs4745-A	rs4745	0	4745	missense_variant	0	0.495055	1e-10	10	(24 ms)	0.0348851	[0.024-0.046] unit decrease	Affymetrix [10000000] (imputed)	N
7	rs4390169	1	155106227	rs4745	2020-11-30	32916098	Verweij N	2020-09-02	Cell Syst	www.ncbi.nlm.nih.gov/pubmed/32916098	The Genetic Makeup of the Electrocardiogram.	Electrocardiogram morphology (amplitude at temporal datapoints)	63,706 European and unknown ancestry individuals		1q22	EFNA1, SLC50A1, DPM3	EFNA1			ENSG00000169242			rs4745-A	rs4745	0	4745	missense_variant	0	0.495055	6e-12	11.2218	(26 ms)	0.0373009	[0.026-0.048] unit decrease	Affymetrix [10000000] (imputed)	N
7	rs4390169	1	155106227	rs4745	2020-11-30	32916098	Verweij N	2020-09-02	Cell Syst	www.ncbi.nlm.nih.gov/pubmed/32916098	The Genetic Makeup of the Electrocardiogram.	Electrocardiogram morphology (amplitude at temporal datapoints)	63,706 European and unknown ancestry individuals		1q22	EFNA1, SLC50A1, DPM3	EFNA1			ENSG00000169242			rs4745-A	rs4745	0	4745	missense_variant	0	0.495055	4e-12	11.3979	(28 ms)	0.038167	[0.027-0.049] unit decrease	Affymetrix [10000000] (imputed)	N
7	rs4390169	1	155106227	rs4745	2020-11-30	32916098	Verweij N	2020-09-02	Cell Syst	www.ncbi.nlm.nih.gov/pubmed/32916098	The Genetic Makeup of the Electrocardiogram.	Electrocardiogram morphology (amplitude at temporal datapoints)	63,706 European and unknown ancestry individuals		1q22	EFNA1, SLC50A1, DPM3	EFNA1			ENSG00000169242			rs4745-A	rs4745	0	4745	missense_variant	0	0.495055	1e-12	12	(30 ms)	0.03903	[0.028-0.05] unit decrease	Affymetrix [10000000] (imputed)	N
7	rs4390169	1	155106227	rs4745	2020-11-30	32916098	Verweij N	2020-09-02	Cell Syst	www.ncbi.nlm.nih.gov/pubmed/32916098	The Genetic Makeup of the Electrocardiogram.	Electrocardiogram morphology (amplitude at temporal datapoints)	63,706 European and unknown ancestry individuals		1q22	EFNA1, SLC50A1, DPM3	EFNA1			ENSG00000169242			rs4745-A	rs4745	0	4745	missense_variant	0	0.495055	8e-13	12.0969	(32 ms)	0.0396637	[0.029-0.051] unit decrease	Affymetrix [10000000] (imputed)	N
7	rs4390169	1	155106227	rs4745	2020-11-30	32916098	Verweij N	2020-09-02	Cell Syst	www.ncbi.nlm.nih.gov/pubmed/32916098	The Genetic Makeup of the Electrocardiogram.	Electrocardiogram morphology (amplitude at temporal datapoints)	63,706 European and unknown ancestry individuals		1q22	EFNA1, SLC50A1, DPM3	EFNA1			ENSG00000169242			rs4745-A	rs4745	0	4745	missense_variant	0	0.495055	7e-13	12.1549	(34 ms)	0.0396682	[0.029-0.051] unit decrease	Affymetrix [10000000] (imputed)	N
7	rs4390169	1	155106227	rs4745	2023-03-08	36581621	Huang J	2022-12-29	Nat Commun	www.ncbi.nlm.nih.gov/pubmed/36581621	Genomics and phenomics of body mass index reveals a complex disease network.	Body mass index	1,122,049 European ancestry individuals		1q22		EFNA1			ENSG00000169242			rs4745-T	rs4745	0	4745	missense_variant	0	NR	1e-11	11		0.0091	[0.0066-0.0116] unit increase	Affymetrix [NR] (imputed)	N
7	rs4390169	1	155106227	rs4745	2022-12-13	36352089	Mingardo E	2022-11-09	Commun Biol	www.ncbi.nlm.nih.gov/pubmed/36352089	A genome-wide association study with tissue transcriptomics identifies genetic drivers for classic bladder exstrophy.	Classic bladder exstrophy	628 European ancestry cases, 7,352 European ancestry controls		1q22		EFNA1			ENSG00000169242			rs4745-T	rs4745	0	4745	missense_variant	0	NR	4e-10	9.39794		1.5	[1.32-1.71]	Illumina [8289003] (imputed)	N
7	rs4390169	1	155106697	rs12904	2021-02-19	33547301	Chen VL	2021-02-05	Nat Commun	www.ncbi.nlm.nih.gov/pubmed/33547301	Genome-wide association study of serum liver enzymes implicates diverse metabolic and liver pathology.	Aspartate aminotransferase levels	389,565 European ancestry individuals	134,182 East Asian ancestry individuals	1q22	EFNA1	EFNA1			ENSG00000169242			rs12904-G	rs12904	0	12904	3_prime_UTR_variant	0	0.59	2e-20	19.699		9.25	z-score increase	Affymetrix [4314223] (imputed)	N
7	rs4390169	1	155106697	rs12904	2021-02-19	33547301	Chen VL	2021-02-05	Nat Commun	www.ncbi.nlm.nih.gov/pubmed/33547301	Genome-wide association study of serum liver enzymes implicates diverse metabolic and liver pathology.	Alanine aminotransferase levels	390,812 European ancestry individuals	134,154 East Asian ancestry individuals	1q22	EFNA1	EFNA1			ENSG00000169242			rs12904-G	rs12904	0	12904	3_prime_UTR_variant	0	0.59	1e-30	30		11.5	z-score increase	Affymetrix [4312306] (imputed)	N
7	rs4390169	1	155106697	rs12904	2021-06-09	33972514	Pazoki R	2021-05-10	Nat Commun	www.ncbi.nlm.nih.gov/pubmed/33972514	Genetic analysis in European ancestry individuals identifies 517 loci associated with liver enzymes.	Liver enzyme levels (alanine transaminase)	437,267 European ancestry individuals	315,572 European ancestry individuals	1q22	EFNA1	EFNA1			ENSG00000169242			rs12904-G	rs12904	0	12904	3_prime_UTR_variant	0	0.590057	5e-43	42.301		0.00530168	[0.0045-0.0061] unit increase	Affymetrix [13995440] (imputed)	N
7	rs4390169	1	155106697	rs12904	2021-12-14	34594039	Sakaue S	2021-09-30	Nat Genet	www.ncbi.nlm.nih.gov/pubmed/34594039	A cross-population atlas of genetic associations for 220 human phenotypes.	Alanine aminotransferase levels	344,136 European ancestry individuals, 150,545 East Asian ancestry individuals		1q22		EFNA1			ENSG00000169242			rs12904-A	rs12904	0	12904	3_prime_UTR_variant	0	NR	3e-38	37.5229		0.0274	[0.023-0.032] unit decrease	Affymetrix, Illumina [20538387] (imputed)	N
7	rs4390169	1	155106697	rs12904	2021-03-22	33339817	Nielsen JB	2020-12-18	Nat Commun	www.ncbi.nlm.nih.gov/pubmed/33339817	Loss-of-function genomic variants highlight potential therapeutic targets for cardiovascular disease.	Gamma glutamyl transferase levels	76,081 European ancestry individuals, 127,395 Japanese ancestry individuals		1q22	EFNA1	EFNA1			ENSG00000169242			rs12904-?	rs12904	0	12904	3_prime_UTR_variant	0	NR	3e-09	8.52288		0.0347	[0.023-0.046] unit increase	Illumina [31500000] (imputed)	N
7	rs4390169	1	155108287	rs11264333	2022-09-08	35810165	Westerman KE	2022-07-09	Nat Commun	www.ncbi.nlm.nih.gov/pubmed/35810165	Variance-quantitative trait loci enable systematic discovery of gene-environment interactions for cardiometabolic serum biomarkers.	Liver enzyme levels (gamma-glutamyl transferase)	5,694 African ancestry individuals, 1,988 East Asian ancestry individuals, 336,298 European ancestry individuals, 6,036 South Asian ancestry individuals		1q22		SLC50A1			ENSG00000169241			rs11264333-?	rs11264333	0	11264333	intron_variant	0	NR	6e-51	50.2218				NR [9487345] (imputed)	N
7	rs4390169	1	155115260	rs4246529	2019-10-29	31578528	Tin A	2019-10-02	Nat Genet	www.ncbi.nlm.nih.gov/pubmed/31578528	Target genes, variants, tissues and transcriptional pathways influencing human serum urate levels.	Urate levels	288,649 European ancestry individuals, 125,725 East Asian ancestry individuals, 33,671 African American individuals, 9,037 South Asian ancestry individuals, 608 Hispanic individuals		1q22	DPM3	DPM3 - HMGN2P18	ENSG00000179085	ENSG00000223452		2189	5760	rs4246529-T	rs4246529	0	4246529	intergenic_variant	1	0.6363	2e-08	7.69897	(AA)	0.0775	[0.05-0.105] mg/dL increase	Affymetrix, Illumina [8249849] (imputed)	N
7	rs4390169	1	155120012	rs10157801	2022-12-16	36333282	Kim YJ	2022-11-04	Nat Commun	www.ncbi.nlm.nih.gov/pubmed/36333282	The contribution of common and rare genetic variants to variation in metabolic traits in 288,137 East Asians.	Gamma glutamyl transferase levels	288,127 East Asian ancestry individuals		1q22		DPM3 - HMGN2P18	ENSG00000179085	ENSG00000223452		6941	1008	rs10157801-G	rs10157801	0	10157801	upstream_gene_variant	1	0.9068	4e-09	8.39794		0.0283	[0.019-0.038] unit decrease	NR [6000000] (imputed)	N
7	rs760077	1	155123837	rs6676150	2019-09-23	31451708	Hellwege JN	2019-08-26	Nat Commun	www.ncbi.nlm.nih.gov/pubmed/31451708	Mapping eGFR loci to the renal transcriptome and phenome in the VA Million Veteran Program.	Estimated glomerular filtration rate in non-diabetics	152,624 European ancestry individuals, 36,369 African American individuals		1q22	DPM3	HMGN2P18 - KRTCAP2	ENSG00000223452	ENSG00000163463		2548	18047	rs6676150-C	rs6676150	0	6676150	downstream_gene_variant	1	0.372	5e-11	10.301		0.356	[0.25-0.46] unit decrease	Affymetrix [NR] (imputed)	N
7	rs760077	1	155123837	rs6676150	2022-11-17	34887591	Graham SE	2021-12-09	Nature	www.ncbi.nlm.nih.gov/pubmed/34887591	The power of genetic diversity in genome-wide association studies of lipids.	Total cholesterol levels	1,320,016 European ancestry individuals		1q22		HMGN2P18 - KRTCAP2	ENSG00000223452	ENSG00000163463		2548	18047	rs6676150-C	rs6676150	0	6676150	downstream_gene_variant	1	0.383462	2e-11	10.699		0.0112262	[0.0085-0.014] unit decrease	NR [52000000] (imputed)	N
7	rs760077	1	155123837	rs6676150	2022-11-17	34887591	Graham SE	2021-12-09	Nature	www.ncbi.nlm.nih.gov/pubmed/34887591	The power of genetic diversity in genome-wide association studies of lipids.	Total cholesterol levels	40,963 South Asian ancestry individuals, 48,057 Hispanic individuals, 99,432 Admixed African or African ancestry individuals, 146,492 East Asian ancestry individuals, 1,320,016 European ancestry individuals		1q22		HMGN2P18 - KRTCAP2	ENSG00000223452	ENSG00000163463		2548	18047	rs6676150-?	rs6676150	0	6676150	downstream_gene_variant	1	NR	4e-12	11.3979				NR [52000000] (imputed)	N
7	rs4390169	1	155126948	rs10908458	2011-11-18	22001757	Chambers JC	2011-10-16	Nat Genet	www.ncbi.nlm.nih.gov/pubmed/22001757	Genome-wide association study identifies loci influencing concentrations of liver enzymes in plasma.	Liver enzyme levels (gamma-glutamyl transferase)	Up to 52,350 European ancestry individuals, up to 8,739 Indian Asian ancestry individuals		1q22	DPM3, EFNA1, PKLR	HMGN2P18 - KRTCAP2	ENSG00000223452	ENSG00000163463		5659	14936	rs10908458-T	rs10908458	0	10908458	intergenic_variant	1	0.58	2e-15	14.699		3.7	[3.10-4.20] % increase	Affymetrix, Illumina, Perlegen [~ 2600000] (imputed)	N
7	rs4390169	1	155129562	rs12129003	2020-09-21	32888493	Chen MH	2020-09-01	Cell	www.ncbi.nlm.nih.gov/pubmed/32888493	Trans-ethnic and Ancestry-Specific Blood-Cell Genetics in 746,667 Individuals from 5 Global Populations.	Platelet count	721,201 African American or Afro-Caribbean, African ancestry, European ancestry, East Asian ancestry, Hispanic or Latin American and South Asian ancestry individuals		1q22	NR	HMGN2P18 - KRTCAP2	ENSG00000223452	ENSG00000163463		8273	12322	rs12129003-A	rs12129003	0	12129003	intergenic_variant	1	0.508013	2e-17	16.699				Affymetrix, Illumina [24588908] (imputed)	N
7	rs4390169	1	155131394	rs34257409	2019-10-01	31511532	Teumer A	2019-09-11	Nat Commun	www.ncbi.nlm.nih.gov/pubmed/31511532	Genome-wide association meta-analyses and fine-mapping elucidate pathways influencing albuminuria.	Urinary albumin-to-creatinine ratio	547,361 European ancestry individuals		1q22	KRTCAP2	HMGN2P18 - KRTCAP2	ENSG00000223452	ENSG00000163463		10105	10490	rs34257409-T	rs34257409	0	34257409	intergenic_variant	1	0.4038	2e-15	14.699		0.0160895	[0.012-0.02] unit increase	Affymetrix, Illumina [8603712] (imputed)	N
7	rs4390169	1	155131394	rs34257409	2020-02-17	31630189	Casanova F	2019-10-20	Hum Mol Genet	www.ncbi.nlm.nih.gov/pubmed/31630189	A genome-wide association study implicates multiple mechanisms influencing raised urinary albumin-creatinine ratio.	Urinary albumin-to-creatinine ratio	437,027 European ancestry individuals	60,130 individuals	1q22	DPM3, KRTCAP2	HMGN2P18 - KRTCAP2	ENSG00000223452	ENSG00000163463		10105	10490	rs34257409-T	rs34257409	0	34257409	intergenic_variant	1	0.404	5e-12	11.301	(EA)	0.014	[0.01-0.018] unit increase	NR [12082474] (imputed)	N
7	rs4390169	1	155131673	rs4276913	2022-12-12	36376304	Koskeridis F	2022-11-14	Nat Commun	www.ncbi.nlm.nih.gov/pubmed/36376304	Pleiotropic genetic architecture and novel loci for C-reactive protein levels.	Body mass index (MTAG)	694,649 European ancestry individuals		1q22		HMGN2P18 - KRTCAP2	ENSG00000223452	ENSG00000163463		10384	10211	rs4276913-A	rs4276913	0	4276913	regulatory_region_variant	1	NR	4e-08	7.39794		0.009457	[0.0061-0.0128] unit increase	NR [6206408] (imputed)	N
7	rs4390169	1	155135335	rs4460629	2018-01-12	29093028	Corre T	2017-11-01	J Am Soc Nephrol	www.ncbi.nlm.nih.gov/pubmed/29093028	Genome-Wide Meta-Analysis Unravels Interactions between Magnesium Homeostasis and Metabolic Phenotypes.	Serum magnesium levels	5,265 European ancestry individuals, 1,541 Val Borbera (founder/genetic isolate) individuals, 281 Carlantino (founder/genetic isolate) individuals, 889 Korcula (founder/genetic isolate) individuals		1q22	MUC1	HMGN2P18 - KRTCAP2	ENSG00000223452	ENSG00000163463		14046	6549	rs4460629-T	rs4460629	0	4460629	intergenic_variant	1	0.56	4e-14	13.3979		0.136	[0.10-0.17] unit decrease	Affymetrix, Illumina [~ 2500000] (imputed)	N
7	rs4390169	1	155135335	rs4460629	2021-05-06	33888908	Pirastu N	2021-04-22	Nat Genet	www.ncbi.nlm.nih.gov/pubmed/33888908	Genetic analyses identify widespread sex-differential participation bias.	Biological sex	1,301,549 European ancestry cases, 1,160,583 European ancestry controls		1q22		HMGN2P18 - KRTCAP2	ENSG00000223452	ENSG00000163463		14046	6549	rs4460629-T	rs4460629	0	4460629	intergenic_variant	1	NR	5e-10	9.30103		0.0113141	[0.0077-0.0149] unit decrease	Illumina [13288253] (imputed)	N
7	rs4390169	1	155138557	rs11264338	2023-02-23	36800424	Sha Z	2023-02-17	Sci Adv	www.ncbi.nlm.nih.gov/pubmed/36800424	Genetic architecture of the white matter connectome of the human brain.	Node-level brain connectivity (multivariate analysis)	30,810 British ancestry individuals		1q22		HMGN2P18 - KRTCAP2	ENSG00000223452	ENSG00000163463		17268	3327	rs11264338-A	rs11264338	0	11264338	downstream_gene_variant	1	0.512325	6e-12	11.2218		6.88088	z score increase	NR [9312361] (imputed)	N
7	rs4390169	1	155140648	rs11264339	2019-02-07	30046033	van Setten J	2018-07-25	Nat Commun	www.ncbi.nlm.nih.gov/pubmed/30046033	PR interval genome-wide association meta-analysis identifies 50 loci associated with atrial and atrioventricular electrical activity.	PR interval	92,340 European ancestry individuals		1q22	KRTCAP2	HMGN2P18 - KRTCAP2	ENSG00000223452	ENSG00000163463		19359	1236	rs11264339-T	rs11264339	0	11264339	regulatory_region_variant	1	0.48	6e-10	9.22185		0.7	[0.48-0.92] ms decrease	Affymetrix, Illumina [2712613] (imputed)	N
7	rs4390169	1	155142883	rs4971088	2020-01-28	31676860	Zhao B	2019-11-01	Nat Genet	www.ncbi.nlm.nih.gov/pubmed/31676860	Genome-wide association analysis of 19,629 individuals identifies variants influencing regional brain volumes and refines their genetic co-architecture with cognitive and mental health traits.	Brain region volumes	19,629 British ancestry individuals		1q22	NR	KRTCAP2			ENSG00000163463			rs4971088-?	rs4971088	0	4971088	non_coding_transcript_exon_variant	0	NR	1e-08	8	(white matter)			NR [9227495] (imputed)	N
7	rs4390169	1	155142927	rs4971089	2020-07-24	32439900	Ntalla I	2020-05-21	Nat Commun	www.ncbi.nlm.nih.gov/pubmed/32439900	Multi-ancestry GWAS of the electrocardiographic PR interval identifies 202 loci underlying cardiac conduction.	PR interval	271,570 European ancestry individuals, 8,173 African American individuals, 12,823 Hispanic/Latino individuals		1q22	KRTCAP2	KRTCAP2			ENSG00000163463			rs4971089-A	rs4971089	0	4971089	non_coding_transcript_exon_variant	0	0.4959	2e-25	24.699		0.664	[0.54-0.79] ms increase	Affymetrix, Illumina [at least 167995] (imputed)	N
7	rs4390169	1	155142927	rs4971089	2021-01-26	32603359	Ferreira MAR	2020-06-30	PLoS Genet	www.ncbi.nlm.nih.gov/pubmed/32603359	Age-of-onset information helps identify 76 genetic variants associated with allergic disease.	Allergic disease (asthma, hay fever and/or eczema) (multivariate analysis)	477,968 European ancestry individuals		1q22	KRTCAP2	KRTCAP2			ENSG00000163463			rs4971089-G	rs4971089	0	4971089	non_coding_transcript_exon_variant	0	0.488	2e-08	7.69897		0.023	[0.015-0.031] unit decrease	NR [NR] (imputed)	N
7	rs4390169	1	155142927	rs4971089	2021-01-26	32603359	Ferreira MAR	2020-06-30	PLoS Genet	www.ncbi.nlm.nih.gov/pubmed/32603359	Age-of-onset information helps identify 76 genetic variants associated with allergic disease.	Allergic disease (asthma, hay fever and/or eczema) (age of onset)	117,130 European ancestry individuals		1q22	KRTCAP2	KRTCAP2			ENSG00000163463			rs4971089-G	rs4971089	0	4971089	non_coding_transcript_exon_variant	0	0.488	2e-08	7.69897		0.024	[0.016-0.032] unit decrease	NR [7647814] (imputed)	N
7	rs760077	1	155162067	rs4072037	2019-05-02	30487518	Takeuchi F	2018-11-28	Nat Commun	www.ncbi.nlm.nih.gov/pubmed/30487518	Interethnic analyses of blood pressure loci in populations of East Asian and European descent.	Diastolic blood pressure	130,777 Japanese ancestry individuals	53,008 East Asian individuals, 105,253 European ancestry individuals	1q22	NR	MUC1			ENSG00000185499			rs4072037-T	rs4072037	0	4072037	synonymous_variant	0	0.8285	9e-10	9.04576	(East Asian)	0.3172	[0.22-0.42] unit decrease	Illumina [6200000] (imputed)	N
7	rs760077	1	155162067	rs4072037	2016-10-10	26701879	Wang Z	2015-12-23	Gut	www.ncbi.nlm.nih.gov/pubmed/26701879	Identification of new susceptibility loci for gastric non-cardia adenocarcinoma: pooled results from two Chinese genome-wide association studies.	Non-cardia gastric cancer	2,031 Han Chinese ancestry cases, 4,970 Han Chinese ancestry controls	3,564 Han Chinese ancestry cases, 4,637 Han Chinese ancestry controls	1q22	MUC1	MUC1			ENSG00000185499			rs4072037-T	rs4072037	0	4072037	synonymous_variant	0	0.84	6e-17	16.2218		1.35135	[1.27-1.45]	Affymetrix, Illumina [6223896] (imputed)	N
7	rs760077	1	155162067	rs4072037	2010-09-15	20700443	Meyer TE	2010-08-05	PLoS Genet	www.ncbi.nlm.nih.gov/pubmed/20700443	Genome-wide association studies of serum magnesium, potassium, and sodium concentrations identify six Loci influencing serum magnesium levels.	Magnesium levels	15,366 European ancestry individuals	8,463 European ancestry individuals	1q22	MUC1	MUC1			ENSG00000185499			rs4072037-C	rs4072037	0	4072037	synonymous_variant	0	0.46	2e-36	35.699		0.01	[0.008-0.012] mmol/L decrease	Affymetrix, Illumina [~ 2500000] (imputed)	N
7	rs760077	1	155162067	rs4072037	2016-02-13	26058915	Tin A	2015-05-29	BMC Genet	www.ncbi.nlm.nih.gov/pubmed/26058915	Genetic loci for serum magnesium among African-Americans and gene-environment interaction at MUC1 and TRPM6 in European-Americans: the Atherosclerosis Risk in Communities (ARIC) study.	Magnesium levels	2,737 African American individuals	942 African American individuals	1q22	MUC1	MUC1			ENSG00000185499			rs4072037-C	rs4072037	0	4072037	synonymous_variant	0	0.32	9e-12	11.0458		0.012	[NR] mmol/L decrease	Affymetrix [14825944] (imputed)	N
7	rs760077	1	155162067	rs4072037	2018-07-28	29403010	Kanai M	2018-02-05	Nat Genet	www.ncbi.nlm.nih.gov/pubmed/29403010	Genetic analysis of quantitative traits in the Japanese population links cell types to complex human diseases.	Serum uric acid levels	109,029 Japanese ancestry individuals		1q22	MUC1	MUC1			ENSG00000185499			rs4072037-?	rs4072037	0	4072037	synonymous_variant	0	NR	9e-16	15.0458		0.04491	[0.034-0.056] unit decrease novel	Illumina [6108953] (imputed)	N
7	rs760077	1	155162067	rs4072037	2019-05-07	30993211	Nakatochi M	2019-04-08	Commun Biol	www.ncbi.nlm.nih.gov/pubmed/30993211	Genome-wide meta-analysis identifies multiple novel loci associated with serum uric acid levels in Japanese individuals.	Serum uric acid levels	121,745 Japanese ancestry individuals	at least 101,293 European ancestry individuals	1q22	MUC1	MUC1			ENSG00000185499			rs4072037-T	rs4072037	0	4072037	synonymous_variant	0	0.828	7e-20	19.1549	(Japanese)	0.048	[0.038-0.058] unit decrease	Illumina [5864938] (imputed)	N
7	rs760077	1	155164480	rs12411216	2018-10-18	30048462	Kim SK	2018-07-26	PLoS One	www.ncbi.nlm.nih.gov/pubmed/30048462	Identification of 613 new loci associated with heel bone mineral density and a polygenic risk score for bone mineral density, osteoporosis and fracture.	Heel bone mineral density	394,929 European ancestry individuals		1q22		MUC1 - THBS3-AS1	ENSG00000185499	ENSG00000231064		1773	308	rs12411216-?	rs12411216	0	12411216	upstream_gene_variant	1	NR	2e-14	13.699		0.0154756	[0.011-0.02] unit decrease	Affymetrix [20259828] (imputed)	N
7	rs760077	1	155164480	rs12411216	2023-03-31	36914875	Shrine N	2023-03-13	Nat Genet	www.ncbi.nlm.nih.gov/pubmed/36914875	Multi-ancestry genome-wide association analyses improve resolution of genes and pathways influencing lung function and chronic obstructive pulmonary disease risk.	Lung function (FEV1)	468,062 European ancestry individuals, 8,590 African ancestry individuals, 85,279 East Asian ancestry individuals, 4,270 South Asian ancestry individuals, 14,668 Hispanic or Latin American individuals		1q22		MUC1 - THBS3-AS1	ENSG00000185499	ENSG00000231064		1773	308	rs12411216-A	rs12411216	0	12411216	upstream_gene_variant	1	0.416	9e-10	9.04576		6.128	z score increase	Affymetrix, Illumina [66493574] (imputed)	N
7	rs760077	1	155164480	rs12411216	2021-10-21	34532061	Hodel F	2021-06-11	Virus Evol	www.ncbi.nlm.nih.gov/pubmed/34532061	Human genomics of the humoral immune response against polyomaviruses.	WU polyomavirus VP1 antibody levels	5,791 European ancestry individuals		1q22		MUC1 - THBS3-AS1	ENSG00000185499	ENSG00000231064		1773	308	rs12411216-?	rs12411216	0	12411216	upstream_gene_variant	1	NR	3e-30	29.5229				Affymetrix [NR] (imputed)	N
7	rs760077	1	155164480	rs12411216	2021-12-14	34594039	Sakaue S	2021-09-30	Nat Genet	www.ncbi.nlm.nih.gov/pubmed/34594039	A cross-population atlas of genetic associations for 220 human phenotypes.	Calcium levels	315,153 European ancestry individuals, 83,980 East Asian ancestry individuals		1q22		MUC1 - THBS3-AS1	ENSG00000185499	ENSG00000231064		1773	308	rs12411216-A	rs12411216	0	12411216	upstream_gene_variant	1	NR	4e-28	27.3979		0.0254	[0.021-0.03] unit increase	Affymetrix, Illumina [20528270] (imputed)	N
7	rs72704117	1	155175089	rs72704117	2020-04-17	31669095	Zhu Z	2019-10-24	J Allergy Clin Immunol	www.ncbi.nlm.nih.gov/pubmed/31669095	Shared Genetic and Experimental Links between Obesity-Related Traits and Asthma Subtypes in UK Biobank.	Waist circumference adjusted for body mass index	457,690 European ancestry individuals		1q22	NR	THBS3, THBS3-AS1			ENSG00000169231, ENSG00000231064			rs72704117-?	rs72704117	0	72704117	missense_variant	0	NR	2e-15	14.699				Affymetrix [~ 8270000] (imputed)	N
7	rs72704117	1	155175089	rs72704117	2020-02-18	31666285	Olafsson S	2019-10-30	Cancer Epidemiol Biomarkers Prev	www.ncbi.nlm.nih.gov/pubmed/31666285	Common and rare sequence variants influencing tumor biomarkers in blood.	Serum cancer antigen 15.3 levels	7,107 Icelandic ancestry individuals		1q22	THBS3	THBS3, THBS3-AS1			ENSG00000169231, ENSG00000231064			rs72704117-T	rs72704117	0	72704117	missense_variant	0	0.03	1e-14	14		0.38	[0.48-0.28] unit decrease	Illumina [NR] (imputed)	N
7	rs72704117	1	155175089	rs72704117	2021-12-15	34560273	Shadrin AA	2021-09-21	Neuroimage	www.ncbi.nlm.nih.gov/pubmed/34560273	Vertex-wise multivariate genome-wide association study identifies 780 unique genetic loci associated with cortical morphology.	Cortical thickness	35,657 White British ancestry individuals		1q22	NR	THBS3, THBS3-AS1			ENSG00000169231, ENSG00000231064			rs72704117-T	rs72704117	0	72704117	missense_variant	0	0.0228	1e-17	17				NR [9056863] (imputed)	N
7	rs72704117	1	155175089	rs72704117	2021-06-29	33462484	Sinnott-Armstrong N	2021-01-18	Nat Genet	www.ncbi.nlm.nih.gov/pubmed/33462484	Genetics of 35 blood and urine biomarkers in the UK Biobank.	Creatinine levels	342,376 European ancestry individuals, 6,016 African ancestry individuals, 7,339 South Asian ancestry individuals		1q22	NR	THBS3, THBS3-AS1			ENSG00000169231, ENSG00000231064			rs72704117-T	rs72704117	0	72704117	missense_variant	0	NR	1e-11	11		0.0542	[0.039-0.07] unit increase	Affymetrix [9000000] (imputed)	N
7	rs72704117	1	155175089	rs72704117	2021-06-29	33462484	Sinnott-Armstrong N	2021-01-18	Nat Genet	www.ncbi.nlm.nih.gov/pubmed/33462484	Genetics of 35 blood and urine biomarkers in the UK Biobank.	Estimated glomerular filtration rate	342,376 European ancestry individuals, 6,016 African ancestry individuals, 7,339 South Asian ancestry individuals		1q22	NR	THBS3, THBS3-AS1			ENSG00000169231, ENSG00000231064			rs72704117-T	rs72704117	0	72704117	missense_variant	0	NR	1e-11	11		0.0543	[0.039-0.07] unit decrease	Affymetrix [9000000] (imputed)	N
7	rs72704117	1	155175089	rs72704117	2022-03-07	34910505	van der Meer D	2021-12-15	Sci Adv	www.ncbi.nlm.nih.gov/pubmed/34910505	The genetic architecture of human cortical folding.	Vertex-wise cortical thickness	33,748 European ancestry individuals		1q22		THBS3, THBS3-AS1			ENSG00000169231, ENSG00000231064			rs72704117-T	rs72704117	0	72704117	missense_variant	0	0.02	3e-28	27.5229		11.02	z score increase	Affymetrix [9061022] (imputed)	N
7	rs72704117	1	155175089	rs72704117	2022-08-04	35505052	Fan CC	2022-05-03	Nat Commun	www.ncbi.nlm.nih.gov/pubmed/35505052	Multivariate genome-wide association study on tissue-sensitive diffusion metrics highlights pathways that shape the human brain.	Whole brain restricted isotropic diffusion (multivariate analysis)	23,543 European ancestry individuals	11,555 European ancestry individuals, 3,030 non-European ancestry individuals	1q22		THBS3, THBS3-AS1			ENSG00000169231, ENSG00000231064			rs72704117-?	rs72704117	0	72704117	missense_variant	0	NR	3e-24	23.5229	(EA)			NR [NR] (imputed)	N
7	rs72704117	1	155175089	rs72704117	2022-08-04	35505052	Fan CC	2022-05-03	Nat Commun	www.ncbi.nlm.nih.gov/pubmed/35505052	Multivariate genome-wide association study on tissue-sensitive diffusion metrics highlights pathways that shape the human brain.	Whole brain free water diffusion (multivariate analysis)	23,543 European ancestry individuals	11,555 European ancestry individuals, 3,030 non-European ancestry individuals	1q22		THBS3, THBS3-AS1			ENSG00000169231, ENSG00000231064			rs72704117-?	rs72704117	0	72704117	missense_variant	0	NR	4e-20	19.3979	(EA)			NR [NR] (imputed)	N
7	rs760077	1	155175390	rs370545	2020-09-21	32888493	Chen MH	2020-09-01	Cell	www.ncbi.nlm.nih.gov/pubmed/32888493	Trans-ethnic and Ancestry-Specific Blood-Cell Genetics in 746,667 Individuals from 5 Global Populations.	Mean corpuscular hemoglobin concentration	642,173 African American or Afro-Caribbean, African ancestry, European ancestry, East Asian ancestry, Hispanic or Latin American and South Asian ancestry individuals		1q22	NR	THBS3			ENSG00000169231			rs370545-G	rs370545	0	370545	intron_variant	0	0.592897	1e-13	13				Affymetrix, Illumina [21126107] (imputed)	N
7	rs760077	1	155175390	rs370545	2020-09-21	32888493	Chen MH	2020-09-01	Cell	www.ncbi.nlm.nih.gov/pubmed/32888493	Trans-ethnic and Ancestry-Specific Blood-Cell Genetics in 746,667 Individuals from 5 Global Populations.	Mean corpuscular hemoglobin concentration	491,553 European ancestry individuals		1q22	NR	THBS3			ENSG00000169231			rs370545-G	rs370545	0	370545	intron_variant	0	0.531479	2e-15	14.699		0.015942	[0.012-0.02] SD unit decrease	Affymetrix, Illumina [50282193] (imputed)	N
7	rs760077	1	155175892	rs914615	2019-02-08	30595370	Kichaev G	2018-12-27	Am J Hum Genet	www.ncbi.nlm.nih.gov/pubmed/30595370	Leveraging Polygenic Functional Enrichment to Improve GWAS Power.	Heel bone mineral density	approximately 446,000 European ancestry individuals		1q22		THBS3			ENSG00000169231			rs914615-?	rs914615	0	914615	intron_variant	0	NR	5e-11	10.301				NR [~ 8900000] (imputed)	N
7	rs760077	1	155175892	rs914615	2019-04-09	30808845	Thio CHL	2019-02-26	Am J Nephrol	www.ncbi.nlm.nih.gov/pubmed/30808845	Genome-Wide Association Scan of Serum Urea in European Populations Identifies Two Novel Loci.	Serum urea levels	13,312 European ancestry individuals	7,379 European ancestry individuals	1q22	THBS3	THBS3			ENSG00000169231			rs914615-A	rs914615	0	914615	intron_variant	0	0.476	4e-09	8.39794		0.068	[0.044-0.092] mmol/L increase	Illumina [1990000] (imputed)	N
7	rs760077	1	155175892	rs914615	2019-01-28	30598549	Morris JA	2018-12-31	Nat Genet	www.ncbi.nlm.nih.gov/pubmed/30598549	An atlas of genetic influences on osteoporosis in humans and mice.	Heel bone mineral density	426,824 British ancestry individuals		1q22	THBS3	THBS3			ENSG00000169231			rs914615-A	rs914615	0	914615	intron_variant	0	0.466093	6e-12	11.2218		0.0126003	[0.009-0.0162] unit increase	NR [13737936] (imputed)	N
7	rs760077	1	155178782	rs760077	2020-09-18	32888494	Vuckovic D	2020-09-01	Cell	www.ncbi.nlm.nih.gov/pubmed/32888494	The Polygenic and Monogenic Basis of Blood Traits and Diseases.	Hemoglobin	408,112 British individuals		1q22	MTX1	THBS3, MTX1			ENSG00000169231, ENSG00000173171			rs760077-T	rs760077	0	760077	missense_variant	0	0.602237	9e-44	43.0458		0.0313642	[0.027-0.036] unit increase	Affymetrix [93095623] (imputed)	N
7	rs760077	1	155178782	rs760077	2020-09-21	32888493	Chen MH	2020-09-01	Cell	www.ncbi.nlm.nih.gov/pubmed/32888493	Trans-ethnic and Ancestry-Specific Blood-Cell Genetics in 746,667 Individuals from 5 Global Populations.	Hemoglobin concentration	746,431 African American or Afro-Caribbean, African ancestry, European ancestry, East Asian ancestry, Hispanic or Latin American and South Asian ancestry individuals		1q22	NR	THBS3, MTX1			ENSG00000169231, ENSG00000173171			rs760077-T	rs760077	0	760077	missense_variant	0	0.652933	6e-59	58.2218				Affymetrix, Illumina [24653286] (imputed)	N
7	rs760077	1	155178782	rs760077	2020-09-18	32888494	Vuckovic D	2020-09-01	Cell	www.ncbi.nlm.nih.gov/pubmed/32888494	The Polygenic and Monogenic Basis of Blood Traits and Diseases.	Hematocrit	408,112 British individuals		1q22	MTX1	THBS3, MTX1			ENSG00000169231, ENSG00000173171			rs760077-T	rs760077	0	760077	missense_variant	0	0.602214	4e-56	55.3979		0.035673	[0.031-0.04] unit increase	Affymetrix [93095623] (imputed)	N
7	rs760077	1	155178782	rs760077	2019-09-23	31451708	Hellwege JN	2019-08-26	Nat Commun	www.ncbi.nlm.nih.gov/pubmed/31451708	Mapping eGFR loci to the renal transcriptome and phenome in the VA Million Veteran Program.	Estimated glomerular filtration rate	70,762 European ancestry diabetic individuals, 152,624 European ancestry non-diabetic individuals, 20,967 African American diabetic individuals, 36,369 African American non-diabetic individuals	567,401 European ancestry individuals, 165,726 East Asian ancestry individuals, 13,359 South Asian ancestry individuals, 13,842 African American ancestry individuals, 4,961 Hispanic ancestry individuals	1q22	MTX1	THBS3, MTX1			ENSG00000169231, ENSG00000173171			rs760077-A	rs760077	0	760077	missense_variant	0	0.366	7e-11	10.1549		0.0019	[0.0013-0.0025] unit decrease	Affymetrix [NR] (imputed)	N
7	rs760077	1	155178782	rs760077	2019-02-08	30595370	Kichaev G	2018-12-27	Am J Hum Genet	www.ncbi.nlm.nih.gov/pubmed/30595370	Leveraging Polygenic Functional Enrichment to Improve GWAS Power.	Red blood cell count	approximately 445,000 European ancestry individuals		1q22		THBS3, MTX1			ENSG00000169231, ENSG00000173171			rs760077-?	rs760077	0	760077	missense_variant	0	NR	4e-43	42.3979				NR [~ 8900000] (imputed)	N
7	rs760077	1	155178782	rs760077	2020-09-21	32888493	Chen MH	2020-09-01	Cell	www.ncbi.nlm.nih.gov/pubmed/32888493	Trans-ethnic and Ancestry-Specific Blood-Cell Genetics in 746,667 Individuals from 5 Global Populations.	Hematocrit	562,259 European ancestry individuals		1q22	NR	THBS3, MTX1			ENSG00000169231, ENSG00000173171			rs760077-T	rs760077	0	760077	missense_variant	0	0.601474	8e-82	81.0969		0.036525	[0.033-0.04] SD unit increase	Affymetrix, Illumina [50640577] (imputed)	N
7	rs760077	1	155178782	rs760077	2020-02-18	31666285	Olafsson S	2019-10-30	Cancer Epidemiol Biomarkers Prev	www.ncbi.nlm.nih.gov/pubmed/31666285	Common and rare sequence variants influencing tumor biomarkers in blood.	Serum cancer antigen 15.3 levels	7,107 Icelandic ancestry individuals		1q22	MTX1	THBS3, MTX1			ENSG00000169231, ENSG00000173171			rs760077-A	rs760077	0	760077	missense_variant	0	0.354	1e-300	300		0.86	[0.81-0.90] unit increase	Illumina [NR] (imputed)	N
7	rs760077	1	155178782	rs760077	2020-09-21	32888493	Chen MH	2020-09-01	Cell	www.ncbi.nlm.nih.gov/pubmed/32888493	Trans-ethnic and Ancestry-Specific Blood-Cell Genetics in 746,667 Individuals from 5 Global Populations.	Hematocrit	737,823 African American or Afro-Caribbean, African ancestry, European ancestry, East Asian ancestry, Hispanic or Latin American and South Asian ancestry individuals		1q22	NR	THBS3, MTX1			ENSG00000169231, ENSG00000173171			rs760077-T	rs760077	0	760077	missense_variant	0	0.651398	1e-82	82				Affymetrix, Illumina [24558453] (imputed)	N
7	rs760077	1	155178782	rs760077	2020-09-21	32888493	Chen MH	2020-09-01	Cell	www.ncbi.nlm.nih.gov/pubmed/32888493	Trans-ethnic and Ancestry-Specific Blood-Cell Genetics in 746,667 Individuals from 5 Global Populations.	Hemoglobin concentration	563,946 European ancestry individuals		1q22	NR	THBS3, MTX1			ENSG00000169231, ENSG00000173171			rs760077-T	rs760077	0	760077	missense_variant	0	0.601508	5e-59	58.301		0.030901	[0.027-0.035] SD unit increase	Affymetrix, Illumina [50638016] (imputed)	N
7	rs760077	1	155178782	rs760077	2019-07-05	31152163	Wuttke M	2019-05-31	Nat Genet	www.ncbi.nlm.nih.gov/pubmed/31152163	A catalog of genetic loci associated with kidney function from analyses of a million individuals.	Blood urea nitrogen levels	416,178 European and unknown ancestry individuals		1q22	MTX1	THBS3, MTX1			ENSG00000169231, ENSG00000173171			rs760077-A	rs760077	0	760077	missense_variant	0	0.3457	2e-67	66.699		0.0138	[0.012-0.015] unit increase	Affymetrix, Illumina [8176554] (imputed)	N
7	rs760077	1	155178782	rs760077	2019-03-18	30643258	Karlsson Linner R	2019-01-14	Nat Genet	www.ncbi.nlm.nih.gov/pubmed/30643258	Genome-wide association analyses of risk tolerance and risky behaviors in over 1 million individuals identify hundreds of loci and shared genetic influences.	General risk tolerance (MTAG)	975,353 European ancestry individuals		1q22	MTX1	THBS3, MTX1			ENSG00000169231, ENSG00000173171			rs760077-A	rs760077	0	760077	missense_variant	0	0.403	8e-13	12.0969		0.0086	[0.0062-0.011] unit decrease	Affymetrix, Illumina [5869552] (imputed)	N
7	rs760077	1	155178782	rs760077	2020-06-17	32327693	Oskarsson GR	2020-04-23	Commun Biol	www.ncbi.nlm.nih.gov/pubmed/32327693	Predicted loss and gain of function mutations in ACO1 are associated with erythropoiesis.	Hemoglobin levels	684,122 European ancestry individuals		1q22	MTX1	THBS3, MTX1			ENSG00000169231, ENSG00000173171			rs760077-A	rs760077	0	760077	missense_variant	0	NR	3e-36	35.5229		0.028	[NR] unit decrease	Affymetrix, Illumina [43000000] (imputed)	N
7	rs760077	1	155178782	rs760077	2017-08-30	27863252	Astle WJ	2016-11-17	Cell	www.ncbi.nlm.nih.gov/pubmed/27863252	The Allelic Landscape of Human Blood Cell Trait Variation and Links to Common Complex Disease.	Hematocrit	173,039 European ancestry individuals		1q22	MTX1	THBS3, MTX1			ENSG00000169231, ENSG00000173171			rs760077-T	rs760077	0	760077	missense_variant	0	0.6031	2e-23	22.699		0.0358719	[0.029-0.043] unit increase	Affymetrix [~ 2500000] (imputed)	N
7	rs760077	1	155178782	rs760077	2017-08-30	27863252	Astle WJ	2016-11-17	Cell	www.ncbi.nlm.nih.gov/pubmed/27863252	The Allelic Landscape of Human Blood Cell Trait Variation and Links to Common Complex Disease.	Hemoglobin concentration	172,925 European ancestry individuals		1q22	MTX1	THBS3, MTX1			ENSG00000169231, ENSG00000173171			rs760077-T	rs760077	0	760077	missense_variant	0	0.6031	6e-19	18.2218		0.0321882	[0.025-0.039] unit increase	Affymetrix [~ 2500000] (imputed)	N
7	rs760077	1	155178782	rs760077	2017-06-21	28270201	Nagy R	2017-03-07	Genome Med	www.ncbi.nlm.nih.gov/pubmed/28270201	Exploration of haplotype research consortium imputation for genome-wide association studies in 20,032 Generation Scotland participants.	Urea levels	19,293 British ancestry individuals from 6863 families.		1q22	MTX1	THBS3, MTX1			ENSG00000169231, ENSG00000173171			rs760077-T	rs760077	0	760077	missense_variant	0	0.4247	6e-09	8.22185		0.0638853	[0.042-0.085] mg/dl decrease	Illumina [24111857] (imputed)	N
7	rs760077	1	155178782	rs760077	2017-08-30	27863252	Astle WJ	2016-11-17	Cell	www.ncbi.nlm.nih.gov/pubmed/27863252	The Allelic Landscape of Human Blood Cell Trait Variation and Links to Common Complex Disease.	Red blood cell count	172,952 European ancestry individuals		1q22	MTX1	THBS3, MTX1			ENSG00000169231, ENSG00000173171			rs760077-T	rs760077	0	760077	missense_variant	0	0.6031	2e-11	10.699		0.0242458	[0.017-0.031] unit increase	Affymetrix [~ 2500000] (imputed)	N
7	rs760077	1	155178782	rs760077	2020-09-21	32888493	Chen MH	2020-09-01	Cell	www.ncbi.nlm.nih.gov/pubmed/32888493	Trans-ethnic and Ancestry-Specific Blood-Cell Genetics in 746,667 Individuals from 5 Global Populations.	Red blood cell count	727,624 African American or Afro-Caribbean, African ancestry, European ancestry, East Asian ancestry, Hispanic or Latin American and South Asian ancestry individuals		1q22	NR	THBS3, MTX1			ENSG00000169231, ENSG00000173171			rs760077-T	rs760077	0	760077	missense_variant	0	0.654465	3e-50	49.5229				Affymetrix, Illumina [24332387] (imputed)	N
7	rs760077	1	155178782	rs760077	2020-09-21	32888493	Chen MH	2020-09-01	Cell	www.ncbi.nlm.nih.gov/pubmed/32888493	Trans-ethnic and Ancestry-Specific Blood-Cell Genetics in 746,667 Individuals from 5 Global Populations.	Red blood cell count	545,203 European ancestry individuals		1q22	NR	THBS3, MTX1			ENSG00000169231, ENSG00000173171			rs760077-T	rs760077	0	760077	missense_variant	0	0.601474	2e-49	48.699		0.028134	[0.024-0.032] SD unit increase	Affymetrix, Illumina [50628390] (imputed)	N
7	rs760077	1	155178782	rs760077	2021-02-26	32514122	Ishigaki K	2020-06-08	Nat Genet	www.ncbi.nlm.nih.gov/pubmed/32514122	Large-scale genome-wide association study in a Japanese population identifies novel susceptibility loci across different diseases.	Gastric cancer	6,563 Japanese ancestry cases, 195,745 Japanese ancestry controls		1q22		THBS3, MTX1			ENSG00000169231, ENSG00000173171			rs760077-T	rs760077	0	760077	missense_variant	0	0.847349	2e-36	35.699		1.39202	[1.322222625-1.465509734]	Illumina [8919992] (imputed)	N
7	rs760077	1	155178782	rs760077	2021-09-27	33887147	Young WJ	2021-04-22	Circ Genom Precis Med	www.ncbi.nlm.nih.gov/pubmed/33887147	Genetically-Determined Serum Calcium Levels and Markers of Ventricular Repolarisation: A Mendelian Randomization Study in the UK Biobank.	Calcium levels	305,349 European ancestry individuals		1q22	NR	THBS3, MTX1			ENSG00000169231, ENSG00000173171			rs760077-T	rs760077	0	760077	missense_variant	0	0.6011	2e-26	25.699		0.002513	[0.0021-0.003] mmol/L decrease	Affymetrix [NR] (imputed)	N
7	rs760077	1	155178782	rs760077	2020-11-24	33067605	Folkersen L	2020-10-16	Nat Metab	www.ncbi.nlm.nih.gov/pubmed/33067605	Genomic and drug target evaluation of 90 cardiovascular proteins in 30,931 individuals.	P-selectin glycoprotein ligand 1 levels	21,758 European ancestry individuals	9,173 individuals	1q22		THBS3, MTX1			ENSG00000169231, ENSG00000173171			rs760077-A	rs760077	0	760077	missense_variant	0	0.39	2e-12	11.699		0.0684	unit decrease	Affymetrix, Illumina [20300000] (imputed)	N
7	rs760077	1	155178782	rs760077	2021-09-08	33832965	Sandoval-Plata G	2021-04-08	Ann Rheum Dis	www.ncbi.nlm.nih.gov/pubmed/33832965	Variants in urate transporters, ADH1B, GCKR and MEPE genes associate with transition from asymptomatic hyperuricaemia to gout: results of the first gout versus asymptomatic hyperuricaemia GWAS in Caucasians using data from the UK Biobank.	Gout	7,049 European ancestry cases, 64,424 European ancestry controls		1q22	MTX1	THBS3, MTX1			ENSG00000169231, ENSG00000173171			rs760077-A	rs760077	0	760077	missense_variant	0	0.4	2e-13	12.699		1.16	[1.11-1.20]	Affymetrix [710030]	N
7	rs760077	1	155178782	rs760077	2021-12-14	34594039	Sakaue S	2021-09-30	Nat Genet	www.ncbi.nlm.nih.gov/pubmed/34594039	A cross-population atlas of genetic associations for 220 human phenotypes.	Blood urea nitrogen levels	148,767 East Asian ancestry individuals		1q22		THBS3, MTX1			ENSG00000169231, ENSG00000173171			rs760077-T	rs760077	0	760077	missense_variant	0	0.851702	4e-25	24.3979		0.0491	[0.04-0.058] unit decrease	Illumina [13478792] (imputed)	N
7	rs760077	1	155178782	rs760077	2021-12-14	34594039	Sakaue S	2021-09-30	Nat Genet	www.ncbi.nlm.nih.gov/pubmed/34594039	A cross-population atlas of genetic associations for 220 human phenotypes.	Serum creatinine levels	150,266 East Asian ancestry individuals		1q22		THBS3, MTX1			ENSG00000169231, ENSG00000173171			rs760077-T	rs760077	0	760077	missense_variant	0	0.851495	2e-11	10.699		0.0268156	[0.019-0.035] unit decrease	Illumina [13478778] (imputed)	N
7	rs760077	1	155178782	rs760077	2021-12-14	34594039	Sakaue S	2021-09-30	Nat Genet	www.ncbi.nlm.nih.gov/pubmed/34594039	A cross-population atlas of genetic associations for 220 human phenotypes.	Medication use (calcium channel blockers)	49,327 East Asian ancestry cases, 129,399 East Asian ancestry controls		1q22		THBS3, MTX1			ENSG00000169231, ENSG00000173171			rs760077-T	rs760077	0	760077	missense_variant	0	0.851951	4e-16	15.3979		0.0939471	[0.071-0.117] unit decrease	Illumina [13134967] (imputed)	N
7	rs760077	1	155178782	rs760077	2021-12-14	34594039	Sakaue S	2021-09-30	Nat Genet	www.ncbi.nlm.nih.gov/pubmed/34594039	A cross-population atlas of genetic associations for 220 human phenotypes.	Gastric cancer	1,029 European ancestry cases, 475,087 European ancestry controls, 7,921 East Asian ancestry cases, 159,201 East Asian ancestry controls		1q22		THBS3, MTX1			ENSG00000169231, ENSG00000173171			rs760077-T	rs760077	0	760077	missense_variant	0	NR	8e-39	38.0969		0.2809	[0.24-0.32] unit increase	Affymetrix, Illumina [25843697] (imputed)	N
7	rs760077	1	155178782	rs760077	2021-12-14	34594039	Sakaue S	2021-09-30	Nat Genet	www.ncbi.nlm.nih.gov/pubmed/34594039	A cross-population atlas of genetic associations for 220 human phenotypes.	Mean arterial pressure	145,502 East Asian ancestry individuals		1q22		THBS3, MTX1			ENSG00000169231, ENSG00000173171			rs760077-T	rs760077	0	760077	missense_variant	0	0.851107	4e-08	7.39794		0.0265075	[0.017-0.036] unit decrease	Illumina [13477767] (imputed)	N
7	rs760077	1	155178782	rs760077	2021-12-14	34594039	Sakaue S	2021-09-30	Nat Genet	www.ncbi.nlm.nih.gov/pubmed/34594039	A cross-population atlas of genetic associations for 220 human phenotypes.	Blood urea nitrogen levels	344,052 European ancestry individuals, 148,767 East Asian ancestry individuals		1q22		THBS3, MTX1			ENSG00000169231, ENSG00000173171			rs760077-T	rs760077	0	760077	missense_variant	0	NR	6e-126	125.222		0.0502	[0.046-0.054] unit decrease	Affymetrix, Illumina [20538307] (imputed)	N
7	rs760077	1	155178782	rs760077	2021-12-14	34594039	Sakaue S	2021-09-30	Nat Genet	www.ncbi.nlm.nih.gov/pubmed/34594039	A cross-population atlas of genetic associations for 220 human phenotypes.	Hemoglobin	350,474 European ancestry individuals, 152,447 East Asian ancestry individuals		1q22		THBS3, MTX1			ENSG00000169231, ENSG00000173171			rs760077-T	rs760077	0	760077	missense_variant	0	NR	8e-41	40.0969		0.0236	[0.02-0.027] unit increase	Affymetrix, Illumina [20538521] (imputed)	N
7	rs760077	1	155178782	rs760077	2020-09-18	32888494	Vuckovic D	2020-09-01	Cell	www.ncbi.nlm.nih.gov/pubmed/32888494	The Polygenic and Monogenic Basis of Blood Traits and Diseases.	Red blood cell count	408,112 British individuals		1q22	MTX1	THBS3, MTX1			ENSG00000169231, ENSG00000173171			rs760077-T	rs760077	0	760077	missense_variant	0	0.602219	2e-34	33.699		0.0275325	[0.023-0.032] unit increase	Affymetrix [93095623] (imputed)	N
7	rs760077	1	155178782	rs760077	2019-09-12	31383772	Yan C	2019-08-05	Gut	www.ncbi.nlm.nih.gov/pubmed/31383772	Meta-analysis of genome-wide association studies and functional assays decipher susceptibility genes for gastric cancer in Chinese populations.	Gastric cancer	3,771 Chinese ancestry cases, 5,426 Chinese ancestry controls	7,035 Chinese ancestry cases, 8,323 Chinese ancestry controls	1q22	MUC1	THBS3, MTX1			ENSG00000169231, ENSG00000173171			rs760077-T	rs760077	0	760077	missense_variant	0	0.85	2e-12	11.699		1.38	[1.26-1.51]	Affymetrix, Illumina [6192596] (imputed)	N
7	rs760077	1	155178782	rs760077	2022-11-17	34887591	Graham SE	2021-12-09	Nature	www.ncbi.nlm.nih.gov/pubmed/34887591	The power of genetic diversity in genome-wide association studies of lipids.	Non-HDL cholesterol levels	40,963 South Asian ancestry individuals, 48,057 Hispanic individuals, 99,432 Admixed African or African ancestry individuals, 146,492 East Asian ancestry individuals, 1,320,016 European ancestry individuals		1q22		THBS3, MTX1			ENSG00000169231, ENSG00000173171			rs760077-?	rs760077	0	760077	missense_variant	0	NR	3e-10	9.52288				NR [52000000] (imputed)	N
7	rs760077	1	155178782	rs760077	2019-10-29	31578528	Tin A	2019-10-02	Nat Genet	www.ncbi.nlm.nih.gov/pubmed/31578528	Target genes, variants, tissues and transcriptional pathways influencing human serum urate levels.	Urate levels	288,649 European ancestry individuals, 125,725 East Asian ancestry individuals, 33,671 African American individuals, 9,037 South Asian ancestry individuals, 608 Hispanic individuals		1q22	MTX1	THBS3, MTX1			ENSG00000169231, ENSG00000173171			rs760077-A	rs760077	0	760077	missense_variant	0	0.1676	4e-16	15.3979	(East Asian)	0.063	[0.048-0.078] mg/dL increase	Affymetrix, Illumina [8249849] (imputed)	N
7	rs760077	1	155178782	rs760077	2021-12-14	34594039	Sakaue S	2021-09-30	Nat Genet	www.ncbi.nlm.nih.gov/pubmed/34594039	A cross-population atlas of genetic associations for 220 human phenotypes.	Red blood cell count	350,475 European ancestry individuals, 153,512 East Asian ancestry individuals		1q22		THBS3, MTX1			ENSG00000169231, ENSG00000173171			rs760077-T	rs760077	0	760077	missense_variant	0	NR	6e-38	37.2218		0.0242	[0.02-0.028] unit increase	Affymetrix, Illumina [20538708] (imputed)	N
7	rs760077	1	155178782	rs760077	2021-12-14	34594039	Sakaue S	2021-09-30	Nat Genet	www.ncbi.nlm.nih.gov/pubmed/34594039	A cross-population atlas of genetic associations for 220 human phenotypes.	Gastric cancer	7,921 East Asian ancestry cases, 159,201 East Asian ancestry controls		1q22		THBS3, MTX1			ENSG00000169231, ENSG00000173171			rs760077-T	rs760077	0	760077	missense_variant	0	0.850186	2e-40	39.699		0.326226	[0.28-0.37] unit increase	Illumina [13428249] (imputed)	N
7	rs760077	1	155178782	rs760077	2021-12-14	34594039	Sakaue S	2021-09-30	Nat Genet	www.ncbi.nlm.nih.gov/pubmed/34594039	A cross-population atlas of genetic associations for 220 human phenotypes.	Hematocrit	350,475 European ancestry individuals, 153,015 East Asian ancestry individuals		1q22		THBS3, MTX1			ENSG00000169231, ENSG00000173171			rs760077-T	rs760077	0	760077	missense_variant	0	NR	2e-53	52.699		0.0278	[0.024-0.031] unit increase	Affymetrix, Illumina [20538534] (imputed)	N
7	rs760077	1	155178782	rs760077	2023-03-22	35964923	Timoteo VJ	2022-08-11	J Nutr Biochem	www.ncbi.nlm.nih.gov/pubmed/35964923	Common and Ethnic-Specific Genetic Determinants of Hemoglobin Concentration between Taiwanese Han Chinese and European Whites: Findings from Comparative Two-Stage Genome-Wide Association Studies.	Hemoglobin concentration	52,141 European ancestry females	89,584 European ancestry females	1q22		THBS3, MTX1			ENSG00000169231, ENSG00000173171			rs760077-A	rs760077	0	760077	missense_variant	0	0.3959	7e-21	20.1549		0.03166	unit decrease	NR [347791]	N
7	rs760077	1	155178782	rs760077	2023-03-22	35964923	Timoteo VJ	2022-08-11	J Nutr Biochem	www.ncbi.nlm.nih.gov/pubmed/35964923	Common and Ethnic-Specific Genetic Determinants of Hemoglobin Concentration between Taiwanese Han Chinese and European Whites: Findings from Comparative Two-Stage Genome-Wide Association Studies.	Hemoglobin concentration	46,904 European ancestry males	80,822 European ancestry males	1q22		THBS3, MTX1			ENSG00000169231, ENSG00000173171			rs760077-A	rs760077	0	760077	missense_variant	0	0.3994	7e-13	12.1549		0.02724	unit decrease	NR [347791]	N
7	rs760077	1	155181843	rs2974935	2021-12-14	34594039	Sakaue S	2021-09-30	Nat Genet	www.ncbi.nlm.nih.gov/pubmed/34594039	A cross-population atlas of genetic associations for 220 human phenotypes.	Serum uric acid levels	129,405 East Asian ancestry individuals		1q22		MTX1			ENSG00000173171			rs2974935-T	rs2974935	0	2974935	non_coding_transcript_exon_variant	0	0.819393	6e-22	21.2218		0.04427	[0.035-0.053] unit decrease	Illumina [13475706] (imputed)	N
7	rs760077	1	155184975	rs2990223	2020-09-21	32888493	Chen MH	2020-09-01	Cell	www.ncbi.nlm.nih.gov/pubmed/32888493	Trans-ethnic and Ancestry-Specific Blood-Cell Genetics in 746,667 Individuals from 5 Global Populations.	Red cell distribution width	531,774 European ancestry individuals		1q22	NR	GBAP1			ENSG00000160766			rs2990223-A	rs2990223	0	2990223	non_coding_transcript_exon_variant	0	0.39888	7e-21	20.1549		0.018244	[0.014-0.022] SD unit decrease	Affymetrix, Illumina [49860007] (imputed)	N
7	rs760077	1	155184975	rs140081212	2016-07-14	26098866	Helgason H	2015-06-22	Nat Genet	www.ncbi.nlm.nih.gov/pubmed/26098866	Loss-of-function variants in ATM confer risk of gastric cancer.	Gastric cancer	2,500 European ancestry cases, 205,652 European ancestry controls (includes non-array genotyped, whole genome imputed individuals)		1q22	MTX1, HCN3, MUC1	GBAP1			ENSG00000160766			rs140081212-G	rs140081212	1	2990223	non_coding_transcript_exon_variant	0	0.646	8e-10	9.09691		1.26582	[1.18-1.37]	Illumina [~ 25000000] (imputed)	N
7	rs760077	1	155184975	rs140081212	2016-07-14	26098866	Helgason H	2015-06-22	Nat Genet	www.ncbi.nlm.nih.gov/pubmed/26098866	Loss-of-function variants in ATM confer risk of gastric cancer.	Gastric adenocarcinoma (histologically verified)	2,043 European ancestry cases, 202,533 European ancestry controls		1q22	MTX1, HCN3, MUC1	GBAP1			ENSG00000160766			rs140081212-G	rs140081212	1	2990223	non_coding_transcript_exon_variant	0	0.646	2e-08	7.69897		1.26582	[1.16-1.37]	Illumina [~ 25000000] (imputed)	N
7	rs760077	1	155184975	rs140081212	2023-04-03	34648354	Pietzner M	2021-11-12	Science	www.ncbi.nlm.nih.gov/pubmed/34648354	Mapping the proteo-genomic convergence of human diseases.	Secretoglobin family 3A member 1 levels	10,708 European ancestry individuals		1q22		GBAP1			ENSG00000160766			rs140081212-A	rs140081212	1	2990223	non_coding_transcript_exon_variant	0	0.39	2e-21	20.699		0.128	[0.1-0.16] unit decrease	Affymetrix, Illumina [10200000] (imputed)	N
7	rs760077	1	155184975	rs2990223	2022-01-28	33887194	Hu Y	2021-04-21	Am J Hum Genet	www.ncbi.nlm.nih.gov/pubmed/33887194	Whole-genome sequencing association analysis of quantitative red blood cell phenotypes: The NHLBI TOPMed program.	Hematocrit	33,324 Amish, White ancestry individuals, 654 Asian ancestry individuals, 14,474 Black individuals, 14,035 ﻿Central American ancestry, ﻿Cuban ancestry, ﻿Dominican ancestry, ﻿Mexican ancestry, ﻿Puerto Rican ancestry, ﻿South American ancestry individuals		1q22		GBAP1			ENSG00000160766			rs2990223-A	rs2990223	0	2990223	non_coding_transcript_exon_variant	0	NR	4e-09	8.39794		0.12	[0.081-0.159] unit decrease	Illumina [110396782]	N
7	rs760077	1	155184975	rs2990223	2021-12-14	34594039	Sakaue S	2021-09-30	Nat Genet	www.ncbi.nlm.nih.gov/pubmed/34594039	A cross-population atlas of genetic associations for 220 human phenotypes.	Gastric polyp	6,155 European ancestry cases, 341,871 European ancestry controls, 1,337 East Asian ancestry cases, 158,249 East Asian ancestry controls		1q22		GBAP1			ENSG00000160766			rs2990223-G	rs2990223	0	2990223	non_coding_transcript_exon_variant	0	NR	9e-21	20.0458		0.1672	[0.13-0.2] unit increase	Affymetrix, Illumina [20456140] (imputed)	N
7	rs760077	1	155184975	rs2990223	2021-12-14	34594039	Sakaue S	2021-09-30	Nat Genet	www.ncbi.nlm.nih.gov/pubmed/34594039	A cross-population atlas of genetic associations for 220 human phenotypes.	Medication use (agents acting on the renin-angiotensin system)	45,820 East Asian ancestry cases, 132,906 East Asian ancestry controls		1q22		GBAP1			ENSG00000160766			rs2990223-G	rs2990223	0	2990223	non_coding_transcript_exon_variant	0	0.842877	8e-11	10.0969		0.0752059	[0.053-0.098] unit decrease	Illumina [13134967] (imputed)	N
7	rs760077	1	155184975	rs2990223	2019-06-03	31015462	Graham SE	2019-04-23	Nat Commun	www.ncbi.nlm.nih.gov/pubmed/31015462	Sex-specific and pleiotropic effects underlying kidney function identified from GWAS meta-analysis.	Estimated glomerular filtration rate	206,856 European ancestry individuals, 143,658 East Asian ancestry individuals		1q22	MTX1, MUC1	GBAP1			ENSG00000160766			rs2990223-G	rs2990223	0	2990223	non_coding_transcript_exon_variant	0	0.7053	5e-10	9.30103		6.211	NR z score increase	Illumina [26237160] (imputed)	N
7	rs760077	1	155190254	rs2990220	2019-05-02	30487518	Takeuchi F	2018-11-28	Nat Commun	www.ncbi.nlm.nih.gov/pubmed/30487518	Interethnic analyses of blood pressure loci in populations of East Asian and European descent.	Mean arterial pressure	130,777 Japanese ancestry individuals	53,008 East Asian individuals, 105,253 European ancestry individuals	1q22	NR	GBAP1			ENSG00000160766			rs2990220-A	rs2990220	0	2990220	intron_variant	0	0.8282	2e-12	11.699	(East Asian)	0.41	[0.3-0.52] unit decrease	Illumina [6200000] (imputed)	N
7	rs760077	1	155190254	rs2990220	2019-05-02	30487518	Takeuchi F	2018-11-28	Nat Commun	www.ncbi.nlm.nih.gov/pubmed/30487518	Interethnic analyses of blood pressure loci in populations of East Asian and European descent.	Systolic blood pressure	130,777 Japanese ancestry individuals	53,008 East Asian individuals, 105,253 European ancestry individuals	1q22	NR	GBAP1			ENSG00000160766			rs2990220-A	rs2990220	0	2990220	intron_variant	0	0.8283	3e-11	10.5229	(East Asian)	0.5511	[0.39-0.71] unit decrease	Illumina [6200000] (imputed)	N
7	rs760077	1	155190254	rs2990220	2019-05-02	30487518	Takeuchi F	2018-11-28	Nat Commun	www.ncbi.nlm.nih.gov/pubmed/30487518	Interethnic analyses of blood pressure loci in populations of East Asian and European descent.	Diastolic blood pressure	130,777 Japanese ancestry individuals	53,008 East Asian individuals, 105,253 European ancestry individuals	1q22	NR	GBAP1			ENSG00000160766			rs2990220-A	rs2990220	0	2990220	intron_variant	0	0.8169	1e-09	9	(East Asian)	0.3166	[0.21-0.42] unit decrease	Illumina [6200000] (imputed)	N
7	rs760077	1	155194980	rs2049805	2012-09-18	22797727	Okada Y	2012-07-15	Nat Genet	www.ncbi.nlm.nih.gov/pubmed/22797727	Meta-analysis identifies multiple loci associated with kidney function-related traits in east Asian populations.	Renal function-related traits (BUN)	39,717 East Asian ancestry individuals	17,461 East Asian ancestry individuals	1q22	MTX1, GBA	GBAP1			ENSG00000160766			rs2049805-T	rs2049805	0	2049805	intron_variant	0	0.17	2e-12	11.699		0.0072	[0.0052-0.0092] mg/dl increase	Affymetrix, Illumina [2281523] (imputed)	N
7	rs760077	1	155197268	rs2974929	2018-07-28	29403010	Kanai M	2018-02-05	Nat Genet	www.ncbi.nlm.nih.gov/pubmed/29403010	Genetic analysis of quantitative traits in the Japanese population links cell types to complex human diseases.	Blood urea nitrogen levels	139,818 Japanese ancestry individuals		1q22	GBAP1	GBAP1 - MTX1P1	ENSG00000160766	ENSG00000236675		55	3498	rs2974929-?	rs2974929	0	2974929	TF_binding_site_variant	1	NR	4e-21	20.3979		0.05212	[0.041-0.063] unit decrease novel	Illumina [6108953] (imputed)	N
7	rs760077	1	155197462	rs2990245	2020-01-28	31676860	Zhao B	2019-11-01	Nat Genet	www.ncbi.nlm.nih.gov/pubmed/31676860	Genome-wide association analysis of 19,629 individuals identifies variants influencing regional brain volumes and refines their genetic co-architecture with cognitive and mental health traits.	Brain region volumes	19,629 British ancestry individuals		1q22	NR	GBAP1 - MTX1P1	ENSG00000160766	ENSG00000236675		249	3304	rs2990245-?	rs2990245	0	2990245	TF_binding_site_variant	1	NR	1e-08	8	(white matter)			NR [9227495] (imputed)	N
7	rs72704117	1	155268131	rs180921974	2020-02-07	31761296	Hernandez Cordero AI	2019-11-21	Am J Hum Genet	www.ncbi.nlm.nih.gov/pubmed/31761296	Genome-wide Associations Reveal Human-Mouse Genetic Convergence and Modifiers of Myogenesis, CPNE1 and STC2.	Appendicular lean mass	181,862 European ancestry elderly individuals		1q22	NR	PKLR, PKLR			ENSG00000262785, ENSG00000143627			rs180921974-G	rs180921974	0	180921974	intron_variant	0	0.022711	1e-10	10		0.146958	[0.1-0.19] unit increase	Affymetrix [17914406] (imputed)	N
7	rs72704117	1	155268131	rs180921974	2019-03-13	30664634	Rask-Andersen M	2019-01-21	Nat Commun	www.ncbi.nlm.nih.gov/pubmed/30664634	Genome-wide association study of body fat distribution identifies adiposity loci and sex-specific genetic effects.	Body fat distribution (leg fat ratio)	55,006 British ancestry males, 61,132 British ancestry females	112,425 British ancestry males, 133,936 British ancestry females	1q22	ADAM15, ARHGEF2, ASH1L, C1orf2, C1orf104, CKS1B, CLK2, DAP3, DCST1, DCST2, DPM3, EFNA1, EFNA3, EFNA4, FDPS, FLAD1, GBA, GON4L, HCN3, KIAA0907, KRTCAP2, LENEP, MAPBPIP, MSTO1, MTX1, MUC1, PBXIP1, PKLR, PMVK, PYGO2, RAG1AP1, RIT1, RUSC1, RXFP4, SCAMP3, SHC1, SSR2, SYT11, THBS3, TRIM46, UBQLN4, YY1AP1, ZBTB7B	PKLR, PKLR			ENSG00000262785, ENSG00000143627			rs180921974-G	rs180921974	0	180921974	intron_variant	0	0.0216599	7e-17	16.1549	(females)	0.09508	NR unit increase (replication)	Affymetrix [25472837] (imputed)	N
7	rs72704117	1	155268131	rs180921974	2019-03-13	30664634	Rask-Andersen M	2019-01-21	Nat Commun	www.ncbi.nlm.nih.gov/pubmed/30664634	Genome-wide association study of body fat distribution identifies adiposity loci and sex-specific genetic effects.	Body fat distribution (leg fat ratio)	55,006 British ancestry males, 61,132 British ancestry females	112,425 British ancestry males, 133,936 British ancestry females	1q22	ADAM15, ARHGEF2, ASH1L, C1orf2, C1orf104, CKS1B, CLK2, DAP3, DCST1, DCST2, DPM3, EFNA1, EFNA3, EFNA4, FDPS, FLAD1, GBA, GON4L, HCN3, KIAA0907, KRTCAP2, LENEP, MAPBPIP, MSTO1, MTX1, MUC1, PBXIP1, PKLR, PMVK, PYGO2, RAG1AP1, RIT1, RUSC1, RXFP4, SCAMP3, SHC1, SSR2, SYT11, THBS3, TRIM46, UBQLN4, YY1AP1, ZBTB7B	PKLR, PKLR			ENSG00000262785, ENSG00000143627			rs180921974-G	rs180921974	0	180921974	intron_variant	0	0.0216599	3e-13	12.5229	(males)	0.08321	NR unit increase (replication)	Affymetrix [25472837] (imputed)	N
7	rs72704117	1	155268131	rs180921974	2019-03-13	30664634	Rask-Andersen M	2019-01-21	Nat Commun	www.ncbi.nlm.nih.gov/pubmed/30664634	Genome-wide association study of body fat distribution identifies adiposity loci and sex-specific genetic effects.	Body fat distribution (trunk fat ratio)	55,006 British ancestry males, 61,132 British ancestry females	112,425 British ancestry males, 133,936 British ancestry females	1q22	ADAM15, ARHGEF2, ASH1L, C1orf2, C1orf104, CKS1B, CLK2, DAP3, DCST1, DCST2, DPM3, EFNA1, EFNA3, EFNA4, FDPS, FLAD1, GBA, GON4L, HCN3, KIAA0907, KRTCAP2, LENEP, MAPBPIP, MSTO1, MTX1, MUC1, PBXIP1, PKLR, PMVK, PYGO2, RAG1AP1, RIT1, RUSC1, RXFP4, SCAMP3, SHC1, SSR2, SYT11, THBS3, TRIM46, UBQLN4, YY1AP1, ZBTB7B	PKLR, PKLR			ENSG00000262785, ENSG00000143627			rs180921974-G	rs180921974	0	180921974	intron_variant	0	0.0216599	6e-21	20.2218	(females)	0.103	NR unit decrease (replication)	Affymetrix [25472837] (imputed)	N
7	rs72704117	1	155268131	rs180921974	2019-03-13	30664634	Rask-Andersen M	2019-01-21	Nat Commun	www.ncbi.nlm.nih.gov/pubmed/30664634	Genome-wide association study of body fat distribution identifies adiposity loci and sex-specific genetic effects.	Body fat distribution (leg fat ratio)	55,006 British ancestry males, 61,132 British ancestry females	112,425 British ancestry males, 133,936 British ancestry females	1q22	ADAM15, ARHGEF2, ASH1L, C1orf2, C1orf104, CKS1B, CLK2, DAP3, DCST1, DCST2, DPM3, EFNA1, EFNA3, EFNA4, FDPS, FLAD1, GBA, GON4L, HCN3, KIAA0907, KRTCAP2, LENEP, MAPBPIP, MSTO1, MTX1, MUC1, PBXIP1, PKLR, PMVK, PYGO2, RAG1AP1, RIT1, RUSC1, RXFP4, SCAMP3, SHC1, SSR2, SYT11, THBS3, TRIM46, UBQLN4, YY1AP1, ZBTB7B	PKLR, PKLR			ENSG00000262785, ENSG00000143627			rs180921974-G	rs180921974	0	180921974	intron_variant	0	0.0216599	1e-28	28		0.09008	NR unit increase (replication)	Affymetrix [25472837] (imputed)	N
7	rs72704117	1	155268131	rs180921974	2019-03-13	30664634	Rask-Andersen M	2019-01-21	Nat Commun	www.ncbi.nlm.nih.gov/pubmed/30664634	Genome-wide association study of body fat distribution identifies adiposity loci and sex-specific genetic effects.	Body fat distribution (trunk fat ratio)	55,006 British ancestry males, 61,132 British ancestry females	112,425 British ancestry males, 133,936 British ancestry females	1q22	ADAM15, ARHGEF2, ASH1L, C1orf2, C1orf104, CKS1B, CLK2, DAP3, DCST1, DCST2, DPM3, EFNA1, EFNA3, EFNA4, FDPS, FLAD1, GBA, GON4L, HCN3, KIAA0907, KRTCAP2, LENEP, MAPBPIP, MSTO1, MTX1, MUC1, PBXIP1, PKLR, PMVK, PYGO2, RAG1AP1, RIT1, RUSC1, RXFP4, SCAMP3, SHC1, SSR2, SYT11, THBS3, TRIM46, UBQLN4, YY1AP1, ZBTB7B	PKLR, PKLR			ENSG00000262785, ENSG00000143627			rs180921974-G	rs180921974	0	180921974	intron_variant	0	0.0216599	8e-35	34.0969		0.09719	NR unit decrease (replication)	Affymetrix [25472837] (imputed)	N
7	rs72704117	1	155268131	rs180921974	2019-03-13	30664634	Rask-Andersen M	2019-01-21	Nat Commun	www.ncbi.nlm.nih.gov/pubmed/30664634	Genome-wide association study of body fat distribution identifies adiposity loci and sex-specific genetic effects.	Body fat distribution (trunk fat ratio)	55,006 British ancestry males, 61,132 British ancestry females	112,425 British ancestry males, 133,936 British ancestry females	1q22	ADAM15, ARHGEF2, ASH1L, C1orf2, C1orf104, CKS1B, CLK2, DAP3, DCST1, DCST2, DPM3, EFNA1, EFNA3, EFNA4, FDPS, FLAD1, GBA, GON4L, HCN3, KIAA0907, KRTCAP2, LENEP, MAPBPIP, MSTO1, MTX1, MUC1, PBXIP1, PKLR, PMVK, PYGO2, RAG1AP1, RIT1, RUSC1, RXFP4, SCAMP3, SHC1, SSR2, SYT11, THBS3, TRIM46, UBQLN4, YY1AP1, ZBTB7B	PKLR, PKLR			ENSG00000262785, ENSG00000143627			rs180921974-G	rs180921974	0	180921974	intron_variant	0	0.0216599	1e-15	15	(males)	0.08991	NR unit decrease (replication)	Affymetrix [25472837] (imputed)	N
7	rs72704117	1	155303107	rs140959946	2020-04-17	31669095	Zhu Z	2019-10-24	J Allergy Clin Immunol	www.ncbi.nlm.nih.gov/pubmed/31669095	Shared Genetic and Experimental Links between Obesity-Related Traits and Asthma Subtypes in UK Biobank.	Waist-to-hip ratio adjusted for BMI	457,690 European ancestry individuals		1q22	NR	RUSC1 - ASH1L	ENSG00000160753	ENSG00000116539		2202	1952	rs140959946-?	rs140959946	0	140959946	intergenic_variant	1	NR	6e-15	14.2218				Affymetrix [~ 8270000] (imputed)	N
7	rs72704117	1	155321214	rs114760481	2021-08-24	34021172	Christakoudi S	2021-05-21	Sci Rep	www.ncbi.nlm.nih.gov/pubmed/34021172	GWAS of allometric body-shape indices in UK Biobank identifies loci suggesting associations with morphogenesis, organogenesis, adrenal cell renewal and cancer.	Waist-to-hip ratio adjusted for BMI	219,872 British ancestry women		1q22	ASH1L	ASH1L			ENSG00000116539			rs114760481-T	rs114760481	0	114760481	intron_variant	0	NR	7e-10	9.1549		0.0583756	[0.04-0.077] unit decrease	Affymetrix [319769] (imputed)	N
7	rs72704117	1	155321214	rs114760481	2021-08-24	34021172	Christakoudi S	2021-05-21	Sci Rep	www.ncbi.nlm.nih.gov/pubmed/34021172	GWAS of allometric body-shape indices in UK Biobank identifies loci suggesting associations with morphogenesis, organogenesis, adrenal cell renewal and cancer.	Waist-hip index	219,872 British ancestry women		1q22	ASH1L	ASH1L			ENSG00000116539			rs114760481-T	rs114760481	0	114760481	intron_variant	0	NR	2e-10	9.69897		0.0603482	[0.042-0.079] unit decrease	Affymetrix [319769] (imputed)	N
7	rs72704117	1	155661719	rs146554560	2020-02-07	31761296	Hernandez Cordero AI	2019-11-21	Am J Hum Genet	www.ncbi.nlm.nih.gov/pubmed/31761296	Genome-wide Associations Reveal Human-Mouse Genetic Convergence and Modifiers of Myogenesis, CPNE1 and STC2.	Appendicular lean mass	181,862 European ancestry elderly individuals		1q22	NR	DAP3			ENSG00000132676			rs146554560-T	rs146554560	0	146554560	intron_variant	0	0.0224179	4e-10	9.39794		0.143416	[0.098-0.188] unit increase	Affymetrix [17914406] (imputed)	N
7	rs760077	1	155722506	rs12134456	2020-09-21	32888493	Chen MH	2020-09-01	Cell	www.ncbi.nlm.nih.gov/pubmed/32888493	Trans-ethnic and Ancestry-Specific Blood-Cell Genetics in 746,667 Individuals from 5 Global Populations.	Mean corpuscular hemoglobin concentration	491,553 European ancestry individuals		1q22	NR	GON4L			ENSG00000116580			rs12134456-G	rs12134456	0	12134456	intron_variant	0	0.387748	7e-12	11.1549		0.014524	[0.01-0.019] SD unit increase	Affymetrix, Illumina [50282193] (imputed)	N
7	rs760077	1	155722506	rs12134456	2019-07-05	31152163	Wuttke M	2019-05-31	Nat Genet	www.ncbi.nlm.nih.gov/pubmed/31152163	A catalog of genetic loci associated with kidney function from analyses of a million individuals.	Blood urea nitrogen levels	416,178 European and unknown ancestry individuals		1q22	GON4L	GON4L			ENSG00000116580			rs12134456-C	rs12134456	0	12134456	intron_variant	0	0.6221	2e-22	21.699		0.0106	[0.0084-0.0128] unit decrease	Affymetrix, Illumina [8176554] (imputed)	N
7	rs760077	1	155722506	rs12134456	2020-01-28	31676860	Zhao B	2019-11-01	Nat Genet	www.ncbi.nlm.nih.gov/pubmed/31676860	Genome-wide association analysis of 19,629 individuals identifies variants influencing regional brain volumes and refines their genetic co-architecture with cognitive and mental health traits.	Brain region volumes	19,629 British ancestry individuals		1q22	NR	GON4L			ENSG00000116580			rs12134456-?	rs12134456	0	12134456	intron_variant	0	NR	3e-08	7.52288	(white matter)			NR [9227495] (imputed)	N
7	rs760077	1	155722506	rs12134456	2022-09-08	35810165	Westerman KE	2022-07-09	Nat Commun	www.ncbi.nlm.nih.gov/pubmed/35810165	Variance-quantitative trait loci enable systematic discovery of gene-environment interactions for cardiometabolic serum biomarkers.	Liver enzyme levels (gamma-glutamyl transferase)	5,694 African ancestry individuals, 1,988 East Asian ancestry individuals, 336,298 European ancestry individuals, 6,036 South Asian ancestry individuals		1q22		GON4L			ENSG00000116580			rs12134456-?	rs12134456	0	12134456	intron_variant	0	NR	3e-09	8.52288				NR [9487345] (imputed)	N
7	rs760077	1	155722506	rs12134456	2019-10-29	31578528	Tin A	2019-10-02	Nat Genet	www.ncbi.nlm.nih.gov/pubmed/31578528	Target genes, variants, tissues and transcriptional pathways influencing human serum urate levels.	Urate levels	288,649 European ancestry individuals, 125,725 East Asian ancestry individuals, 33,671 African American individuals, 9,037 South Asian ancestry individuals, 608 Hispanic individuals		1q22	GON4L	GON4L			ENSG00000116580			rs12134456-C	rs12134456	0	12134456	intron_variant	0	0.6346	6e-20	19.2218		0.0438	[0.034-0.053] mg/dL decrease	Affymetrix, Illumina [8249849] (imputed)	N
7	rs72704117	1	155908657	rs140953793	2020-04-17	31669095	Zhu Z	2019-10-24	J Allergy Clin Immunol	www.ncbi.nlm.nih.gov/pubmed/31669095	Shared Genetic and Experimental Links between Obesity-Related Traits and Asthma Subtypes in UK Biobank.	Waist circumference adjusted for body mass index	457,690 European ancestry individuals		1q22	NR	KHDC4 - RXFP4	ENSG00000132680	ENSG00000173080		4453	2772	rs140953793-?	rs140953793	0	140953793	regulatory_region_variant	1	NR	1e-16	16				Affymetrix [~ 8270000] (imputed)	N
7	rs72704117	1	155908657	rs140953793	2020-04-17	31669095	Zhu Z	2019-10-24	J Allergy Clin Immunol	www.ncbi.nlm.nih.gov/pubmed/31669095	Shared Genetic and Experimental Links between Obesity-Related Traits and Asthma Subtypes in UK Biobank.	Waist-to-hip ratio adjusted for BMI	457,690 European ancestry individuals		1q22	NR	KHDC4 - RXFP4	ENSG00000132680	ENSG00000173080		4453	2772	rs140953793-?	rs140953793	0	140953793	regulatory_region_variant	1	NR	6e-16	15.2218				Affymetrix [~ 8270000] (imputed)	N
7	rs72704117	1	155908657	rs140953793	2020-02-07	31761296	Hernandez Cordero AI	2019-11-21	Am J Hum Genet	www.ncbi.nlm.nih.gov/pubmed/31761296	Genome-wide Associations Reveal Human-Mouse Genetic Convergence and Modifiers of Myogenesis, CPNE1 and STC2.	Appendicular lean mass	181,862 European ancestry elderly individuals		1q22	NR	KHDC4 - RXFP4	ENSG00000132680	ENSG00000173080		4453	2772	rs140953793-G	rs140953793	0	140953793	regulatory_region_variant	1	0.0194877	9e-09	8.04576		0.14611	[0.096-0.196] unit increase	Affymetrix [17914406] (imputed)	N
7	rs72704117	1	155908657	rs140953793	2021-08-24	34021172	Christakoudi S	2021-05-21	Sci Rep	www.ncbi.nlm.nih.gov/pubmed/34021172	GWAS of allometric body-shape indices in UK Biobank identifies loci suggesting associations with morphogenesis, organogenesis, adrenal cell renewal and cancer.	Waist circumference adjusted for body mass index	219,872 British ancestry women		1q22	RXFP4	KHDC4 - RXFP4	ENSG00000132680	ENSG00000173080		4453	2772	rs140953793-G	rs140953793	0	140953793	regulatory_region_variant	1	NR	2e-09	8.69897		0.0637539	[0.043-0.085] unit decrease	Affymetrix [321114] (imputed)	N
7	rs72704117	1	155908657	rs140953793	2021-08-24	34021172	Christakoudi S	2021-05-21	Sci Rep	www.ncbi.nlm.nih.gov/pubmed/34021172	GWAS of allometric body-shape indices in UK Biobank identifies loci suggesting associations with morphogenesis, organogenesis, adrenal cell renewal and cancer.	A body shape index	219,872 British ancestry women		1q22	RXFP4	KHDC4 - RXFP4	ENSG00000132680	ENSG00000173080		4453	2772	rs140953793-G	rs140953793	0	140953793	regulatory_region_variant	1	NR	1e-08	8		0.0607366	[0.04-0.082] unit decrease	Affymetrix [321169] (imputed)	N
7	rs72704117	1	156078376	rs116480793	2020-02-07	31761296	Hernandez Cordero AI	2019-11-21	Am J Hum Genet	www.ncbi.nlm.nih.gov/pubmed/31761296	Genome-wide Associations Reveal Human-Mouse Genetic Convergence and Modifiers of Myogenesis, CPNE1 and STC2.	Appendicular lean mass	85,750 European ancestry middle-aged adult individuals		1q22	NR	LMNA			ENSG00000160789			rs116480793-T	rs116480793	0	116480793	intron_variant	0	0.0218873	2e-09	8.69897		0.202908	[0.14-0.27] unit increase	Affymetrix [21375087] (imputed)	N
7	rs72704117	1	156078376	rs116480793	2020-02-07	31761296	Hernandez Cordero AI	2019-11-21	Am J Hum Genet	www.ncbi.nlm.nih.gov/pubmed/31761296	Genome-wide Associations Reveal Human-Mouse Genetic Convergence and Modifiers of Myogenesis, CPNE1 and STC2.	Appendicular lean mass	181,862 European ancestry elderly individuals		1q22	NR	LMNA			ENSG00000160789			rs116480793-T	rs116480793	0	116480793	intron_variant	0	0.0219968	5e-09	8.30103		0.136582	[0.09-0.183] unit increase	Affymetrix [17914406] (imputed)	N
8	rs3795503	1	180905694	rs3795503	2020-09-21	32888493	Chen MH	2020-09-01	Cell	www.ncbi.nlm.nih.gov/pubmed/32888493	Trans-ethnic and Ancestry-Specific Blood-Cell Genetics in 746,667 Individuals from 5 Global Populations.	Monocyte count	521,594 European ancestry individuals		1q25.3	NR	KIAA1614			ENSG00000135835			rs3795503-T	rs3795503	0	3795503	missense_variant	0	0.314513	2e-20	19.699		0.01889	[0.015-0.023] SD unit decrease	Affymetrix, Illumina [50262088] (imputed)	N
8	rs3795503	1	180905694	rs3795503	2020-09-21	32888493	Chen MH	2020-09-01	Cell	www.ncbi.nlm.nih.gov/pubmed/32888493	Trans-ethnic and Ancestry-Specific Blood-Cell Genetics in 746,667 Individuals from 5 Global Populations.	Monocyte count	639,696 African American or Afro-Caribbean, African ancestry, European ancestry, East Asian ancestry, Hispanic or Latin American and South Asian ancestry individuals		1q25.3	NR	KIAA1614			ENSG00000135835			rs3795503-T	rs3795503	0	3795503	missense_variant	0	0.334808	1e-19	19				Affymetrix, Illumina [23467995] (imputed)	N
8	rs3795503	1	180905694	rs3795503	2020-09-21	32888493	Chen MH	2020-09-01	Cell	www.ncbi.nlm.nih.gov/pubmed/32888493	Trans-ethnic and Ancestry-Specific Blood-Cell Genetics in 746,667 Individuals from 5 Global Populations.	Platelet count	542,827 European ancestry individuals		1q25.3	NR	KIAA1614			ENSG00000135835			rs3795503-T	rs3795503	0	3795503	missense_variant	0	0.314572	5e-11	10.301		0.013143	[0.0092-0.0171] SD unit decrease	Affymetrix, Illumina [50241410] (imputed)	N
8	rs3795503	1	180905694	rs3795503	2020-09-21	32888493	Chen MH	2020-09-01	Cell	www.ncbi.nlm.nih.gov/pubmed/32888493	Trans-ethnic and Ancestry-Specific Blood-Cell Genetics in 746,667 Individuals from 5 Global Populations.	Platelet count	721,201 African American or Afro-Caribbean, African ancestry, European ancestry, East Asian ancestry, Hispanic or Latin American and South Asian ancestry individuals		1q25.3	NR	KIAA1614			ENSG00000135835			rs3795503-T	rs3795503	0	3795503	missense_variant	0	0.345718	2e-10	9.69897				Affymetrix, Illumina [24588908] (imputed)	N
8	rs3795503	1	180905694	rs3795503	2019-07-05	31152163	Wuttke M	2019-05-31	Nat Genet	www.ncbi.nlm.nih.gov/pubmed/31152163	A catalog of genetic loci associated with kidney function from analyses of a million individuals.	Estimated glomerular filtration rate	567,460 European ancestry individuals	216,518 European ancestry individuals	1q25.3	KIAA1614	KIAA1614			ENSG00000135835			rs3795503-T	rs3795503	0	3795503	missense_variant	0	0.3274	9e-14	13.0458		0.0022	[0.0014-0.003] unit increase	Affymetrix, Illumina [8834748] (imputed)	N
8	rs3795503	1	180905694	rs3795503	2019-02-08	30595370	Kichaev G	2018-12-27	Am J Hum Genet	www.ncbi.nlm.nih.gov/pubmed/30595370	Leveraging Polygenic Functional Enrichment to Improve GWAS Power.	White blood cell count	approximately 444,000 European ancestry individuals		1q25.3		KIAA1614			ENSG00000135835			rs3795503-?	rs3795503	0	3795503	missense_variant	0	NR	6e-09	8.22185				NR [~ 8900000] (imputed)	N
8	rs3795503	1	180905694	rs3795503	2020-02-05	31666681	Zhao B	2019-10-30	Mol Psychiatry	www.ncbi.nlm.nih.gov/pubmed/31666681	Large-scale GWAS reveals genetic architecture of brain white matter microstructure and genetic overlap with cognitive and mental health traits (n = 17,706).	White matter microstructure (fractional anisotropy)	17,706 European ancestry individuals		1q25.3	NR	KIAA1614			ENSG00000135835			rs3795503-?	rs3795503	0	3795503	missense_variant	0	NR	1e-10	10	(Superior corona radiata)			NR [8955960] (imputed)	N
8	rs3795503	1	180905694	rs3795503	2019-07-05	31152163	Wuttke M	2019-05-31	Nat Genet	www.ncbi.nlm.nih.gov/pubmed/31152163	A catalog of genetic loci associated with kidney function from analyses of a million individuals.	Estimated glomerular filtration rate	567,460 European ancestry individuals, 165,726 East Asian ancestry individuals, 13,842 African American individuals, 13,359 South Asian ancestry individuals, 4,961 Hispanic individuals	216,518 European ancestry individuals, 64,204 non-Hispanic black individuals	1q25.3	KIAA1614	KIAA1614			ENSG00000135835			rs3795503-T	rs3795503	0	3795503	missense_variant	0	0.3598	9e-15	14.0458		0.002	[0.0014-0.0026] unit increase	Affymetrix, Illumina [8221591] (imputed)	N
8	rs3795503	1	180905694	rs3795503	2019-05-21	30595370	Kichaev G	2018-12-27	Am J Hum Genet	www.ncbi.nlm.nih.gov/pubmed/30595370	Leveraging Polygenic Functional Enrichment to Improve GWAS Power.	Height	approximately 458,000 European ancestry individuals		1q25.3		KIAA1614			ENSG00000135835			rs3795503-?	rs3795503	0	3795503	missense_variant	0	NR	1e-23	23				NR [~ 8900000] (imputed)	N
8	rs3795503	1	180905694	rs3795503	2020-09-21	32888493	Chen MH	2020-09-01	Cell	www.ncbi.nlm.nih.gov/pubmed/32888493	Trans-ethnic and Ancestry-Specific Blood-Cell Genetics in 746,667 Individuals from 5 Global Populations.	White blood cell count	746,667 African American or Afro-Caribbean, African ancestry, European ancestry, East Asian ancestry, Hispanic or Latin American and South Asian ancestry individuals		1q25.3	NR	KIAA1614			ENSG00000135835			rs3795503-T	rs3795503	0	3795503	missense_variant	0	0.346145	4e-14	13.3979				Affymetrix, Illumina [24649327] (imputed)	N
8	rs3795503	1	180905694	rs3795503	2021-02-19	33547301	Chen VL	2021-02-05	Nat Commun	www.ncbi.nlm.nih.gov/pubmed/33547301	Genome-wide association study of serum liver enzymes implicates diverse metabolic and liver pathology.	Serum alkaline phosphatase levels	390,964 European ancestry individuals	105,030 East Asian ancestry individuals	1q25.3	KIAA1614	KIAA1614			ENSG00000135835			rs3795503-C	rs3795503	0	3795503	missense_variant	0	0.68	1e-10	10		6.45	z-score increase	Affymetrix [4311822] (imputed)	N
8	rs3795503	1	180905694	rs3795503	2020-09-18	32888494	Vuckovic D	2020-09-01	Cell	www.ncbi.nlm.nih.gov/pubmed/32888494	The Polygenic and Monogenic Basis of Blood Traits and Diseases.	Monocyte count	408,112 British individuals		1q25.3	KIAA1614	KIAA1614			ENSG00000135835			rs3795503-T	rs3795503	0	3795503	missense_variant	0	0.314718	7e-14	13.1549		0.0177654	[0.013-0.022] unit decrease	Affymetrix [93095623] (imputed)	N
8	rs3795503	1	180905694	rs3795503	2020-09-21	32888493	Chen MH	2020-09-01	Cell	www.ncbi.nlm.nih.gov/pubmed/32888493	Trans-ethnic and Ancestry-Specific Blood-Cell Genetics in 746,667 Individuals from 5 Global Populations.	White blood cell count	562,243 European ancestry individuals		1q25.3	NR	KIAA1614			ENSG00000135835			rs3795503-T	rs3795503	0	3795503	missense_variant	0	0.314627	2e-14	13.699		0.015409	[0.011-0.019] SD unit decrease	Affymetrix, Illumina [50601830] (imputed)	N
8	rs3795503	1	180905694	rs3795503	2020-09-18	32888494	Vuckovic D	2020-09-01	Cell	www.ncbi.nlm.nih.gov/pubmed/32888494	The Polygenic and Monogenic Basis of Blood Traits and Diseases.	White blood cell count	408,112 British individuals		1q25.3	KIAA1614	KIAA1614			ENSG00000135835			rs3795503-T	rs3795503	0	3795503	missense_variant	0	0.314774	3e-12	11.5229		0.0164902	[0.012-0.021] unit decrease	Affymetrix [93095623] (imputed)	N
8	rs3795503	1	180905694	rs3795503	2020-11-04	33097823	Pei YF	2020-10-23	Commun Biol	www.ncbi.nlm.nih.gov/pubmed/33097823	The genetic architecture of appendicular lean mass characterized by association analysis in the UK Biobank study.	Appendicular lean mass	450,243 European ancestry individuals		1q25.3	KIAA1614	KIAA1614			ENSG00000135835			rs3795503-T	rs3795503	0	3795503	missense_variant	0	0.3145	2e-18	17.699		0.0176	[0.014-0.022] unit increase	Affymetrix [18391927] (imputed)	N
8	rs3795503	1	180905694	rs3795503	2022-05-31	33875891	Smith SM	2021-04-19	Nat Neurosci	www.ncbi.nlm.nih.gov/pubmed/33875891	An expanded set of genome-wide association studies of brain imaging phenotypes in UK Biobank.	IDP dMRI ProbtrackX FA str l	20,860 British ancestry individuals	10,495 British ancestry individuals	1q25.3		KIAA1614			ENSG00000135835			rs3795503-T	rs3795503	0	3795503	missense_variant	0	0.316	1e-10	10		0.068	[0.046-0.09] unit decrease	Affymetrix [17103079] (imputed)	N
8	rs3795503	1	180905694	rs3795503	2022-05-31	33875891	Smith SM	2021-04-19	Nat Neurosci	www.ncbi.nlm.nih.gov/pubmed/33875891	An expanded set of genome-wide association studies of brain imaging phenotypes in UK Biobank.	IDP dMRI ProbtrackX FA str r	20,860 British ancestry individuals	10,495 British ancestry individuals	1q25.3		KIAA1614			ENSG00000135835			rs3795503-T	rs3795503	0	3795503	missense_variant	0	0.316	5e-10	9.30103		0.066	[0.044-0.088] unit decrease	Affymetrix [17103079] (imputed)	N
8	rs3795503	1	180905694	rs3795503	2023-02-23	36800424	Sha Z	2023-02-17	Sci Adv	www.ncbi.nlm.nih.gov/pubmed/36800424	Genetic architecture of the white matter connectome of the human brain.	Node-level brain connectivity (multivariate analysis)	30,810 British ancestry individuals		1q25.3		KIAA1614			ENSG00000135835			rs3795503-C	rs3795503	0	3795503	missense_variant	0	0.68356	2e-11	10.699		6.68816	z score increase	NR [9312361] (imputed)	N
8	rs3795503	1	180905694	rs3795503	2021-12-15	34560273	Shadrin AA	2021-09-21	Neuroimage	www.ncbi.nlm.nih.gov/pubmed/34560273	Vertex-wise multivariate genome-wide association study identifies 780 unique genetic loci associated with cortical morphology.	Cortical surface area	35,657 White British ancestry individuals		1q25.3	NR	KIAA1614			ENSG00000135835			rs3795503-T	rs3795503	0	3795503	missense_variant	0	0.3159	1e-17	17				NR [9056863] (imputed)	N
8	rs3795503	1	180905694	rs3795503	2021-12-14	34594039	Sakaue S	2021-09-30	Nat Genet	www.ncbi.nlm.nih.gov/pubmed/34594039	A cross-population atlas of genetic associations for 220 human phenotypes.	Serum alkaline phosphatase levels	344,292 European ancestry individuals, 118,886 East Asian ancestry individuals		1q25.3		KIAA1614			ENSG00000135835			rs3795503-T	rs3795503	0	3795503	missense_variant	0	NR	2e-16	15.699		0.0174	[0.013-0.022] unit decrease	Affymetrix, Illumina [20533886] (imputed)	N
8	rs3795503	1	180905694	rs3795503	2021-12-14	34594039	Sakaue S	2021-09-30	Nat Genet	www.ncbi.nlm.nih.gov/pubmed/34594039	A cross-population atlas of genetic associations for 220 human phenotypes.	Height	360,388 European ancestry individuals, 165,056 East Asian ancestry individuals		1q25.3		KIAA1614			ENSG00000135835			rs3795503-T	rs3795503	0	3795503	missense_variant	0	NR	2e-16	15.699		0.0111	[0.0086-0.0136] unit increase	Affymetrix, Illumina [20538915] (imputed)	N
8	rs3795503	1	180905694	rs3795503	2022-03-07	34910505	van der Meer D	2021-12-15	Sci Adv	www.ncbi.nlm.nih.gov/pubmed/34910505	The genetic architecture of human cortical folding.	Vertex-wise cortical surface area	33,748 European ancestry individuals		1q25.3		KIAA1614			ENSG00000135835			rs3795503-T	rs3795503	0	3795503	missense_variant	0	0.3	4e-16	15.3979		8.14	z score increase	Affymetrix [9061022] (imputed)	N
8	rs3795503	1	180905694	rs3795503	2022-05-26	34272381	Stanzick KJ	2021-07-16	Nat Commun	www.ncbi.nlm.nih.gov/pubmed/34272381	Discovery and prioritization of variants and genes for kidney function in >1.2 million individuals.	Estimated glomerular filtration rate (creatinine)	1,004,040 European ancestry individuals, 165,726 East Asian ancestry individuals, 13,842 African American individuals, 13,359 South Asian ancestry individuals, 4,961 Hispanic individuals, 2 individuals	417,288 European ancestry individuals	1q25.3		KIAA1614			ENSG00000135835			rs3795503-C	rs3795503	0	3795503	missense_variant	0	0.664851	6e-21	20.2218		0.00252	[0.002-0.003] unit decrease	NR [13633840] (imputed)	N
8	rs3795503	1	180905694	rs3795503	2022-08-04	35710981	Liu H	2022-06-16	Nat Genet	www.ncbi.nlm.nih.gov/pubmed/35710981	Epigenomic and transcriptomic analyses define core cell types, genes and targetable mechanisms for kidney disease.	Estimated glomerular filtration rate (creatinine)	1,205,871 European ancestry individuals, 168,300 East Asian ancestry individuals, 63,553 African ancestry individuals, 23,509 Hispanic or Latin American individuals, 22,103 African American individuals, 21,791 Central Asian or South Asian ancestry individuals, 1,502 Middle Eastern ancestry individuals, 939 other admixed ancestry individuals, 602 Native American ancestry individuals, 150 Asian anc…		1q25.3		KIAA1614			ENSG00000135835			rs3795503-T	rs3795503	0	3795503	missense_variant	0	0.3306	2e-23	22.699		9.957	z score increase	Affymetrix, Illumina [12653804] (imputed)	N
8	rs3795503	1	180905694	rs3795503	2022-05-26	34272381	Stanzick KJ	2021-07-16	Nat Commun	www.ncbi.nlm.nih.gov/pubmed/34272381	Discovery and prioritization of variants and genes for kidney function in >1.2 million individuals.	Estimated glomerular filtration rate (cystatin c)	460,826 European or unknown ancestry individuals		1q25.3		KIAA1614			ENSG00000135835			rs3795503-C	rs3795503	0	3795503	missense_variant	0	0.3145	8e-09	8.09691		0.0029	[0.0019-0.0039] unit decrease	NR [13621211] (imputed)	N
8	rs3795503	1	180905694	rs3795503	2022-05-26	34272381	Stanzick KJ	2021-07-16	Nat Commun	www.ncbi.nlm.nih.gov/pubmed/34272381	Discovery and prioritization of variants and genes for kidney function in >1.2 million individuals.	Estimated glomerular filtration rate (creatinine)	1,004,040 European ancestry individuals	417,288 European ancestry individuals	1q25.3		KIAA1614			ENSG00000135835			rs3795503-C	rs3795503	0	3795503	missense_variant	0	0.6782	2e-16	15.699		0.0024	[0.0018-0.003] unit decrease	NR [13635145] (imputed)	N
8	rs3795503	1	180905694	rs3795503	2019-06-03	31015462	Graham SE	2019-04-23	Nat Commun	www.ncbi.nlm.nih.gov/pubmed/31015462	Sex-specific and pleiotropic effects underlying kidney function identified from GWAS meta-analysis.	Estimated glomerular filtration rate	206,856 European ancestry individuals, 143,658 East Asian ancestry individuals		1q25.3	KIAA1614	KIAA1614			ENSG00000135835			rs3795503-C	rs3795503	0	3795503	missense_variant	0	0.6017	8e-13	12.0969		7.169	NR z score decrease	Illumina [26237160] (imputed)	N
8	rs3795503	1	180905694	rs3795503	2023-02-09	36224396	Yengo L	2022-10-12	Nature	www.ncbi.nlm.nih.gov/pubmed/36224396	A saturated map of common genetic variants associated with human height.	Height	455,180 Hispanic or Latin American individuals		1q25.3		KIAA1614			ENSG00000135835			rs3795503-T	rs3795503	0	3795503	missense_variant	0	0.2756	4e-12	11.3979		0.0165	[0.012-0.021] unit increase	Affymetrix, Illumina [1385132] (imputed)	N
8	rs3795503	1	180905694	rs3795503	2022-08-04	35505052	Fan CC	2022-05-03	Nat Commun	www.ncbi.nlm.nih.gov/pubmed/35505052	Multivariate genome-wide association study on tissue-sensitive diffusion metrics highlights pathways that shape the human brain.	Whole brain free water diffusion (multivariate analysis)	23,543 European ancestry individuals	11,555 European ancestry individuals, 3,030 non-European ancestry individuals	1q25.3		KIAA1614			ENSG00000135835			rs3795503-?	rs3795503	0	3795503	missense_variant	0	NR	2e-21	20.699				NR [NR] (imputed)	N
8	rs3795503	1	180905694	rs3795503	2021-12-14	34594039	Sakaue S	2021-09-30	Nat Genet	www.ncbi.nlm.nih.gov/pubmed/34594039	A cross-population atlas of genetic associations for 220 human phenotypes.	Monocyte count	349,856 European ancestry individuals, 95,119 East Asian ancestry individuals		1q25.3		KIAA1614			ENSG00000135835			rs3795503-T	rs3795503	0	3795503	missense_variant	0	NR	6e-11	10.2218		0.0143	[0.01-0.0186] unit decrease	Affymetrix, Illumina [20531031] (imputed)	N
8	rs3795503	1	180905694	rs3795503	2021-12-14	34594039	Sakaue S	2021-09-30	Nat Genet	www.ncbi.nlm.nih.gov/pubmed/34594039	A cross-population atlas of genetic associations for 220 human phenotypes.	Serum creatinine levels	344,104 European ancestry individuals, 150,266 East Asian ancestry individuals		1q25.3		KIAA1614			ENSG00000135835			rs3795503-T	rs3795503	0	3795503	missense_variant	0	NR	4e-18	17.3979		0.0147	[0.011-0.018] unit decrease	Affymetrix, Illumina [20538295] (imputed)	N
8	rs3795503	1	180905694	rs3795503	2023-02-09	36224396	Yengo L	2022-10-12	Nature	www.ncbi.nlm.nih.gov/pubmed/36224396	A saturated map of common genetic variants associated with human height.	Height	293,593 African ancestry individuals		1q25.3		KIAA1614			ENSG00000135835			rs3795503-T	rs3795503	0	3795503	missense_variant	0	0.19189	5e-14	13.301		0.02989	[0.022-0.038] unit increase	Affymetrix, Illumina [1385132] (imputed)	N
8	rs3795503	1	180905694	rs3795503	2023-02-09	36224396	Yengo L	2022-10-12	Nature	www.ncbi.nlm.nih.gov/pubmed/36224396	A saturated map of common genetic variants associated with human height.	Height	5,314,291 European ancestry, Hispanic or Latin American, East Asian ancestry, African ancestry, South Asian ancestry individuals		1q25.3		KIAA1614			ENSG00000135835			rs3795503-T	rs3795503	0	3795503	missense_variant	0	0.3112	2e-149	148.699		0.0178	[0.016-0.019] unit increase	Affymetrix, Illumina [1385132] (imputed)	N
8	rs3795503	1	180909061	rs1609829	2019-01-28	30598549	Morris JA	2018-12-31	Nat Genet	www.ncbi.nlm.nih.gov/pubmed/30598549	An atlas of genetic influences on osteoporosis in humans and mice.	Heel bone mineral density	426,824 British ancestry individuals		1q25.3	KIAA1614	KIAA1614			ENSG00000135835			rs1609829-T	rs1609829	0	1609829	intron_variant	0	0.294471	1e-10	10		0.0129343	[0.009-0.0169] unit increase	NR [13737936] (imputed)	N
8	rs3795503	1	180909061	rs1609829	2018-10-18	30048462	Kim SK	2018-07-26	PLoS One	www.ncbi.nlm.nih.gov/pubmed/30048462	Identification of 613 new loci associated with heel bone mineral density and a polygenic risk score for bone mineral density, osteoporosis and fracture.	Heel bone mineral density	394,929 European ancestry individuals		1q25.3		KIAA1614			ENSG00000135835			rs1609829-?	rs1609829	0	1609829	intron_variant	0	NR	3e-09	8.52288		0.0138773	[0.0094-0.0183] unit increase	Affymetrix [20259828] (imputed)	N
8	rs3795503	1	180909061	rs1609829	2021-06-29	33462484	Sinnott-Armstrong N	2021-01-18	Nat Genet	www.ncbi.nlm.nih.gov/pubmed/33462484	Genetics of 35 blood and urine biomarkers in the UK Biobank.	Serum alkaline phosphatase levels	342,535 European ancestry individuals, 6,019 African ancestry individuals, 7,337 South Asian ancestry individuals		1q25.3	NR	KIAA1614			ENSG00000135835			rs1609829-C	rs1609829	0	1609829	intron_variant	0	NR	7e-13	12.1549		0.0188	[0.014-0.024] unit increase	Affymetrix [9000000] (imputed)	N
8	rs3795503	1	180909061	rs1609829	2021-12-14	34594039	Sakaue S	2021-09-30	Nat Genet	www.ncbi.nlm.nih.gov/pubmed/34594039	A cross-population atlas of genetic associations for 220 human phenotypes.	Platelet count	350,474 European ancestry individuals, 148,623 East Asian ancestry individuals		1q25.3		KIAA1614			ENSG00000135835			rs1609829-C	rs1609829	0	1609829	intron_variant	0	NR	1e-12	12		0.0145	[0.011-0.018] unit increase	Affymetrix, Illumina [20538505] (imputed)	N
8	rs3795503	1	180909061	rs1609829	2021-12-14	34594039	Sakaue S	2021-09-30	Nat Genet	www.ncbi.nlm.nih.gov/pubmed/34594039	A cross-population atlas of genetic associations for 220 human phenotypes.	White blood cell count	350,470 European ancestry individuals, 154,355 East Asian ancestry individuals		1q25.3		KIAA1614			ENSG00000135835			rs1609829-C	rs1609829	0	1609829	intron_variant	0	NR	6e-12	11.2218		0.0144	[0.01-0.019] unit increase	Affymetrix, Illumina [20538670] (imputed)	N
9	rs61823972	1	205041465	rs6662930	2020-09-21	32888493	Chen MH	2020-09-01	Cell	www.ncbi.nlm.nih.gov/pubmed/32888493	Trans-ethnic and Ancestry-Specific Blood-Cell Genetics in 746,667 Individuals from 5 Global Populations.	Red blood cell count	727,624 African American or Afro-Caribbean, African ancestry, European ancestry, East Asian ancestry, Hispanic or Latin American and South Asian ancestry individuals		1q32.1	NR	CNTN2			ENSG00000184144			rs6662930-C	rs6662930	0	6662930	non_coding_transcript_exon_variant	0	0.374062	8e-39	38.0969				Affymetrix, Illumina [24332387] (imputed)	N
9	rs61823972	1	205041952	rs6696846	2017-08-30	27863252	Astle WJ	2016-11-17	Cell	www.ncbi.nlm.nih.gov/pubmed/27863252	The Allelic Landscape of Human Blood Cell Trait Variation and Links to Common Complex Disease.	Red blood cell count	172,952 European ancestry individuals		1q32.1	CNTN2	CNTN2			ENSG00000184144			rs6696846-T	rs6696846	0	6696846	non_coding_transcript_exon_variant	0	0.487	2e-12	11.699		0.0249255	[0.018-0.032] unit decrease	Affymetrix [~ 2500000] (imputed)	N
9	rs61823972	1	205041952	rs6696846	2020-09-21	32888493	Chen MH	2020-09-01	Cell	www.ncbi.nlm.nih.gov/pubmed/32888493	Trans-ethnic and Ancestry-Specific Blood-Cell Genetics in 746,667 Individuals from 5 Global Populations.	Red blood cell count	545,203 European ancestry individuals		1q32.1	NR	CNTN2			ENSG00000184144			rs6696846-T	rs6696846	0	6696846	non_coding_transcript_exon_variant	0	0.484298	1e-38	38		0.023991	[0.02-0.028] SD unit decrease	Affymetrix, Illumina [50628390] (imputed)	N
9	rs61823972	1	205041952	rs6696846	2022-12-14	36477530	Saunders GRB	2022-12-07	Nature	www.ncbi.nlm.nih.gov/pubmed/36477530	Genetic diversity fuels gene discovery for tobacco and alcohol use.	Smoking initiation	3,382,012 European ancestry, East Asian ancestry, Hispanic or Latin American, African ancestry individuals		1q32.1		CNTN2			ENSG00000184144			rs6696846-T	rs6696846	0	6696846	non_coding_transcript_exon_variant	0	0.43	8e-12	11.0969		0.00532	[0.0038-0.0068] unit decrease	NR [NR] (imputed)	N
9	rs61823972	1	205051711	rs11240352	2021-12-14	34594039	Sakaue S	2021-09-30	Nat Genet	www.ncbi.nlm.nih.gov/pubmed/34594039	A cross-population atlas of genetic associations for 220 human phenotypes.	Red blood cell count	350,475 European ancestry individuals, 153,512 East Asian ancestry individuals		1q32.1		CNTN2 - TMEM81	ENSG00000184144	ENSG00000174529		4294	546	rs11240352-C	rs11240352	0	11240352	intergenic_variant	1	NR	4e-21	20.3979		0.0183	[0.015-0.022] unit decrease	Affymetrix, Illumina [20538708] (imputed)	N
9	rs61823972	1	205074019	rs6692170	2020-09-21	32888493	Chen MH	2020-09-01	Cell	www.ncbi.nlm.nih.gov/pubmed/32888493	Trans-ethnic and Ancestry-Specific Blood-Cell Genetics in 746,667 Individuals from 5 Global Populations.	Basophil count	577,663 African American or Afro-Caribbean, African ancestry, European ancestry, East Asian ancestry, Hispanic or Latin American and South Asian ancestry individuals		1q32.1	NR	RBBP5			ENSG00000117222			rs6692170-A	rs6692170	0	6692170	intron_variant	0	0.412759	1e-38	38				Affymetrix, Illumina [19905671] (imputed)	N
9	rs61823972	1	205081166	rs61822568	2020-09-21	32888493	Chen MH	2020-09-01	Cell	www.ncbi.nlm.nih.gov/pubmed/32888493	Trans-ethnic and Ancestry-Specific Blood-Cell Genetics in 746,667 Individuals from 5 Global Populations.	Mean platelet volume	460,935 European ancestry individuals		1q32.1	NR	RBBP5			ENSG00000117222			rs61822568-C	rs61822568	0	61822568	intron_variant	0	0.550978	0	522		0.093406	[0.09-0.097] SD unit increase	Affymetrix, Illumina [49660172] (imputed)	N
9	rs61823972	1	205104581	rs113817010	2020-10-23	32665545	van der Meer D	2020-07-14	Nat Commun	www.ncbi.nlm.nih.gov/pubmed/32665545	Understanding the genetic determinants of the brain with MOSTest.	Brain morphology (MOSTest)	26,502 European ancestry individuals		1q32.1	CNTN2, TMEM81, RBBP5, DSTYK, TMCC2, NUAK2	RBBP5 - DSTYK	ENSG00000117222	ENSG00000133059		13438	7052	rs113817010-?	rs113817010	0	113817010	downstream_gene_variant	1	NR	5e-09	8.30103				NR [7428630] (imputed)	N
9	rs61823972	1	205104581	rs113817010	2021-12-15	34560273	Shadrin AA	2021-09-21	Neuroimage	www.ncbi.nlm.nih.gov/pubmed/34560273	Vertex-wise multivariate genome-wide association study identifies 780 unique genetic loci associated with cortical morphology.	Cortical surface area	35,657 White British ancestry individuals		1q32.1	NR	RBBP5 - DSTYK	ENSG00000117222	ENSG00000133059		13438	7052	rs113817010-A	rs113817010	0	113817010	downstream_gene_variant	1	0.4445	3e-14	13.5229				NR [9056863] (imputed)	N
9	rs61823972	1	205104581	rs113817010	2022-11-23	35164939	van der Meer D	2022-02-11	Biol Psychiatry	www.ncbi.nlm.nih.gov/pubmed/35164939	Boosting Schizophrenia Genetics by Utilizing Genetic Overlap With Brain Morphology.	Brain morphology (MOSTest)	33,735 white British ancestry individuals		1q32.1		RBBP5 - DSTYK	ENSG00000117222	ENSG00000133059		13438	7052	rs113817010-?	rs113817010	0	113817010	downstream_gene_variant	1	NR	2e-11	10.699				NR [9061072] (imputed)	N
9	rs61823972	1	205104581	rs113817010	2022-08-04	35505052	Fan CC	2022-05-03	Nat Commun	www.ncbi.nlm.nih.gov/pubmed/35505052	Multivariate genome-wide association study on tissue-sensitive diffusion metrics highlights pathways that shape the human brain.	Whole brain restricted isotropic diffusion (multivariate analysis)	23,543 European ancestry individuals	11,555 European ancestry individuals, 3,030 non-European ancestry individuals	1q32.1		RBBP5 - DSTYK	ENSG00000117222	ENSG00000133059		13438	7052	rs113817010-?	rs113817010	0	113817010	downstream_gene_variant	1	NR	3e-12	11.5229	(EA)			NR [NR] (imputed)	N
9	rs61823972	1	205140436	rs12123922	2020-09-18	32888494	Vuckovic D	2020-09-01	Cell	www.ncbi.nlm.nih.gov/pubmed/32888494	The Polygenic and Monogenic Basis of Blood Traits and Diseases.	Basophil count	408,112 British individuals		1q32.1	DSTYK	DSTYK			ENSG00000133059			rs12123922-A	rs12123922	0	12123922	intron_variant	0	0.441049	3e-42	41.5229		0.0304388	[0.026-0.035] unit decrease	Affymetrix [93095623] (imputed)	N
9	rs61823972	1	205140436	rs12123922	2020-09-23	32888494	Vuckovic D	2020-09-01	Cell	www.ncbi.nlm.nih.gov/pubmed/32888494	The Polygenic and Monogenic Basis of Blood Traits and Diseases.	Basophil percentage of white cells	408,112 British individuals		1q32.1	DSTYK	DSTYK			ENSG00000133059			rs12123922-A	rs12123922	0	12123922	intron_variant	0	0.441056	1e-33	33		0.0279884	[0.023-0.033] unit decrease	Affymetrix [93095623] (imputed)	N
9	rs61823972	1	205144363	rs11579220	2017-08-30	27863252	Astle WJ	2016-11-17	Cell	www.ncbi.nlm.nih.gov/pubmed/27863252	The Allelic Landscape of Human Blood Cell Trait Variation and Links to Common Complex Disease.	White blood cell count (basophil)	171,846 European ancestry individuals		1q32.1	DSTYK	DSTYK			ENSG00000133059			rs11579220-T	rs11579220	0	11579220	intron_variant	0	0.4382	1e-14	14		0.0270716	[0.02-0.034] unit decrease	Affymetrix [~ 2500000] (imputed)	N
9	rs61823972	1	205144363	rs11579220	2017-08-30	27863252	Astle WJ	2016-11-17	Cell	www.ncbi.nlm.nih.gov/pubmed/27863252	The Allelic Landscape of Human Blood Cell Trait Variation and Links to Common Complex Disease.	Basophil percentage of white cells	171,996 European ancestry individuals		1q32.1	DSTYK	DSTYK			ENSG00000133059			rs11579220-T	rs11579220	0	11579220	intron_variant	0	0.4382	2e-15	14.699		0.0277108	[0.021-0.035] unit decrease	Affymetrix [~ 2500000] (imputed)	N
9	rs61823972	1	205167328	rs12132194	2021-12-13	34469753	Kachuri L	2021-08-26	Am J Hum Genet	www.ncbi.nlm.nih.gov/pubmed/34469753	Genetic determinants of blood-cell traits influence susceptibility to childhood acute lymphoblastic leukemia.	Basophil count	234,678 European ancestry individuals	100,513 European ancestry individuals	1q32.1		DSTYK			ENSG00000133059			rs12132194-A	rs12132194	0	12132194	intron_variant	0	0.556	8e-15	14.0969				Affymetrix [10369434] (imputed)	N
9	rs61823972	1	205171245	rs375980630	2020-09-21	32888493	Chen MH	2020-09-01	Cell	www.ncbi.nlm.nih.gov/pubmed/32888493	Trans-ethnic and Ancestry-Specific Blood-Cell Genetics in 746,667 Individuals from 5 Global Populations.	Basophil count	474,001 European ancestry individuals		1q32.1	NR	DSTYK			ENSG00000133059			rs375980630-I	rs375980630	0	375980630	intron_variant	0	0.44161	8e-43	42.0969		0.029227	[0.025-0.033] SD unit decrease	Affymetrix, Illumina [50036608] (imputed)	N
9	rs61823972	1	205179997	rs17345153	2022-03-07	34910505	van der Meer D	2021-12-15	Sci Adv	www.ncbi.nlm.nih.gov/pubmed/34910505	The genetic architecture of human cortical folding.	Vertex-wise cortical surface area	33,748 European ancestry individuals		1q32.1		DSTYK			ENSG00000133059			rs17345153-G	rs17345153	0	17345153	intron_variant	0	0.42	4e-11	10.3979		6.6	z score increase	Affymetrix [9061022] (imputed)	N
9	rs61823972	1	205182865	rs12140703	2017-08-30	27863252	Astle WJ	2016-11-17	Cell	www.ncbi.nlm.nih.gov/pubmed/27863252	The Allelic Landscape of Human Blood Cell Trait Variation and Links to Common Complex Disease.	Reticulocyte count	170,641 European ancestry individuals		1q32.1	DSTYK	DSTYK - TMCC2	ENSG00000133059	ENSG00000133069		2035	14209	rs12140703-C	rs12140703	0	12140703	intergenic_variant	1	0.3992	3e-13	12.5229		0.0267839	[0.02-0.034] unit decrease	Affymetrix [~ 2500000] (imputed)	N
9	rs61823972	1	205201325	rs61823972	2020-09-21	32888493	Chen MH	2020-09-01	Cell	www.ncbi.nlm.nih.gov/pubmed/32888493	Trans-ethnic and Ancestry-Specific Blood-Cell Genetics in 746,667 Individuals from 5 Global Populations.	Mean corpuscular hemoglobin	630,125 African American or Afro-Caribbean, African ancestry, European ancestry, East Asian ancestry, Hispanic or Latin American and South Asian ancestry individuals		1q32.1	NR	TMCC2			ENSG00000133069			rs61823972-C	rs61823972	0	61823972	intron_variant	0	0.345901	4e-134	133.398				Affymetrix, Illumina [20825802] (imputed)	N
9	rs61823972	1	205201325	rs61823972	2020-09-21	32888493	Chen MH	2020-09-01	Cell	www.ncbi.nlm.nih.gov/pubmed/32888493	Trans-ethnic and Ancestry-Specific Blood-Cell Genetics in 746,667 Individuals from 5 Global Populations.	Mean corpuscular hemoglobin	486,823 European ancestry individuals		1q32.1	NR	TMCC2			ENSG00000133069			rs61823972-C	rs61823972	0	61823972	intron_variant	0	0.413607	2e-127	126.699		0.046644	[0.043-0.05] SD unit increase	Affymetrix, Illumina [50266654] (imputed)	N
9	rs61823972	1	205201325	rs61823972	2020-09-21	32888493	Chen MH	2020-09-01	Cell	www.ncbi.nlm.nih.gov/pubmed/32888493	Trans-ethnic and Ancestry-Specific Blood-Cell Genetics in 746,667 Individuals from 5 Global Populations.	Mean corpuscular hemoglobin concentration	642,173 African American or Afro-Caribbean, African ancestry, European ancestry, East Asian ancestry, Hispanic or Latin American and South Asian ancestry individuals		1q32.1	NR	TMCC2			ENSG00000133069			rs61823972-C	rs61823972	0	61823972	intron_variant	0	0.343628	6e-47	46.2218				Affymetrix, Illumina [21126107] (imputed)	N
9	rs61823972	1	205201325	rs61823972	2020-09-21	32888493	Chen MH	2020-09-01	Cell	www.ncbi.nlm.nih.gov/pubmed/32888493	Trans-ethnic and Ancestry-Specific Blood-Cell Genetics in 746,667 Individuals from 5 Global Populations.	Mean corpuscular volume	544,127 European ancestry individuals		1q32.1	NR	TMCC2			ENSG00000133069			rs61823972-C	rs61823972	0	61823972	intron_variant	0	0.412163	2e-89	88.699		0.03672	[0.033-0.04] SD unit increase	Affymetrix, Illumina [50615308] (imputed)	N
9	rs61823972	1	205201325	rs61823972	2020-09-21	32888493	Chen MH	2020-09-01	Cell	www.ncbi.nlm.nih.gov/pubmed/32888493	Trans-ethnic and Ancestry-Specific Blood-Cell Genetics in 746,667 Individuals from 5 Global Populations.	Mean corpuscular volume	696,882 African American or Afro-Caribbean, African ancestry, European ancestry, East Asian ancestry, Hispanic or Latin American and South Asian ancestry individuals		1q32.1	NR	TMCC2			ENSG00000133069			rs61823972-C	rs61823972	0	61823972	intron_variant	0	0.349272	2e-92	91.699				Affymetrix, Illumina [24246363] (imputed)	N
9	rs61823972	1	205201325	rs61823972	2020-09-18	32888494	Vuckovic D	2020-09-01	Cell	www.ncbi.nlm.nih.gov/pubmed/32888494	The Polygenic and Monogenic Basis of Blood Traits and Diseases.	Mean corpuscular volume	408,112 British individuals		1q32.1	TMCC2	TMCC2			ENSG00000133069			rs61823972-C	rs61823972	0	61823972	intron_variant	0	0.413467	2e-65	64.699		0.0381196	[0.034-0.042] unit increase	Affymetrix [93095623] (imputed)	N
9	rs61823972	1	205201325	rs61823972	2019-02-08	30595370	Kichaev G	2018-12-27	Am J Hum Genet	www.ncbi.nlm.nih.gov/pubmed/30595370	Leveraging Polygenic Functional Enrichment to Improve GWAS Power.	Mean corpuscular hemoglobin	approximately 443,000 European ancestry individuals		1q32.1		TMCC2			ENSG00000133069			rs61823972-?	rs61823972	0	61823972	intron_variant	0	NR	3e-106	105.523				NR [~ 8900000] (imputed)	N
9	rs61823972	1	205201325	rs61823972	2017-08-30	27863252	Astle WJ	2016-11-17	Cell	www.ncbi.nlm.nih.gov/pubmed/27863252	The Allelic Landscape of Human Blood Cell Trait Variation and Links to Common Complex Disease.	Mean corpuscular hemoglobin concentration	172,851 European ancestry individuals		1q32.1	TMCC2	TMCC2			ENSG00000133069			rs61823972-C	rs61823972	0	61823972	intron_variant	0	0.4143	2e-20	19.699		0.0324268	[0.026-0.039] unit increase	Affymetrix [~ 2500000] (imputed)	N
9	rs61823972	1	205201325	rs61823972	2017-08-30	27863252	Astle WJ	2016-11-17	Cell	www.ncbi.nlm.nih.gov/pubmed/27863252	The Allelic Landscape of Human Blood Cell Trait Variation and Links to Common Complex Disease.	High light scatter reticulocyte count	170,761 European ancestry individuals		1q32.1	TMCC2	TMCC2			ENSG00000133069			rs61823972-C	rs61823972	0	61823972	intron_variant	0	0.4142	1e-23	23		0.0362914	[0.029-0.043] unit decrease	Affymetrix [~ 2500000] (imputed)	N
9	rs61823972	1	205201325	rs61823972	2017-08-30	27863252	Astle WJ	2016-11-17	Cell	www.ncbi.nlm.nih.gov/pubmed/27863252	The Allelic Landscape of Human Blood Cell Trait Variation and Links to Common Complex Disease.	Immature fraction of reticulocytes	170,548 European ancestry individuals		1q32.1	TMCC2	TMCC2			ENSG00000133069			rs61823972-C	rs61823972	0	61823972	intron_variant	0	0.4142	5e-27	26.301		0.0385673	[0.032-0.046] unit decrease	Affymetrix [~ 2500000] (imputed)	N
9	rs61823972	1	205201325	rs61823972	2017-08-30	27863252	Astle WJ	2016-11-17	Cell	www.ncbi.nlm.nih.gov/pubmed/27863252	The Allelic Landscape of Human Blood Cell Trait Variation and Links to Common Complex Disease.	Mean corpuscular hemoglobin	172,332 European ancestry individuals		1q32.1	TMCC2	TMCC2			ENSG00000133069			rs61823972-C	rs61823972	0	61823972	intron_variant	0	0.4144	2e-33	32.699		0.0430709	[0.036-0.05] unit increase	Affymetrix [~ 2500000] (imputed)	N
9	rs61823972	1	205201325	rs61823972	2017-08-30	27863252	Astle WJ	2016-11-17	Cell	www.ncbi.nlm.nih.gov/pubmed/27863252	The Allelic Landscape of Human Blood Cell Trait Variation and Links to Common Complex Disease.	Mean corpuscular volume	172,433 European ancestry individuals		1q32.1	TMCC2	TMCC2			ENSG00000133069			rs61823972-C	rs61823972	0	61823972	intron_variant	0	0.4143	4e-20	19.3979		0.032741	[0.026-0.04] unit increase	Affymetrix [~ 2500000] (imputed)	N
9	rs61823972	1	205201325	rs61823972	2021-12-14	34594039	Sakaue S	2021-09-30	Nat Genet	www.ncbi.nlm.nih.gov/pubmed/34594039	A cross-population atlas of genetic associations for 220 human phenotypes.	Mean corpuscular hemoglobin	128,028 East Asian ancestry individuals		1q32.1		TMCC2			ENSG00000133069			rs61823972-C	rs61823972	0	61823972	intron_variant	0	0.112263	2e-12	11.699		0.0400723	[0.029-0.051] unit increase	Illumina [13476299] (imputed)	N
9	rs61823972	1	205201325	rs61823972	2021-12-14	34594039	Sakaue S	2021-09-30	Nat Genet	www.ncbi.nlm.nih.gov/pubmed/34594039	A cross-population atlas of genetic associations for 220 human phenotypes.	Mean corpuscular volume	129,832 East Asian ancestry individuals		1q32.1		TMCC2			ENSG00000133069			rs61823972-C	rs61823972	0	61823972	intron_variant	0	0.112207	2e-08	7.69897		0.0316774	[0.021-0.043] unit increase	Illumina [13476266] (imputed)	N
9	rs61823972	1	205201325	rs61823972	2021-12-14	34594039	Sakaue S	2021-09-30	Nat Genet	www.ncbi.nlm.nih.gov/pubmed/34594039	A cross-population atlas of genetic associations for 220 human phenotypes.	Mean corpuscular volume	350,473 European ancestry individuals, 129,832 East Asian ancestry individuals		1q32.1		TMCC2			ENSG00000133069			rs61823972-C	rs61823972	0	61823972	intron_variant	0	NR	9e-54	53.0458		0.0341	[0.03-0.038] unit increase	Affymetrix, Illumina [20535844] (imputed)	N
9	rs61823972	1	205201325	rs61823972	2021-12-14	34594039	Sakaue S	2021-09-30	Nat Genet	www.ncbi.nlm.nih.gov/pubmed/34594039	A cross-population atlas of genetic associations for 220 human phenotypes.	Mean corpuscular hemoglobin concentration	350,468 European ancestry individuals, 135,482 East Asian ancestry individuals		1q32.1		TMCC2			ENSG00000133069			rs61823972-C	rs61823972	0	61823972	intron_variant	0	NR	7e-17	16.1549		0.0184	[0.014-0.023] unit increase	Affymetrix, Illumina [20536605] (imputed)	N
9	rs61823972	1	205201325	rs61823972	2021-12-14	34594039	Sakaue S	2021-09-30	Nat Genet	www.ncbi.nlm.nih.gov/pubmed/34594039	A cross-population atlas of genetic associations for 220 human phenotypes.	Mean corpuscular hemoglobin	350,472 European ancestry individuals, 128,028 East Asian ancestry individuals		1q32.1		TMCC2			ENSG00000133069			rs61823972-C	rs61823972	0	61823972	intron_variant	0	NR	2e-74	73.699		0.0403	[0.036-0.045] unit increase	Affymetrix, Illumina [20535878] (imputed)	N
9	rs61823972	1	205216573	rs748012	2019-02-08	30595370	Kichaev G	2018-12-27	Am J Hum Genet	www.ncbi.nlm.nih.gov/pubmed/30595370	Leveraging Polygenic Functional Enrichment to Improve GWAS Power.	Red blood cell count	approximately 445,000 European ancestry individuals		1q32.1		TMCC2			ENSG00000133069			rs748012-?	rs748012	0	748012	intron_variant	0	NR	3e-37	36.5229				NR [~ 8900000] (imputed)	N
9	rs61823972	1	205216573	rs748012	2020-09-18	32888494	Vuckovic D	2020-09-01	Cell	www.ncbi.nlm.nih.gov/pubmed/32888494	The Polygenic and Monogenic Basis of Blood Traits and Diseases.	Red blood cell count	408,112 British individuals		1q32.1	TMCC2	TMCC2			ENSG00000133069			rs748012-A	rs748012	0	748012	intron_variant	0	0.395386	4e-31	30.3979		0.0260809	[0.022-0.03] unit decrease	Affymetrix [93095623] (imputed)	N
9	rs61823972	1	205218425	rs4400674	2020-09-18	32888494	Vuckovic D	2020-09-01	Cell	www.ncbi.nlm.nih.gov/pubmed/32888494	The Polygenic and Monogenic Basis of Blood Traits and Diseases.	High light scatter reticulocyte percentage of red cells	408,112 British individuals		1q32.1	TMCC2	TMCC2			ENSG00000133069			rs4400674-A	rs4400674	0	4400674	intron_variant	0	0.398414	2e-47	46.699		0.0326511	[0.028-0.037] unit decrease	Affymetrix [93095623] (imputed)	N
9	rs61823972	1	205220718	rs1172152	2020-09-18	32888494	Vuckovic D	2020-09-01	Cell	www.ncbi.nlm.nih.gov/pubmed/32888494	The Polygenic and Monogenic Basis of Blood Traits and Diseases.	Immature fraction of reticulocytes	408,112 British individuals		1q32.1	TMCC2	TMCC2			ENSG00000133069			rs1172152-A	rs1172152	0	1172152	intron_variant	0	0.398466	8e-44	43.0969		0.0326848	[0.028-0.037] unit decrease	Affymetrix [93095623] (imputed)	N
9	rs61823972	1	205225457	rs1172147	2020-09-18	32888494	Vuckovic D	2020-09-01	Cell	www.ncbi.nlm.nih.gov/pubmed/32888494	The Polygenic and Monogenic Basis of Blood Traits and Diseases.	High light scatter reticulocyte count	408,112 British individuals		1q32.1	TMCC2	TMCC2			ENSG00000133069			rs1172147-A	rs1172147	0	1172147	splice_acceptor_variant	0	0.398379	3e-58	57.5229		0.0363862	[0.032-0.041] unit decrease	Affymetrix [93095623] (imputed)	N
9	rs61823972	1	205225457	rs1172147	2020-09-18	32888494	Vuckovic D	2020-09-01	Cell	www.ncbi.nlm.nih.gov/pubmed/32888494	The Polygenic and Monogenic Basis of Blood Traits and Diseases.	Reticulocyte fraction of red cells	408,112 British individuals		1q32.1	TMCC2	TMCC2			ENSG00000133069			rs1172147-A	rs1172147	0	1172147	splice_acceptor_variant	0	0.39836	2e-23	22.699		0.022644	[0.018-0.027] unit decrease	Affymetrix [93095623] (imputed)	N
9	rs61823972	1	205225457	rs1172147	2020-09-18	32888494	Vuckovic D	2020-09-01	Cell	www.ncbi.nlm.nih.gov/pubmed/32888494	The Polygenic and Monogenic Basis of Blood Traits and Diseases.	Reticulocyte count	408,112 British individuals		1q32.1	TMCC2	TMCC2			ENSG00000133069			rs1172147-A	rs1172147	0	1172147	splice_acceptor_variant	0	0.398369	2e-34	33.699		0.0277003	[0.023-0.032] unit decrease	Affymetrix [93095623] (imputed)	N
9	rs61823972	1	205226288	rs1172113	2020-09-21	32888493	Chen MH	2020-09-01	Cell	www.ncbi.nlm.nih.gov/pubmed/32888493	Trans-ethnic and Ancestry-Specific Blood-Cell Genetics in 746,667 Individuals from 5 Global Populations.	Mean corpuscular hemoglobin concentration	491,553 European ancestry individuals		1q32.1	NR	TMCC2			ENSG00000133069			rs1172113-C	rs1172113	0	1172113	intron_variant	0	0.410613	6e-47	46.2218		0.029183	[0.025-0.033] SD unit increase	Affymetrix, Illumina [50282193] (imputed)	N
9	rs61823972	1	205226288	rs1172113	2020-09-18	32888494	Vuckovic D	2020-09-01	Cell	www.ncbi.nlm.nih.gov/pubmed/32888494	The Polygenic and Monogenic Basis of Blood Traits and Diseases.	Mean corpuscular hemoglobin concentration	408,112 British individuals		1q32.1	TMCC2	TMCC2			ENSG00000133069			rs1172113-C	rs1172113	0	1172113	intron_variant	0	0.410442	5e-39	38.301		0.0293323	[0.025-0.034] unit increase	Affymetrix [93095623] (imputed)	N
9	rs61823972	1	205226288	rs1172113	2020-09-18	32888494	Vuckovic D	2020-09-01	Cell	www.ncbi.nlm.nih.gov/pubmed/32888494	The Polygenic and Monogenic Basis of Blood Traits and Diseases.	Mean corpuscular hemoglobin	408,112 British individuals		1q32.1	TMCC2	TMCC2			ENSG00000133069			rs1172113-C	rs1172113	0	1172113	intron_variant	0	0.410479	1e-37	37		0.0360921	[0.031-0.042] unit increase	Affymetrix [93095623] (imputed)	N
9	rs61823972	1	205226288	rs1172113	2021-11-12	34104963	Thompson A	2021-06-08	Hum Mol Genet	www.ncbi.nlm.nih.gov/pubmed/34104963	Assessing the impact of alcohol consumption on the genetic contribution to mean corpuscular volume.	Mean corpuscular volume	362,595 British ancestry individuals		1q32.1		TMCC2			ENSG00000133069			rs1172113-T	rs1172113	0	1172113	intron_variant	0	0.587	3e-49	48.5229		0.16	[-0.19--0.14] % decrease	Affymetrix [NR] (imputed)	N
9	rs61823972	1	205227760	rs1151786	2017-08-30	27863252	Astle WJ	2016-11-17	Cell	www.ncbi.nlm.nih.gov/pubmed/27863252	The Allelic Landscape of Human Blood Cell Trait Variation and Links to Common Complex Disease.	High light scatter reticulocyte percentage of red cells	170,763 European ancestry individuals		1q32.1	TMCC2	TMCC2			ENSG00000133069			rs1151786-C	rs1151786	0	1151786	intron_variant	0	0.3734	4e-20	19.3979		0.0339029	[0.027-0.041] unit decrease	Affymetrix [~ 2500000] (imputed)	N
9	rs61823972	1	205227760	rs1151786	2017-08-30	27863252	Astle WJ	2016-11-17	Cell	www.ncbi.nlm.nih.gov/pubmed/27863252	The Allelic Landscape of Human Blood Cell Trait Variation and Links to Common Complex Disease.	Reticulocyte fraction of red cells	170,690 European ancestry individuals		1q32.1	TMCC2	TMCC2			ENSG00000133069			rs1151786-C	rs1151786	0	1151786	intron_variant	0	0.3734	4e-10	9.39794		0.0230956	[0.016-0.03] unit decrease	Affymetrix [~ 2500000] (imputed)	N
9	rs61823972	1	205235990	rs1668873	2009-10-30	19820697	Soranzo N	2009-10-11	Nat Genet	www.ncbi.nlm.nih.gov/pubmed/19820697	A genome-wide meta-analysis identifies 22 loci associated with eight hematological parameters in the HaemGen consortium.	Mean platelet volume	4,627 European ancestry individuals	9,316 European ancestry individuals	1q32.1	TMCC2	TMCC2			ENSG00000133069			rs1668873-G	rs1668873	0	1668873	intron_variant	0	NR	1e-20	20		0.01	[0.01-0.014] fl increase	Affymetrix, Illumina [~ 2110000] (imputed)	N
9	rs61823972	1	205237137	rs1668871	2020-09-21	32888493	Chen MH	2020-09-01	Cell	www.ncbi.nlm.nih.gov/pubmed/32888493	Trans-ethnic and Ancestry-Specific Blood-Cell Genetics in 746,667 Individuals from 5 Global Populations.	Mean platelet volume	10,737 African American or Afro-Caribbean and African ancestry individuals		1q32.1	NR	TMCC2			ENSG00000133069			rs1668871-T	rs1668871	0	1668871	intron_variant	0	0.840958	6e-12	11.2218		0.12791	[0.091-0.164] SD units increase	Affymetrix, Illumina [36042313] (imputed)	N
9	rs61823972	1	205237137	rs1668871	2020-09-21	32888493	Chen MH	2020-09-01	Cell	www.ncbi.nlm.nih.gov/pubmed/32888493	Trans-ethnic and Ancestry-Specific Blood-Cell Genetics in 746,667 Individuals from 5 Global Populations.	Platelet count	721,201 African American or Afro-Caribbean, African ancestry, European ancestry, East Asian ancestry, Hispanic or Latin American and South Asian ancestry individuals		1q32.1	NR	TMCC2			ENSG00000133069			rs1668871-C	rs1668871	0	1668871	intron_variant	0	0.32297	3e-141	140.523				Affymetrix, Illumina [24588908] (imputed)	N
9	rs61823972	1	205237137	rs1668871	2015-05-05	22139419	Gieger C	2011-11-30	Nature	www.ncbi.nlm.nih.gov/pubmed/22139419	New gene functions in megakaryopoiesis and platelet formation.	Platelet count	38,891 European ancestry individuals, 1,661 Val Borbera (founder/genetic isolate) individuals, 521 Carlantino (founder/genetic isolate) individuals, 1,198 Friuli Venezia Giulia (founder/genetic isolate) individuals, 1,213 South Tyrolean (founder/genetic isolate) individuals, 890 Sorbian (founder/genetic isolate) individuals, 4,292 Sardinian (founder/genetic isolate) individuals	Up to 16,949 European ancestry individuals, 854 Cliento (founder/genetic isolate) individuals, 1,035 Talana (founder/genetic isolate) individuals	1q32.1	TMCC2	TMCC2			ENSG00000133069			rs1668871-C	rs1668871	0	1668871	intron_variant	0	NR	3e-14	13.5229		2.804	[2.08-3.53] 10^9/l increase	Affymetrix, Illumina [~ 2500000] (imputed)	N
9	rs61823972	1	205237137	rs1668871	2022-02-16	34553764	Little A	2021-09-06	Hum Mol Genet	www.ncbi.nlm.nih.gov/pubmed/34553764	Whole genome sequence analysis of platelet traits in the NHLBI trans-omics for precision medicine initiative.	Platelet count	14,392 African American individuals, 13,985 Hispanic or Latin American individuals, 32,129 European ancestry individuals, 681 East Asian ancestry individuals, 13 individuals	10,664 individuals, 10,694 African American individuals, 7,287 Hispanic or Latin American individuals, 7,857 African ancestry individuals	1q32.1		TMCC2			ENSG00000133069			rs1668871-C	rs1668871	0	1668871	intron_variant	0	0.288554	2e-10	9.69897		2.669	[1.85-3.49] unit increase	NR [NR]	N
9	rs61823972	1	205237137	rs1668871	2021-12-14	34594039	Sakaue S	2021-09-30	Nat Genet	www.ncbi.nlm.nih.gov/pubmed/34594039	A cross-population atlas of genetic associations for 220 human phenotypes.	Platelet count	350,474 European ancestry individuals, 148,623 East Asian ancestry individuals		1q32.1		TMCC2			ENSG00000133069			rs1668871-C	rs1668871	0	1668871	intron_variant	0	NR	1e-98	98		0.0453	[0.041-0.049] unit increase	Affymetrix, Illumina [20538505] (imputed)	N
9	rs61823972	1	205240145	rs1768584	2020-09-18	32888494	Vuckovic D	2020-09-01	Cell	www.ncbi.nlm.nih.gov/pubmed/32888494	The Polygenic and Monogenic Basis of Blood Traits and Diseases.	Mean platelet volume	408,112 British individuals		1q32.1	TMCC2	TMCC2			ENSG00000133069			rs1768584-G	rs1768584	0	1768584	intron_variant	0	0.386992	0	351.155		0.0973281	[0.093-0.102] unit decrease	Affymetrix [93095623] (imputed)	N
9	rs61823972	1	205240145	rs1768584	2021-12-13	34469753	Kachuri L	2021-08-26	Am J Hum Genet	www.ncbi.nlm.nih.gov/pubmed/34469753	Genetic determinants of blood-cell traits influence susceptibility to childhood acute lymphoblastic leukemia.	Platelet count	235,256 European ancestry individuals	100,764 European ancestry individuals	1q32.1		TMCC2			ENSG00000133069			rs1768584-A	rs1768584	0	1768584	intron_variant	0	0.614	8e-59	58.0969				Affymetrix [10369434] (imputed)	N
9	rs61823972	1	205240145	rs1768584	2020-09-18	32888494	Vuckovic D	2020-09-01	Cell	www.ncbi.nlm.nih.gov/pubmed/32888494	The Polygenic and Monogenic Basis of Blood Traits and Diseases.	Platelet count	408,112 British individuals		1q32.1	TMCC2	TMCC2			ENSG00000133069			rs1768584-G	rs1768584	0	1768584	intron_variant	0	0.386984	3e-63	62.5229		0.0407423	[0.036-0.045] unit increase	Affymetrix [93095623] (imputed)	N
9	rs61823972	1	205244953	rs1172130	2020-09-21	32888493	Chen MH	2020-09-01	Cell	www.ncbi.nlm.nih.gov/pubmed/32888493	Trans-ethnic and Ancestry-Specific Blood-Cell Genetics in 746,667 Individuals from 5 Global Populations.	Platelet count	542,827 European ancestry individuals		1q32.1	NR	TMCC2			ENSG00000133069			rs1172130-A	rs1172130	0	1172130	intron_variant	0	0.385378	3e-139	138.523		0.048726	[0.045-0.053] SD unit increase	Affymetrix, Illumina [50241410] (imputed)	N
9	rs61823972	1	205244953	rs1172130	2015-05-05	22139419	Gieger C	2011-11-30	Nature	www.ncbi.nlm.nih.gov/pubmed/22139419	New gene functions in megakaryopoiesis and platelet formation.	Mean platelet volume	13,106 European ancestry individuals, 1,652 Val Borbera (founder/genetic isolate) individuals, 593 Carlantino (founder/genetic isolate) individuals, 1,146 Friuli Venezia Giulia (founder/genetic isolate) individuals, 1,213 South Tyrolean (founder/genetic isolate) individuals, 890 Sorbian (founder/genetic isolate) individuals	Up to 16,960 European ancestry individuals, 855 Cliento (founder/genetic isolate) individuals, 1,023 Talana (founder/genetic isolate) individuals	1q32.1	TMCC2	TMCC2			ENSG00000133069			rs1172130-G	rs1172130	0	1172130	intron_variant	0	NR	4e-27	26.3979		0.011	[0.009-0.013] ln(fl) increase	Affymetrix, Illumina [~ 2500000] (imputed)	N
9	rs61823972	1	205244972	rs1172129	2017-08-30	27863252	Astle WJ	2016-11-17	Cell	www.ncbi.nlm.nih.gov/pubmed/27863252	The Allelic Landscape of Human Blood Cell Trait Variation and Links to Common Complex Disease.	Mean platelet volume	164,454 European ancestry individuals		1q32.1	TMCC2	TMCC2			ENSG00000133069			rs1172129-A	rs1172129	0	1172129	intron_variant	0	0.3879	1e-210	210		0.114411	[0.11-0.12] unit decrease	Affymetrix [~ 2500000] (imputed)	N
9	rs61823972	1	205246061	rs1172137	2021-12-13	34469753	Kachuri L	2021-08-26	Am J Hum Genet	www.ncbi.nlm.nih.gov/pubmed/34469753	Genetic determinants of blood-cell traits influence susceptibility to childhood acute lymphoblastic leukemia.	Platelet-to-lymphocyte ratio	234,552 European ancestry individuals	100,478 European ancestry individuals	1q32.1		TMCC2			ENSG00000133069			rs1172137-G	rs1172137	0	1172137	intron_variant	0	0.612	3e-26	25.5229				Affymetrix [10369434] (imputed)	N
9	rs61823972	1	205247160	rs1172135	2020-09-21	32888493	Chen MH	2020-09-01	Cell	www.ncbi.nlm.nih.gov/pubmed/32888493	Trans-ethnic and Ancestry-Specific Blood-Cell Genetics in 746,667 Individuals from 5 Global Populations.	Mean corpuscular hemoglobin	119,629 East Asian ancestry individuals		1q32.1	NR	TMCC2			ENSG00000133069			rs1172135-G	rs1172135	0	1172135	non_coding_transcript_exon_variant	0	0.893806	2e-11	10.699		0.044991	[0.032-0.058] SD units decrease	Affymetrix, Illumina [16286228] (imputed)	N
9	rs61823972	1	205247160	rs1172135	2018-07-28	29403010	Kanai M	2018-02-05	Nat Genet	www.ncbi.nlm.nih.gov/pubmed/29403010	Genetic analysis of quantitative traits in the Japanese population links cell types to complex human diseases.	Mean corpuscular hemoglobin	108,054 Japanese ancestry individuals		1q32.1	TMCC2, NUAK2	TMCC2			ENSG00000133069			rs1172135-?	rs1172135	0	1172135	non_coding_transcript_exon_variant	0	NR	1e-10	10		0.04488	[0.031-0.059] unit increase novel	Illumina [6108953] (imputed)	N
9	rs61823972	1	205249450	rs9660992	2014-03-25	24026423	Shameer K	2013-09-12	Hum Genet	www.ncbi.nlm.nih.gov/pubmed/24026423	A genome- and phenome-wide association study to identify genetic variants influencing platelet count and volume and their pleiotropic effects.	Mean platelet volume	6,291 European ancestry individuals		1q32.1	CNTN2, RBBP5, RIPK5, TMCC2	TMCC2			ENSG00000133069			rs9660992-A	rs9660992	0	9660992	intron_variant	0	0.57	3e-13	12.5229		0.11	[NR] unit increase	Illumina [476395]	N
9	rs61823972	1	205250475	rs55673946	2020-09-18	32888494	Vuckovic D	2020-09-01	Cell	www.ncbi.nlm.nih.gov/pubmed/32888494	The Polygenic and Monogenic Basis of Blood Traits and Diseases.	Mean reticulocyte volume	408,112 British individuals		1q32.1		TMCC2			ENSG00000133069			rs55673946-C	rs55673946	0	55673946	intron_variant	0	0.371853	3e-50	49.5229		0.0342283	[0.03-0.039] unit increase	Affymetrix [93095623] (imputed)	N
9	rs61823972	1	205250475	rs55673946	2020-09-18	32888494	Vuckovic D	2020-09-01	Cell	www.ncbi.nlm.nih.gov/pubmed/32888494	The Polygenic and Monogenic Basis of Blood Traits and Diseases.	Mean spheric corpuscular volume	408,112 British individuals		1q32.1		TMCC2			ENSG00000133069			rs55673946-C	rs55673946	0	55673946	intron_variant	0	0.371727	2e-20	19.699		0.0210022	[0.017-0.025] unit increase	Affymetrix [93095623] (imputed)	N
9	rs61823972	1	205253839	rs3851296	2020-09-21	32888493	Chen MH	2020-09-01	Cell	www.ncbi.nlm.nih.gov/pubmed/32888493	Trans-ethnic and Ancestry-Specific Blood-Cell Genetics in 746,667 Individuals from 5 Global Populations.	Mean platelet volume	484,042 African American or Afro-Caribbean, African ancestry, European ancestry, East Asian ancestry, Hispanic or Latin American and South Asian ancestry individuals		1q32.1	NR	TMCC2			ENSG00000133069			rs3851296-A	rs3851296	0	3851296	intron_variant	0	0.572425	0	624.699				Affymetrix, Illumina [17210439] (imputed)	N
9	rs61823972	1	205264536	rs11240408	2017-08-30	27863252	Astle WJ	2016-11-17	Cell	www.ncbi.nlm.nih.gov/pubmed/27863252	The Allelic Landscape of Human Blood Cell Trait Variation and Links to Common Complex Disease.	Platelet count	166,066 European ancestry individuals		1q32.1	intergenic	TMCC2 - NUAK2	ENSG00000133069	ENSG00000163545		9776	6655	rs11240408-T	rs11240408	0	11240408	intergenic_variant	1	0.6245	1e-34	34		0.046457	[0.039-0.054] unit decrease	Affymetrix [~ 2500000] (imputed)	N
10	rs1452628	1	215137222	rs6540873	2020-10-23	32665545	van der Meer D	2020-07-14	Nat Commun	www.ncbi.nlm.nih.gov/pubmed/32665545	Understanding the genetic determinants of the brain with MOSTest.	Cortical thickness (min-P)	26,502 European ancestry individuals		1q41	NR	GAPDHP24 - KCNK2	ENSG00000185221	ENSG00000082482		92163	41896	rs6540873-?	rs6540873	0	6540873	intron_variant	1	NR	2e-17	16.699				NR [7428630] (imputed)	N
10	rs1452628	1	215137222	rs6540873	2020-10-23	32665545	van der Meer D	2020-07-14	Nat Commun	www.ncbi.nlm.nih.gov/pubmed/32665545	Understanding the genetic determinants of the brain with MOSTest.	Brain morphology (min-P)	26,502 European ancestry individuals		1q41	STIL, CMPK1, FOXE3, FOXD2	GAPDHP24 - KCNK2	ENSG00000185221	ENSG00000082482		92163	41896	rs6540873-?	rs6540873	0	6540873	intron_variant	1	NR	4e-17	16.3979				NR [7428630] (imputed)	N
10	rs1452628	1	215137222	rs6540873	2020-10-23	32665545	van der Meer D	2020-07-14	Nat Commun	www.ncbi.nlm.nih.gov/pubmed/32665545	Understanding the genetic determinants of the brain with MOSTest.	Cortical thickness (MOSTest)	26,502 European ancestry individuals		1q41	CAPZB, MINOS1-NBL1, MINOS1, NBL1	GAPDHP24 - KCNK2	ENSG00000185221	ENSG00000082482		92163	41896	rs6540873-?	rs6540873	0	6540873	intron_variant	1	NR	2e-20	19.699				NR [7428630] (imputed)	N
10	rs1452628	1	215137222	rs6540873	2023-06-16	37069360	Duperron MG	2023-04-17	Nat Med	www.ncbi.nlm.nih.gov/pubmed/37069360	Genomics of perivascular space burden unravels early mechanisms of cerebral small vessel disease.	Extensive hippocampal perivascular space burden	9,163 European ancestry cases, 29,708 European ancestry controls		1q41		GAPDHP24 - KCNK2	ENSG00000185221	ENSG00000082482		92163	41896	rs6540873-A	rs6540873	0	6540873	intron_variant	1	0.62	1e-09	9				Affymetrix, Illumina [8713024] (imputed)	N
10	rs1452628	1	215137222	rs6540873	2023-06-16	37069360	Duperron MG	2023-04-17	Nat Med	www.ncbi.nlm.nih.gov/pubmed/37069360	Genomics of perivascular space burden unravels early mechanisms of cerebral small vessel disease.	Extensive hippocampal perivascular space burden	9,163 European ancestry cases, 29,708 European ancestry controls, 69 Hispanic cases, 270 Hispanic controls, 25 East Asian ancestry cases, 143 East Asian ancestry controls, 82 African American cases, 635 African American controls		1q41		GAPDHP24 - KCNK2	ENSG00000185221	ENSG00000082482		92163	41896	rs6540873-A	rs6540873	0	6540873	intron_variant	1	0.62	3e-09	8.52288		5.95	z score increase	Affymetrix, Illumina [9114638] (imputed)	N
10	rs1452628	1	215137222	rs6540873	2023-07-11	36893272	Makowski C	2023-03-09	Proc Natl Acad Sci U S A	www.ncbi.nlm.nih.gov/pubmed/36893272	Larger cerebral cortex is genetically correlated with greater frontal area and dorsal thickness.	Superior parietal thickness (unadjusted for global measures)	32,488 European ancestry individuals	5,360 European ancestry children, 3,776 children	1q41		GAPDHP24 - KCNK2	ENSG00000185221	ENSG00000082482		92163	41896	rs6540873-?	rs6540873	0	6540873	intron_variant	1	NR	6e-17	16.2218		0.0603	[0.046-0.074] unit decrease	NR [7598201] (imputed)	N
10	rs1452628	1	215139887	rs1452628	2020-01-28	31676860	Zhao B	2019-11-01	Nat Genet	www.ncbi.nlm.nih.gov/pubmed/31676860	Genome-wide association analysis of 19,629 individuals identifies variants influencing regional brain volumes and refines their genetic co-architecture with cognitive and mental health traits.	Brain region volumes	19,629 British ancestry individuals		1q41	NR	GAPDHP24 - KCNK2	ENSG00000185221	ENSG00000082482		94828	39231	rs1452628-?	rs1452628	0	1452628	intron_variant	1	NR	1e-11	11	(grey matter)			NR [9227495] (imputed)	N
10	rs1452628	1	215139887	rs1452628	2022-05-31	33875891	Smith SM	2021-04-19	Nat Neurosci	www.ncbi.nlm.nih.gov/pubmed/33875891	An expanded set of genome-wide association studies of brain imaging phenotypes in UK Biobank.	aparc-a2009s lh thickness S-cingul-Marginalis	21,282 British ancestry individuals	10,686 British ancestry individuals	1q41		GAPDHP24 - KCNK2	ENSG00000185221	ENSG00000082482		94828	39231	rs1452628-T	rs1452628	0	1452628	intron_variant	1	0.378	3e-09	8.52288		0.06	[0.04-0.08] unit increase	Affymetrix [17103079] (imputed)	N
10	rs1452628	1	215139887	rs1452628	2022-05-31	33875891	Smith SM	2021-04-19	Nat Neurosci	www.ncbi.nlm.nih.gov/pubmed/33875891	An expanded set of genome-wide association studies of brain imaging phenotypes in UK Biobank.	aparc-a2009s lh thickness S-intrapariet+P-trans	21,282 British ancestry individuals	10,686 British ancestry individuals	1q41		GAPDHP24 - KCNK2	ENSG00000185221	ENSG00000082482		94828	39231	rs1452628-T	rs1452628	0	1452628	intron_variant	1	0.378	5e-09	8.30103		0.059	[0.039-0.079] unit increase	Affymetrix [17103079] (imputed)	N
10	rs1452628	1	215139887	rs1452628	2022-03-28	33821002	Naqvi S	2021-04-05	Nat Genet	www.ncbi.nlm.nih.gov/pubmed/33821002	Shared heritability of human face and brain shape.	Brain shape (segment 1)	19,670 European ancestry individuals		1q41		GAPDHP24 - KCNK2	ENSG00000185221	ENSG00000082482		94828	39231	rs1452628-?	rs1452628	0	1452628	intron_variant	1	NR	2e-10	9.69897				NR [9705931] (imputed)	N
10	rs1452628	1	215139887	rs1452628	2023-02-23	36800424	Sha Z	2023-02-17	Sci Adv	www.ncbi.nlm.nih.gov/pubmed/36800424	Genetic architecture of the white matter connectome of the human brain.	Node-level brain connectivity (multivariate analysis)	30,810 British ancestry individuals		1q41		GAPDHP24 - KCNK2	ENSG00000185221	ENSG00000082482		94828	39231	rs1452628-A	rs1452628	0	1452628	intron_variant	1	0.620417	4e-11	10.3979		6.59985	z score increase	NR [9312361] (imputed)	N
10	rs1452628	1	215139887	rs1452628	2021-12-15	34560273	Shadrin AA	2021-09-21	Neuroimage	www.ncbi.nlm.nih.gov/pubmed/34560273	Vertex-wise multivariate genome-wide association study identifies 780 unique genetic loci associated with cortical morphology.	Cortical surface area	35,657 White British ancestry individuals		1q41	NR	GAPDHP24 - KCNK2	ENSG00000185221	ENSG00000082482		94828	39231	rs1452628-T	rs1452628	0	1452628	intron_variant	1	0.3788	1e-17	17				NR [9056863] (imputed)	N
10	rs1452628	1	215139887	rs1452628	2021-12-15	34560273	Shadrin AA	2021-09-21	Neuroimage	www.ncbi.nlm.nih.gov/pubmed/34560273	Vertex-wise multivariate genome-wide association study identifies 780 unique genetic loci associated with cortical morphology.	Cortical thickness	35,657 White British ancestry individuals		1q41	NR	GAPDHP24 - KCNK2	ENSG00000185221	ENSG00000082482		94828	39231	rs1452628-T	rs1452628	0	1452628	intron_variant	1	0.3788	1e-17	17				NR [9056863] (imputed)	N
10	rs1452628	1	215139887	rs1452628	2022-03-07	34910505	van der Meer D	2021-12-15	Sci Adv	www.ncbi.nlm.nih.gov/pubmed/34910505	The genetic architecture of human cortical folding.	Vertex-wise cortical surface area	33,748 European ancestry individuals		1q41		GAPDHP24 - KCNK2	ENSG00000185221	ENSG00000082482		94828	39231	rs1452628-T	rs1452628	0	1452628	intron_variant	1	0.39	1e-16	16		8.27	z score increase	Affymetrix [9061022] (imputed)	N
10	rs1452628	1	215139887	rs1452628	2022-03-07	34910505	van der Meer D	2021-12-15	Sci Adv	www.ncbi.nlm.nih.gov/pubmed/34910505	The genetic architecture of human cortical folding.	Vertex-wise cortical thickness	33,748 European ancestry individuals		1q41		GAPDHP24 - KCNK2	ENSG00000185221	ENSG00000082482		94828	39231	rs1452628-T	rs1452628	0	1452628	intron_variant	1	0.39	6e-142	141.222		25.37	z score increase	Affymetrix [9061022] (imputed)	N
10	rs1452628	1	215139887	rs1452628	2022-11-23	35164939	van der Meer D	2022-02-11	Biol Psychiatry	www.ncbi.nlm.nih.gov/pubmed/35164939	Boosting Schizophrenia Genetics by Utilizing Genetic Overlap With Brain Morphology.	Brain morphology (MOSTest)	33,735 white British ancestry individuals		1q41		GAPDHP24 - KCNK2	ENSG00000185221	ENSG00000082482		94828	39231	rs1452628-?	rs1452628	0	1452628	intron_variant	1	NR	3e-31	30.5229				NR [9061072] (imputed)	N
10	rs1452628	1	215139887	rs1452628	2022-03-07	34910505	van der Meer D	2021-12-15	Sci Adv	www.ncbi.nlm.nih.gov/pubmed/34910505	The genetic architecture of human cortical folding.	Vertex-wise sulcal depth	33,748 European ancestry individuals		1q41		GAPDHP24 - KCNK2	ENSG00000185221	ENSG00000082482		94828	39231	rs1452628-T	rs1452628	0	1452628	intron_variant	1	0.39	9e-35	34.0458		12.3	z score increase	Affymetrix [9061022] (imputed)	N
10	rs1452628	1	215139887	rs1452628	2022-08-04	35505052	Fan CC	2022-05-03	Nat Commun	www.ncbi.nlm.nih.gov/pubmed/35505052	Multivariate genome-wide association study on tissue-sensitive diffusion metrics highlights pathways that shape the human brain.	Whole brain restricted isotropic diffusion (multivariate analysis)	23,543 European ancestry individuals	11,555 European ancestry individuals, 3,030 non-European ancestry individuals	1q41		GAPDHP24 - KCNK2	ENSG00000185221	ENSG00000082482		94828	39231	rs1452628-?	rs1452628	0	1452628	intron_variant	1	NR	6e-63	62.2218	(EA)			NR [NR] (imputed)	N
10	rs1452628	1	215139887	rs1452628	2022-08-04	35505052	Fan CC	2022-05-03	Nat Commun	www.ncbi.nlm.nih.gov/pubmed/35505052	Multivariate genome-wide association study on tissue-sensitive diffusion metrics highlights pathways that shape the human brain.	Whole brain free water diffusion (multivariate analysis)	23,543 European ancestry individuals	11,555 European ancestry individuals, 3,030 non-European ancestry individuals	1q41		GAPDHP24 - KCNK2	ENSG00000185221	ENSG00000082482		94828	39231	rs1452628-?	rs1452628	0	1452628	intron_variant	1	NR	9e-80	79.0458	(EA)			NR [NR] (imputed)	N
10	rs1452628	1	215139887	rs1452628	2022-08-04	35505052	Fan CC	2022-05-03	Nat Commun	www.ncbi.nlm.nih.gov/pubmed/35505052	Multivariate genome-wide association study on tissue-sensitive diffusion metrics highlights pathways that shape the human brain.	Whole brain restricted directional diffusion (multivariate analysis)	23,543 European ancestry individuals	11,555 European ancestry individuals, 3,030 non-European ancestry individuals	1q41		GAPDHP24 - KCNK2	ENSG00000185221	ENSG00000082482		94828	39231	rs1452628-?	rs1452628	0	1452628	intron_variant	1	NR	2e-73	72.699	(EA)			NR [NR] (imputed)	N
10	rs1452628	1	215141570	rs10494988	2021-05-04	32963231	Hofer E	2020-09-22	Nat Commun	www.ncbi.nlm.nih.gov/pubmed/32963231	Genetic correlations and genome-wide associations of cortical structure in general population samples of 22,824 adults.	Cortical thickness	22,163 European and African American ancestry individuals	22,363 European ancestry individuals	1q41	KCNK2	GAPDHP24 - KCNK2	ENSG00000185221	ENSG00000082482		96511	37548	rs10494988-?	rs10494988	0	10494988	intron_variant	1	NR	3e-19	18.5229	(Superior parietal)			Affymetrix, Illumina [NR] (imputed)	N
10	rs1452628	1	215141570	rs10494988	2023-06-16	37069360	Duperron MG	2023-04-17	Nat Med	www.ncbi.nlm.nih.gov/pubmed/37069360	Genomics of perivascular space burden unravels early mechanisms of cerebral small vessel disease.	Extensive white matter perivascular space burden	9,317 European ancestry cases, 29,281 European ancestry controls		1q41		GAPDHP24 - KCNK2	ENSG00000185221	ENSG00000082482		96511	37548	rs10494988-C	rs10494988	0	10494988	intron_variant	1	0.63	2e-10	9.69897				Affymetrix, Illumina [8783191] (imputed)	N
11	rs7579323	2	18701627	rs4637120	2022-03-28	33821002	Naqvi S	2021-04-05	Nat Genet	www.ncbi.nlm.nih.gov/pubmed/33821002	Shared heritability of human face and brain shape.	Brain shape (segment 1)	19,670 European ancestry individuals		2p24.2		KCNS3 - RDH14	ENSG00000170745	ENSG00000240857		158745	34362	rs4637120-?	rs4637120	0	4637120	regulatory_region_variant	1	NR	6e-18	17.2218				NR [9705931] (imputed)	N
11	rs7579323	2	18701627	rs4637120	2021-12-15	34560273	Shadrin AA	2021-09-21	Neuroimage	www.ncbi.nlm.nih.gov/pubmed/34560273	Vertex-wise multivariate genome-wide association study identifies 780 unique genetic loci associated with cortical morphology.	Cortical surface area	35,657 White British ancestry individuals		2p24.2	NR	KCNS3 - RDH14	ENSG00000170745	ENSG00000240857		158745	34362	rs4637120-T	rs4637120	0	4637120	regulatory_region_variant	1	0.3587	1e-17	17				NR [9056863] (imputed)	N
11	rs7579323	2	18701627	rs4637120	2023-02-23	36800424	Sha Z	2023-02-17	Sci Adv	www.ncbi.nlm.nih.gov/pubmed/36800424	Genetic architecture of the white matter connectome of the human brain.	Edge-level brain connectivity (multivariate analysis)	30,810 British ancestry individuals		2p24.2		KCNS3 - RDH14	ENSG00000170745	ENSG00000240857		158745	34362	rs4637120-T	rs4637120	0	4637120	regulatory_region_variant	1	0.363638	1e-10	10		6.41711	z score increase	NR [9312361] (imputed)	N
11	rs7579323	2	18701627	rs4637120	2021-12-15	34560273	Shadrin AA	2021-09-21	Neuroimage	www.ncbi.nlm.nih.gov/pubmed/34560273	Vertex-wise multivariate genome-wide association study identifies 780 unique genetic loci associated with cortical morphology.	Cortical thickness	35,657 White British ancestry individuals		2p24.2	NR	KCNS3 - RDH14	ENSG00000170745	ENSG00000240857		158745	34362	rs4637120-T	rs4637120	0	4637120	regulatory_region_variant	1	0.3587	2e-12	11.699				NR [9056863] (imputed)	N
11	rs7579323	2	18701627	rs4637120	2022-03-07	34910505	van der Meer D	2021-12-15	Sci Adv	www.ncbi.nlm.nih.gov/pubmed/34910505	The genetic architecture of human cortical folding.	Vertex-wise cortical surface area	33,748 European ancestry individuals		2p24.2		KCNS3 - RDH14	ENSG00000170745	ENSG00000240857		158745	34362	rs4637120-T	rs4637120	0	4637120	regulatory_region_variant	1	0.37	2e-23	22.699		10	z score increase	Affymetrix [9061022] (imputed)	N
11	rs7579323	2	18701627	rs4637120	2022-03-07	34910505	van der Meer D	2021-12-15	Sci Adv	www.ncbi.nlm.nih.gov/pubmed/34910505	The genetic architecture of human cortical folding.	Vertex-wise sulcal depth	33,748 European ancestry individuals		2p24.2		KCNS3 - RDH14	ENSG00000170745	ENSG00000240857		158745	34362	rs4637120-T	rs4637120	0	4637120	regulatory_region_variant	1	0.37	2e-84	83.699		19.47	z score increase	Affymetrix [9061022] (imputed)	N
11	rs7579323	2	18701627	rs4637120	2022-11-23	35164939	van der Meer D	2022-02-11	Biol Psychiatry	www.ncbi.nlm.nih.gov/pubmed/35164939	Boosting Schizophrenia Genetics by Utilizing Genetic Overlap With Brain Morphology.	Brain morphology (MOSTest)	33,735 white British ancestry individuals		2p24.2		KCNS3 - RDH14	ENSG00000170745	ENSG00000240857		158745	34362	rs4637120-?	rs4637120	0	4637120	regulatory_region_variant	1	NR	1e-21	21				NR [9061072] (imputed)	N
11	rs7579323	2	18702074	rs7579323	2022-08-04	35505052	Fan CC	2022-05-03	Nat Commun	www.ncbi.nlm.nih.gov/pubmed/35505052	Multivariate genome-wide association study on tissue-sensitive diffusion metrics highlights pathways that shape the human brain.	Whole brain restricted isotropic diffusion (multivariate analysis)	23,543 European ancestry individuals	11,555 European ancestry individuals, 3,030 non-European ancestry individuals	2p24.2		KCNS3 - RDH14	ENSG00000170745	ENSG00000240857		159192	33915	rs7579323-?	rs7579323	0	7579323	regulatory_region_variant	1	NR	5e-36	35.301	(EA)			NR [NR] (imputed)	N
11	rs7579323	2	18702074	rs7579323	2022-08-04	35505052	Fan CC	2022-05-03	Nat Commun	www.ncbi.nlm.nih.gov/pubmed/35505052	Multivariate genome-wide association study on tissue-sensitive diffusion metrics highlights pathways that shape the human brain.	Whole brain free water diffusion (multivariate analysis)	23,543 European ancestry individuals	11,555 European ancestry individuals, 3,030 non-European ancestry individuals	2p24.2		KCNS3 - RDH14	ENSG00000170745	ENSG00000240857		159192	33915	rs7579323-?	rs7579323	0	7579323	regulatory_region_variant	1	NR	1e-27	27	(EA)			NR [NR] (imputed)	N
11	rs7579323	2	18702074	rs7579323	2022-08-04	35505052	Fan CC	2022-05-03	Nat Commun	www.ncbi.nlm.nih.gov/pubmed/35505052	Multivariate genome-wide association study on tissue-sensitive diffusion metrics highlights pathways that shape the human brain.	Whole brain restricted directional diffusion (multivariate analysis)	23,543 European ancestry individuals	11,555 European ancestry individuals, 3,030 non-European ancestry individuals	2p24.2		KCNS3 - RDH14	ENSG00000170745	ENSG00000240857		159192	33915	rs7579323-?	rs7579323	0	7579323	regulatory_region_variant	1	NR	9e-31	30.0458	(EA)			NR [NR] (imputed)	N
11	rs7579323	2	18702074	rs7579323	2023-02-09	36224396	Yengo L	2022-10-12	Nature	www.ncbi.nlm.nih.gov/pubmed/36224396	A saturated map of common genetic variants associated with human height.	Height	5,314,291 European ancestry, Hispanic or Latin American, East Asian ancestry, African ancestry, South Asian ancestry individuals		2p24.2		KCNS3 - RDH14	ENSG00000170745	ENSG00000240857		159192	33915	rs7579323-G	rs7579323	0	7579323	regulatory_region_variant	1	0.3781	9e-38	37.0458		0.0084	[0.007-0.0098] unit increase	Affymetrix, Illumina [1385132] (imputed)	N
11	rs7579323	2	18707873	rs11096542	2020-09-14	32541925	Vujkovic M	2020-06-15	Nat Genet	www.ncbi.nlm.nih.gov/pubmed/32541925	Discovery of 318 new risk loci for type 2 diabetes and related vascular outcomes among 1.4 million participants in a multi-ancestry meta-analysis.	Type 2 diabetes	148,726 European ancestry cases, 24,646 African American cases, 8,616 Hispanic cases, 46,511 Asian ancestry cases, 965,732 European ancestry controls, 31,446 African American controls, 11,829 Hispanic controls, 169,776 Asian ancestry controls		2p24.2	NR	NA - RDH14		ENSG00000240857			28116	rs11096542-G	rs11096542	0	11096542	intergenic_variant	1	0.3756	3e-09	8.52288		0.0254	[0.017-0.034] unit decrease	Affymetrix, Illumina [at least 945603] (imputed)	N
11	rs7579323	2	18707873	rs11096542	2020-12-14	32042192	Ruth KS	2020-02-10	Nat Med	www.ncbi.nlm.nih.gov/pubmed/32042192	Using human genetics to understand the disease impacts of testosterone in men and women.	Sex hormone-binding globulin levels adjusted for BMI	368,929 European ancestry individuals		2p24.2	NR	NA - RDH14		ENSG00000240857			28116	rs11096542-G	rs11096542	0	11096542	intergenic_variant	1	0.406615	5e-11	10.301		0.00526056	[0.0036-0.0069] unit increase	Affymetrix [16582909] (imputed)	N
11	rs7579323	2	18721662	rs7558413	2020-09-14	32541925	Vujkovic M	2020-06-15	Nat Genet	www.ncbi.nlm.nih.gov/pubmed/32541925	Discovery of 318 new risk loci for type 2 diabetes and related vascular outcomes among 1.4 million participants in a multi-ancestry meta-analysis.	Type 2 diabetes	148,726 European ancestry cases, 965,732 European ancestry controls		2p24.2	NR	KCNS3 - RDH14	ENSG00000170745	ENSG00000240857		178780	14327	rs7558413-G	rs7558413	0	7558413	intergenic_variant	1	0.4305	6e-10	9.22185		0.0286	[0.02-0.038] unit decrease	Affymetrix, Illumina [1198787] (imputed)	N
11	rs7579323	2	18721662	rs7558413	2021-12-14	33288918	White JD	2020-12-07	Nat Genet	www.ncbi.nlm.nih.gov/pubmed/33288918	Insights into the genetic architecture of the human face.	Facial morphology (segment 1)	4,680 European ancestry individuals	3,566 European ancestry individuals	2p24.2		KCNS3 - RDH14	ENSG00000170745	ENSG00000240857		178780	14327	rs7558413-G	rs7558413	0	7558413	intergenic_variant	1	0.421928	1e-10	10				Illumina [7417619] (imputed)	N
11	rs7579323	2	18722424	rs4832605	2020-10-23	32665545	van der Meer D	2020-07-14	Nat Commun	www.ncbi.nlm.nih.gov/pubmed/32665545	Understanding the genetic determinants of the brain with MOSTest.	Brain morphology (MOSTest)	26,502 European ancestry individuals		2p24.2	RDH14, NT5C1B-RDH14, NT5C1B	KCNS3 - RDH14	ENSG00000170745	ENSG00000240857		179542	13565	rs4832605-?	rs4832605	0	4832605	intergenic_variant	1	NR	2e-10	9.69897				NR [7428630] (imputed)	N
11	rs7579323	2	18722424	rs4832605	2022-03-07	34910505	van der Meer D	2021-12-15	Sci Adv	www.ncbi.nlm.nih.gov/pubmed/34910505	The genetic architecture of human cortical folding.	Vertex-wise cortical thickness	33,748 European ancestry individuals		2p24.2		KCNS3 - RDH14	ENSG00000170745	ENSG00000240857		179542	13565	rs4832605-T	rs4832605	0	4832605	intergenic_variant	1	0.43	7e-14	13.1549		7.49	z score increase	Affymetrix [9061022] (imputed)	N
12	rs4671686	2	65942859	rs4671686	2020-01-28	31676860	Zhao B	2019-11-01	Nat Genet	www.ncbi.nlm.nih.gov/pubmed/31676860	Genome-wide association analysis of 19,629 individuals identifies variants influencing regional brain volumes and refines their genetic co-architecture with cognitive and mental health traits.	Brain region volumes	19,629 British ancestry individuals		2p14	NR	KRT18P33 - NA	ENSG00000214533			47988		rs4671686-?	rs4671686	0	4671686	intron_variant	1	NR	4e-10	9.39794	(left inferior temporal)			NR [9227495] (imputed)	N
12	rs10203155	2	65943823	rs12614005	2023-02-09	36224396	Yengo L	2022-10-12	Nature	www.ncbi.nlm.nih.gov/pubmed/36224396	A saturated map of common genetic variants associated with human height.	Height	5,314,291 European ancestry, Hispanic or Latin American, East Asian ancestry, African ancestry, South Asian ancestry individuals		2p14		KRT18P33 - MIR4778	ENSG00000214533	ENSG00000264525		48952	641560	rs12614005-C	rs12614005	0	12614005	intron_variant	1	0.5465	1e-64	64		0.0111	[0.0097-0.0125] unit increase	Affymetrix, Illumina [1385132] (imputed)	N
12	rs6546176	2	65965866	rs3752664	2020-10-23	32665545	van der Meer D	2020-07-14	Nat Commun	www.ncbi.nlm.nih.gov/pubmed/32665545	Understanding the genetic determinants of the brain with MOSTest.	Brain morphology (min-P)	26,502 European ancestry individuals		2p14	ROR1	KRT18P33 - NA	ENSG00000214533			70995		rs3752664-?	rs3752664	0	3752664	intron_variant	1	NR	2e-08	7.69897				NR [7428630] (imputed)	N
12	rs6546176	2	65965866	rs3752664	2020-10-23	32665545	van der Meer D	2020-07-14	Nat Commun	www.ncbi.nlm.nih.gov/pubmed/32665545	Understanding the genetic determinants of the brain with MOSTest.	Cortical surface area (min-P)	26,502 European ancestry individuals		2p14	DMRTA2, FAF1, CDKN2C	KRT18P33 - NA	ENSG00000214533			70995		rs3752664-?	rs3752664	0	3752664	intron_variant	1	NR	5e-09	8.30103				NR [7428630] (imputed)	N
12	rs1549022	2	65966739	rs1549022	2021-08-24	34021172	Christakoudi S	2021-05-21	Sci Rep	www.ncbi.nlm.nih.gov/pubmed/34021172	GWAS of allometric body-shape indices in UK Biobank identifies loci suggesting associations with morphogenesis, organogenesis, adrenal cell renewal and cancer.	Waist circumference adjusted for body mass index	219,872 British ancestry women		2p14	AC074391.1	KRT18P33 - NA	ENSG00000214533			71868		rs1549022-C	rs1549022	0	1549022	intron_variant	1	NR	4e-09	8.39794		0.0167271	[0.011-0.022] unit decrease	Affymetrix [321114] (imputed)	N
12	rs6546176	2	65970437	rs7570841	2020-10-23	32665545	van der Meer D	2020-07-14	Nat Commun	www.ncbi.nlm.nih.gov/pubmed/32665545	Understanding the genetic determinants of the brain with MOSTest.	Cortical surface area (MOSTest)	26,502 European ancestry individuals		2p14	PEAR1, LRRC71, ARHGEF11, ETV3L	KRT18P33 - NA	ENSG00000214533			75566		rs7570841-?	rs7570841	0	7570841	intron_variant	1	NR	1e-16	16				NR [7428630] (imputed)	N
12	rs1549022	2	65970726	rs2287281	2022-07-01	35361970	Okbay A	2022-03-31	Nat Genet	www.ncbi.nlm.nih.gov/pubmed/35361970	Polygenic prediction of educational attainment within and between families from genome-wide association analyses in 3 million individuals.	Educational attainment	3,037,499 European ancestry individuals		2p14		KRT18P33 - MIR4778	ENSG00000214533	ENSG00000264525		75855	614657	rs2287281-A	rs2287281	0	2287281	intron_variant	1	0.4252	2e-09	8.69897	(conditional)	0.00649285	[0.0044-0.0086] unit decrease	Illumina [10675380] (imputed)	N
12	rs6546176	2	65970775	rs2287282	2023-02-23	36800424	Sha Z	2023-02-17	Sci Adv	www.ncbi.nlm.nih.gov/pubmed/36800424	Genetic architecture of the white matter connectome of the human brain.	Node-level brain connectivity (multivariate analysis)	30,810 British ancestry individuals		2p14		KRT18P33 - MIR4778	ENSG00000214533	ENSG00000264525		75904	614608	rs2287282-C	rs2287282	0	2287282	intron_variant	1	0.395685	8e-39	38.0969		13.0336	z score increase	NR [9312361] (imputed)	N
12	rs6546176	2	65970775	rs2287282	2022-08-04	35505052	Fan CC	2022-05-03	Nat Commun	www.ncbi.nlm.nih.gov/pubmed/35505052	Multivariate genome-wide association study on tissue-sensitive diffusion metrics highlights pathways that shape the human brain.	Whole brain restricted isotropic diffusion (multivariate analysis)	23,543 European ancestry individuals	11,555 European ancestry individuals, 3,030 non-European ancestry individuals	2p14		KRT18P33 - MIR4778	ENSG00000214533	ENSG00000264525		75904	614608	rs2287282-?	rs2287282	0	2287282	intron_variant	1	NR	4e-63	62.3979				NR [NR] (imputed)	N
12	rs6546176	2	65970775	rs2287282	2022-08-04	35505052	Fan CC	2022-05-03	Nat Commun	www.ncbi.nlm.nih.gov/pubmed/35505052	Multivariate genome-wide association study on tissue-sensitive diffusion metrics highlights pathways that shape the human brain.	Whole brain free water diffusion (multivariate analysis)	23,543 European ancestry individuals	11,555 European ancestry individuals, 3,030 non-European ancestry individuals	2p14		KRT18P33 - MIR4778	ENSG00000214533	ENSG00000264525		75904	614608	rs2287282-?	rs2287282	0	2287282	intron_variant	1	NR	2e-49	48.699	(EA)			NR [NR] (imputed)	N
12	rs6546176	2	65971597	rs2287283	2020-07-21	32193296	Grasby KL	2020-03-01	Science	www.ncbi.nlm.nih.gov/pubmed/32193296	The genetic architecture of the human cerebral cortex.	Cortical surface area	33,992 European ancestry individuals	14,727 European ancestry individuals, 2,943 individuals	2p14	NR	KRT18P33 - RBMS1	ENSG00000214533	ENSG00000153250		76726	94527688	rs2287283-T	rs2287283	0	2287283	intron_variant	1	0.6336	3e-13	12.5229	(Pars Orbitalis)	2.96563	[2.17-3.76] unit increase	Affymetrix, Illumina [NR]	N
12	rs6546176	2	65971846	rs7562708	2020-10-23	32665545	van der Meer D	2020-07-14	Nat Commun	www.ncbi.nlm.nih.gov/pubmed/32665545	Understanding the genetic determinants of the brain with MOSTest.	Brain morphology (MOSTest)	26,502 European ancestry individuals		2p14	NR	KRT18P33 - MIR4778	ENSG00000214533	ENSG00000264525		76975	613537	rs7562708-?	rs7562708	0	7562708	intron_variant	1	NR	2e-21	20.699				NR [7428630] (imputed)	N
12	rs6546176	2	65971846	rs7562708	2022-11-23	35164939	van der Meer D	2022-02-11	Biol Psychiatry	www.ncbi.nlm.nih.gov/pubmed/35164939	Boosting Schizophrenia Genetics by Utilizing Genetic Overlap With Brain Morphology.	Brain morphology (MOSTest)	33,735 white British ancestry individuals		2p14		KRT18P33 - MIR4778	ENSG00000214533	ENSG00000264525		76975	613537	rs7562708-?	rs7562708	0	7562708	intron_variant	1	NR	6e-30	29.2218				NR [9061072] (imputed)	N
12	rs6546176	2	65974233	rs6743531	2023-02-23	36800424	Sha Z	2023-02-17	Sci Adv	www.ncbi.nlm.nih.gov/pubmed/36800424	Genetic architecture of the white matter connectome of the human brain.	Edge-level brain connectivity (multivariate analysis)	30,810 British ancestry individuals		2p14		KRT18P33 - MIR4778	ENSG00000214533	ENSG00000264525		79362	611150	rs6743531-G	rs6743531	0	6743531	intron_variant	1	0.39473	3e-48	47.5229		14.6031	z score increase	NR [9312361] (imputed)	N
12	rs6546176	2	65974233	rs6743531	2022-03-07	34910505	van der Meer D	2021-12-15	Sci Adv	www.ncbi.nlm.nih.gov/pubmed/34910505	The genetic architecture of human cortical folding.	Vertex-wise cortical surface area	33,748 European ancestry individuals		2p14		KRT18P33 - MIR4778	ENSG00000214533	ENSG00000264525		79362	611150	rs6743531-G	rs6743531	0	6743531	intron_variant	1	0.34	1e-78	78		18.79	z score increase	Affymetrix [9061022] (imputed)	N
12	rs6546176	2	65974663	rs56213130	2021-12-15	34560273	Shadrin AA	2021-09-21	Neuroimage	www.ncbi.nlm.nih.gov/pubmed/34560273	Vertex-wise multivariate genome-wide association study identifies 780 unique genetic loci associated with cortical morphology.	Cortical surface area	35,657 White British ancestry individuals		2p14	NR	KRT18P33 - MIR4778	ENSG00000214533	ENSG00000264525		79792	610720	rs56213130-C	rs56213130	0	56213130	intron_variant	1	0.3945	1e-17	17				NR [9056863] (imputed)	N
12	rs6546176	2	65974663	rs56213130	2021-12-15	34560273	Shadrin AA	2021-09-21	Neuroimage	www.ncbi.nlm.nih.gov/pubmed/34560273	Vertex-wise multivariate genome-wide association study identifies 780 unique genetic loci associated with cortical morphology.	Cortical thickness	35,657 White British ancestry individuals		2p14	NR	KRT18P33 - MIR4778	ENSG00000214533	ENSG00000264525		79792	610720	rs56213130-C	rs56213130	0	56213130	intron_variant	1	0.3945	1e-17	17				NR [9056863] (imputed)	N
12	rs6546176	2	65974663	rs56213130	2022-03-07	34910505	van der Meer D	2021-12-15	Sci Adv	www.ncbi.nlm.nih.gov/pubmed/34910505	The genetic architecture of human cortical folding.	Vertex-wise cortical thickness	33,748 European ancestry individuals		2p14		KRT18P33 - MIR4778	ENSG00000214533	ENSG00000264525		79792	610720	rs56213130-C	rs56213130	0	56213130	intron_variant	1	0.34	1e-72	72		18.03	z score increase	Affymetrix [9061022] (imputed)	N
12	rs6546176	2	65974663	rs56213130	2022-03-07	34910505	van der Meer D	2021-12-15	Sci Adv	www.ncbi.nlm.nih.gov/pubmed/34910505	The genetic architecture of human cortical folding.	Vertex-wise sulcal depth	33,748 European ancestry individuals		2p14		KRT18P33 - MIR4778	ENSG00000214533	ENSG00000264525		79792	610720	rs56213130-C	rs56213130	0	56213130	intron_variant	1	0.34	1e-240	240		33.13	z score increase	Affymetrix [9061022] (imputed)	N
12	rs6546176	2	65974663	rs56213130	2022-08-04	35505052	Fan CC	2022-05-03	Nat Commun	www.ncbi.nlm.nih.gov/pubmed/35505052	Multivariate genome-wide association study on tissue-sensitive diffusion metrics highlights pathways that shape the human brain.	Whole brain restricted directional diffusion (multivariate analysis)	23,543 European ancestry individuals	11,555 European ancestry individuals, 3,030 non-European ancestry individuals	2p14		KRT18P33 - MIR4778	ENSG00000214533	ENSG00000264525		79792	610720	rs56213130-?	rs56213130	0	56213130	intron_variant	1	NR	2e-99	98.699	(EA)			NR [NR] (imputed)	N
12	rs6546176	2	65976905	rs6546175	2021-12-14	33288918	White JD	2020-12-07	Nat Genet	www.ncbi.nlm.nih.gov/pubmed/33288918	Insights into the genetic architecture of the human face.	Facial morphology (segment 58)	4,680 European ancestry individuals	3,566 European ancestry individuals	2p14		KRT18P33 - MIR4778	ENSG00000214533	ENSG00000264525		82034	608478	rs6546175-T	rs6546175	0	6546175	intron_variant	1	0.37721	5e-12	11.301				Illumina [7417619] (imputed)	N
12	rs6546176	2	65983015	rs2860911	2020-01-28	31676860	Zhao B	2019-11-01	Nat Genet	www.ncbi.nlm.nih.gov/pubmed/31676860	Genome-wide association analysis of 19,629 individuals identifies variants influencing regional brain volumes and refines their genetic co-architecture with cognitive and mental health traits.	Brain region volumes	19,629 British ancestry individuals		2p14	NR	KRT18P33 - MIR4778	ENSG00000214533	ENSG00000264525		88144	602368	rs2860911-?	rs2860911	0	2860911	intron_variant	1	NR	2e-09	8.69897	(left inferior temporal)			NR [9227495] (imputed)	N
12	rs6546176	2	65983015	rs2860911	2022-03-28	33821002	Naqvi S	2021-04-05	Nat Genet	www.ncbi.nlm.nih.gov/pubmed/33821002	Shared heritability of human face and brain shape.	Brain shape (segment 22)	19,670 European ancestry individuals		2p14		KRT18P33 - MIR4778	ENSG00000214533	ENSG00000264525		88144	602368	rs2860911-?	rs2860911	0	2860911	intron_variant	1	NR	1e-74	74				NR [9705931] (imputed)	N
12	rs1549022	2	65983410	rs12989218	2022-05-31	33875891	Smith SM	2021-04-19	Nat Neurosci	www.ncbi.nlm.nih.gov/pubmed/33875891	An expanded set of genome-wide association studies of brain imaging phenotypes in UK Biobank.	BA-exvivo lh area BA45	21,281 British ancestry individuals	10,686 British ancestry individuals	2p14		KRT18P33 - MIR4778	ENSG00000214533	ENSG00000264525		88539	601973	rs12989218-C	rs12989218	0	12989218	intron_variant	1	0.42	3e-08	7.52288		0.054	[0.034-0.074] unit increase	Affymetrix [17103079] (imputed)	N
12	rs6546176	2	65984026	rs7600385	2020-01-28	31676860	Zhao B	2019-11-01	Nat Genet	www.ncbi.nlm.nih.gov/pubmed/31676860	Genome-wide association analysis of 19,629 individuals identifies variants influencing regional brain volumes and refines their genetic co-architecture with cognitive and mental health traits.	Brain region volumes	19,629 British ancestry individuals		2p14	NR	KRT18P33 - NA	ENSG00000214533			89155		rs7600385-?	rs7600385	0	7600385	intron_variant	1	NR	2e-08	7.69897	(left rostral anterior cingulate)			NR [9227495] (imputed)	N
12	rs6546176	2	65995511	rs4233934	2022-07-18	33983923	Hoskens H	2021-05-13	PLoS Genet	www.ncbi.nlm.nih.gov/pubmed/33983923	3D facial phenotyping by biometric sibling matching used in contemporary genomic methodologies.	Sib-shared facial trait 707; Facial segment 31; 3D morphology of the cheekbones and temples	8,246 European ancestry individuals		2p14		KRT18P33 - MIR4778	ENSG00000214533	ENSG00000264525		100640	589872	rs4233934-?	rs4233934	0	4233934	intron_variant	1	NR	1e-10	10		0.0208466	[0.015-0.027] unit decrease	Illumina [7417619] (imputed)	N
12	rs6546176	2	65999623	rs888278	2021-08-24	34021172	Christakoudi S	2021-05-21	Sci Rep	www.ncbi.nlm.nih.gov/pubmed/34021172	GWAS of allometric body-shape indices in UK Biobank identifies loci suggesting associations with morphogenesis, organogenesis, adrenal cell renewal and cancer.	Waist circumference adjusted for body mass index	219,872 British ancestry women		2p14	AC074391.1							rs888278-G	rs888278	0	888278	intron_variant	1	NR	3e-09	8.52288		0.017532	[0.012-0.023] unit increase	Affymetrix [321114] (imputed)	N
13	rs2217222	2	71952796	rs1365975	2019-05-21	30595370	Kichaev G	2018-12-27	Am J Hum Genet	www.ncbi.nlm.nih.gov/pubmed/30595370	Leveraging Polygenic Functional Enrichment to Improve GWAS Power.	Height	approximately 458,000 European ancestry individuals		2p13.2		DYSF - NA	ENSG00000135636			38903		rs1365975-?	rs1365975	0	1365975	intergenic_variant	1	NR	8e-20	19.0969				NR [~ 8900000] (imputed)	N
13	rs2217222	2	71953686	rs6749644	2020-11-04	33097823	Pei YF	2020-10-23	Commun Biol	www.ncbi.nlm.nih.gov/pubmed/33097823	The genetic architecture of appendicular lean mass characterized by association analysis in the UK Biobank study.	Appendicular lean mass	450,243 European ancestry individuals		2p13.2	intergenic	DYSF - RPS20P10	ENSG00000135636	ENSG00000233971		39793	257626	rs6749644-T	rs6749644	0	6749644	intergenic_variant	1	0.6871	6e-13	12.2218		0.0141	[0.01-0.018] unit decrease	Affymetrix [18391927] (imputed)	N
13	rs2217222	2	71954468	rs6760396	2021-12-15	34560273	Shadrin AA	2021-09-21	Neuroimage	www.ncbi.nlm.nih.gov/pubmed/34560273	Vertex-wise multivariate genome-wide association study identifies 780 unique genetic loci associated with cortical morphology.	Cortical thickness	35,657 White British ancestry individuals		2p13.2	NR	DYSF - RPS20P10	ENSG00000135636	ENSG00000233971		40575	256844	rs6760396-A	rs6760396	0	6760396	intergenic_variant	1	0.3552	3e-11	10.5229				NR [9056863] (imputed)	N
13	rs2217222	2	71954468	rs6760396	2022-03-07	34910505	van der Meer D	2021-12-15	Sci Adv	www.ncbi.nlm.nih.gov/pubmed/34910505	The genetic architecture of human cortical folding.	Vertex-wise cortical thickness	33,748 European ancestry individuals		2p13.2		DYSF - RPS20P10	ENSG00000135636	ENSG00000233971		40575	256844	rs6760396-A	rs6760396	0	6760396	intergenic_variant	1	0.32	7e-13	12.1549		7.19	z score increase	Affymetrix [9061022] (imputed)	N
13	rs2217222	2	71954468	rs6760396	2022-11-23	35164939	van der Meer D	2022-02-11	Biol Psychiatry	www.ncbi.nlm.nih.gov/pubmed/35164939	Boosting Schizophrenia Genetics by Utilizing Genetic Overlap With Brain Morphology.	Brain morphology (MOSTest)	33,735 white British ancestry individuals		2p13.2		DYSF - RPS20P10	ENSG00000135636	ENSG00000233971		40575	256844	rs6760396-?	rs6760396	0	6760396	intergenic_variant	1	NR	3e-10	9.52288				NR [9061072] (imputed)	N
13	rs2217222	2	71954468	rs6760396	2022-03-07	34910505	van der Meer D	2021-12-15	Sci Adv	www.ncbi.nlm.nih.gov/pubmed/34910505	The genetic architecture of human cortical folding.	Vertex-wise sulcal depth	33,748 European ancestry individuals		2p13.2		DYSF - RPS20P10	ENSG00000135636	ENSG00000233971		40575	256844	rs6760396-A	rs6760396	0	6760396	intergenic_variant	1	0.32	6e-26	25.2218		10.53	z score increase	Affymetrix [9061022] (imputed)	N
13	rs2217222	2	71954468	rs6760396	2022-08-04	35505052	Fan CC	2022-05-03	Nat Commun	www.ncbi.nlm.nih.gov/pubmed/35505052	Multivariate genome-wide association study on tissue-sensitive diffusion metrics highlights pathways that shape the human brain.	Whole brain restricted directional diffusion (multivariate analysis)	23,543 European ancestry individuals	11,555 European ancestry individuals, 3,030 non-European ancestry individuals	2p13.2		DYSF - RPS20P10	ENSG00000135636	ENSG00000233971		40575	256844	rs6760396-?	rs6760396	0	6760396	intergenic_variant	1	NR	9e-14	13.0458	(EA)			NR [NR] (imputed)	N
13	rs2217222	2	71955772	rs2217222	2022-08-04	35505052	Fan CC	2022-05-03	Nat Commun	www.ncbi.nlm.nih.gov/pubmed/35505052	Multivariate genome-wide association study on tissue-sensitive diffusion metrics highlights pathways that shape the human brain.	Whole brain restricted isotropic diffusion (multivariate analysis)	23,543 European ancestry individuals	11,555 European ancestry individuals, 3,030 non-European ancestry individuals	2p13.2		DYSF - RPS20P10	ENSG00000135636	ENSG00000233971		41879	255540	rs2217222-?	rs2217222	0	2217222	intergenic_variant	1	NR	6e-26	25.2218	(EA)			NR [NR] (imputed)	N
13	rs2217222	2	71958480	rs2900976	2022-08-04	35505052	Fan CC	2022-05-03	Nat Commun	www.ncbi.nlm.nih.gov/pubmed/35505052	Multivariate genome-wide association study on tissue-sensitive diffusion metrics highlights pathways that shape the human brain.	Whole brain free water diffusion (multivariate analysis)	23,543 European ancestry individuals	11,555 European ancestry individuals, 3,030 non-European ancestry individuals	2p13.2		DYSF - RPS20P10	ENSG00000135636	ENSG00000233971		44587	252832	rs2900976-?	rs2900976	0	2900976	intergenic_variant	1	NR	3e-11	10.5229	(EA)			NR [NR] (imputed)	N
13	rs2217222	2	71958480	rs2900976	2023-02-09	36224396	Yengo L	2022-10-12	Nature	www.ncbi.nlm.nih.gov/pubmed/36224396	A saturated map of common genetic variants associated with human height.	Height	5,314,291 European ancestry, Hispanic or Latin American, East Asian ancestry, African ancestry, South Asian ancestry individuals		2p13.2		DYSF - RPS20P10	ENSG00000135636	ENSG00000233971		44587	252832	rs2900976-T	rs2900976	0	2900976	intergenic_variant	1	0.3074	3e-73	72.5229		0.0121	[0.011-0.013] unit increase	Affymetrix, Illumina [1385132] (imputed)	N
13	rs2217222	2	71961721	rs11126343	2023-02-09	36224396	Yengo L	2022-10-12	Nature	www.ncbi.nlm.nih.gov/pubmed/36224396	A saturated map of common genetic variants associated with human height.	Height	293,593 African ancestry individuals		2p13.2		DYSF - RPS20P10	ENSG00000135636	ENSG00000233971		47828	249591	rs11126343-T	rs11126343	0	11126343	intergenic_variant	1	0.77156	2e-20	19.699		0.03657	[0.029-0.044] unit increase	Affymetrix, Illumina [1385132] (imputed)	N
13	rs2217222	2	71965759	rs4481011	2021-12-15	34560273	Shadrin AA	2021-09-21	Neuroimage	www.ncbi.nlm.nih.gov/pubmed/34560273	Vertex-wise multivariate genome-wide association study identifies 780 unique genetic loci associated with cortical morphology.	Cortical surface area	35,657 White British ancestry individuals		2p13.2	NR	DYSF - RPS20P10	ENSG00000135636	ENSG00000233971		51866	245553	rs4481011-T	rs4481011	0	4481011	intergenic_variant	1	0.3557	8e-11	10.0969				NR [9056863] (imputed)	N
13	rs2217222	2	71965759	rs4481011	2022-03-07	34910505	van der Meer D	2021-12-15	Sci Adv	www.ncbi.nlm.nih.gov/pubmed/34910505	The genetic architecture of human cortical folding.	Vertex-wise cortical surface area	33,748 European ancestry individuals		2p13.2		DYSF - RPS20P10	ENSG00000135636	ENSG00000233971		51866	245553	rs4481011-T	rs4481011	0	4481011	intergenic_variant	1	0.33	2e-09	8.69897		6.04	z score increase	Affymetrix [9061022] (imputed)	N
13	rs2217222	2	71977239	rs6724498	2023-02-23	36800424	Sha Z	2023-02-17	Sci Adv	www.ncbi.nlm.nih.gov/pubmed/36800424	Genetic architecture of the white matter connectome of the human brain.	Node-level brain connectivity (multivariate analysis)	30,810 British ancestry individuals		2p13.2		DYSF - RPS20P10	ENSG00000135636	ENSG00000233971		63346	234073	rs6724498-C	rs6724498	0	6724498	regulatory_region_variant	1	0.624425	4e-14	13.3979		7.56673	z score increase	NR [9312361] (imputed)	N
13	rs2217222	2	71977554	rs6740021	2020-02-05	31666681	Zhao B	2019-10-30	Mol Psychiatry	www.ncbi.nlm.nih.gov/pubmed/31666681	Large-scale GWAS reveals genetic architecture of brain white matter microstructure and genetic overlap with cognitive and mental health traits (n = 17,706).	White matter microstructure (mode of anisotropy)	17,706 European ancestry individuals		2p13.2	NR	DYSF - NA	ENSG00000135636			63661		rs6740021-?	rs6740021	0	6740021	intergenic_variant	1	NR	2e-08	7.69897	(Uncinate fasciculus)			NR [8955960] (imputed)	N
13	rs2900977	2	71991030	rs13013195	2019-02-08	30595370	Kichaev G	2018-12-27	Am J Hum Genet	www.ncbi.nlm.nih.gov/pubmed/30595370	Leveraging Polygenic Functional Enrichment to Improve GWAS Power.	Heel bone mineral density	approximately 446,000 European ancestry individuals		2p13.2		DYSF - NA	ENSG00000135636			77137		rs13013195-?	rs13013195	0	13013195	intergenic_variant	1	NR	3e-10	9.52288				NR [~ 8900000] (imputed)	N
14	rs2241059	2	72359312	rs2241059	2019-10-16	31562340	Akiyama M	2019-09-27	Nat Commun	www.ncbi.nlm.nih.gov/pubmed/31562340	Characterizing rare and low-frequency height-associated variants in the Japanese population.	Height	159,095 Japanese ancestry individuals	32,692 Japanese ancestry individuals	2p13.2	CYP26B1	CYP26B1			ENSG00000003137			rs2241059-?	rs2241059	0	2241059	3_prime_UTR_variant	0	NR	3e-13	12.5229		0.0369193	[0.027-0.047] unit increase	Illumina [27896057] (imputed)	N
14	rs2241059	2	72361505	rs3768644	2015-04-16	25056061	Ripke S	2014-07-22	Nature	www.ncbi.nlm.nih.gov/pubmed/25056061	Biological insights from 108 schizophrenia-associated genetic loci.	Schizophrenia	32,405 European ancestry cases, 42,221 European ancestry controls, 1,235 European ancestry cases and 1,235 European ancestry controls from 1235 parent-offspring trios, 1,836 East Asian ancestry cases, 3,383 East Asian ancestry controls	1,513 European ancestry cases, 66,236 European ancestry controls	2p13.2	CYP26B1	CYP26B1			ENSG00000003137			rs3768644-G	rs3768644	0	3768644	intron_variant	0	0.899	7e-09	8.1549		1.10619	[1.07-1.14]	Affymetrix, Illumina [9005918] (imputed)	N
14	rs2241059	2	72361865	rs2241058	2019-02-08	30595370	Kichaev G	2018-12-27	Am J Hum Genet	www.ncbi.nlm.nih.gov/pubmed/30595370	Leveraging Polygenic Functional Enrichment to Improve GWAS Power.	Lung function (FVC)	approximately 372,000 European ancestry individuals		2p13.2		CYP26B1			ENSG00000003137			rs2241058-?	rs2241058	0	2241058	intron_variant	0	NR	7e-09	8.1549				NR [~ 8900000] (imputed)	N
14	rs2241059	2	72361960	rs2241057	2023-02-09	36224396	Yengo L	2022-10-12	Nature	www.ncbi.nlm.nih.gov/pubmed/36224396	A saturated map of common genetic variants associated with human height.	Height	472,730 East Asian ancestry individuals		2p13.2		CYP26B1			ENSG00000003137			rs2241057-G	rs2241057	0	2241057	missense_variant	0	0.0816	2e-10	9.69897		0.0267	[0.018-0.035] unit increase	Affymetrix, Illumina [1385132] (imputed)	N
14	rs2241059	2	72361960	rs2241057	2023-02-09	36224396	Yengo L	2022-10-12	Nature	www.ncbi.nlm.nih.gov/pubmed/36224396	A saturated map of common genetic variants associated with human height.	Height	293,593 African ancestry individuals		2p13.2		CYP26B1			ENSG00000003137			rs2241057-G	rs2241057	0	2241057	missense_variant	0	0.27773	6e-16	15.2218		0.02726	[0.021-0.034] unit increase	Affymetrix, Illumina [1385132] (imputed)	N
14	rs2241059	2	72361960	rs2241057	2023-02-09	36224396	Yengo L	2022-10-12	Nature	www.ncbi.nlm.nih.gov/pubmed/36224396	A saturated map of common genetic variants associated with human height.	Height	5,314,291 European ancestry, Hispanic or Latin American, East Asian ancestry, African ancestry, South Asian ancestry individuals		2p13.2		CYP26B1			ENSG00000003137			rs2241057-G	rs2241057	0	2241057	missense_variant	0	0.1601	2e-37	36.699		0.0107	[0.0091-0.0123] unit increase	Affymetrix, Illumina [1385132] (imputed)	N
15	rs17576323	2	188003118	rs17576323	2020-06-25	32358547	Persyn E	2020-05-01	Nat Commun	www.ncbi.nlm.nih.gov/pubmed/32358547	Genome-wide association study of MRI markers of cerebral small vessel disease in 42,310 participants.	White matter hyperintensities	39,011 European ancestry individuals, 2,099 African ancestry individuals, 795 Hispanic individuals, 3,299 Asian ancestry individuals		2q32.1	AC007319.1	RN7SKP42 - RNU6-989P	ENSG00000222845	ENSG00000199626		15530	132307	rs17576323-T	rs17576323	0	17576323	intron_variant	1	NR	3e-08	7.52288		5.354	[NR] Zscore increase	Affymetrix [9700000] (imputed)	N
15	rs17576323	2	188003118	rs17576323	2019-02-13	29507422	Hoffmann TJ	2018-03-05	Nat Genet	www.ncbi.nlm.nih.gov/pubmed/29507422	A large electronic-health-record-based genome-wide study of serum lipids.	High density lipoprotein cholesterol levels	265,204 European ancestry individuals, 7,795 Hispanic individuals, 6,855 East Asian ancestry individuals, 2,958 African American individuals, 439 South Asian ancestry individuals		2q32.1	NR	RN7SKP42 - RNU6-989P	ENSG00000222845	ENSG00000199626		15530	132307	rs17576323-T	rs17576323	0	17576323	intron_variant	1	NR	3e-09	8.52288		0.021	unit decrease	Affymetrix [at least 7091467] (imputed)	N
15	rs17576323	2	188003118	rs17576323	2021-08-24	34021172	Christakoudi S	2021-05-21	Sci Rep	www.ncbi.nlm.nih.gov/pubmed/34021172	GWAS of allometric body-shape indices in UK Biobank identifies loci suggesting associations with morphogenesis, organogenesis, adrenal cell renewal and cancer.	Waist circumference adjusted for body mass index	219,872 British ancestry women		2q32.1	AC007319.1	RN7SKP42 - RNU6-989P	ENSG00000222845	ENSG00000199626		15530	132307	rs17576323-C	rs17576323	0	17576323	intron_variant	1	NR	9e-13	12.0458		0.0254454	[0.018-0.032] unit decrease	Affymetrix [321114] (imputed)	N
15	rs17576323	2	188003118	rs17576323	2021-12-14	34594039	Sakaue S	2021-09-30	Nat Genet	www.ncbi.nlm.nih.gov/pubmed/34594039	A cross-population atlas of genetic associations for 220 human phenotypes.	Aspartate aminotransferase levels	342,990 European ancestry individuals, 150,068 East Asian ancestry individuals		2q32.1		RN7SKP42 - RNU6-989P	ENSG00000222845	ENSG00000199626		15530	132307	rs17576323-C	rs17576323	0	17576323	intron_variant	1	NR	2e-09	8.69897		0.0173	[0.012-0.023] unit decrease	Affymetrix, Illumina [20538469] (imputed)	N
15	rs17576323	2	188028317	rs62172472	2021-06-22	33293549	Sargurupremraj M	2020-12-08	Nat Commun	www.ncbi.nlm.nih.gov/pubmed/33293549	Cerebral small vessel disease genomics and its implications across the lifespan.	White matter hyperintensity volume	2,516 African American individuals, 48,454 European ancestry individuals		2q32.1	CALCRL	RN7SKP42 - RNU6-989P	ENSG00000222845	ENSG00000199626		40729	107108	rs62172472-G	rs62172472	0	62172472	intron_variant	1	0.7983	4e-10	9.39794		0.0458	[0.031-0.06] unit increase	Affymetrix, Illumina [9900000] (imputed)	N
15	rs17576323	2	188028317	rs62172472	2021-06-22	33293549	Sargurupremraj M	2020-12-08	Nat Commun	www.ncbi.nlm.nih.gov/pubmed/33293549	Cerebral small vessel disease genomics and its implications across the lifespan.	White matter hyperintensity volume (adjusted for hypertension)	46,055 European ancestry individuals		2q32.1	CALCRL	RN7SKP42 - RNU6-989P	ENSG00000222845	ENSG00000199626		40729	107108	rs62172472-G	rs62172472	0	62172472	intron_variant	1	0.79	2e-10	9.69897		0.046	[0.032-0.06] unit increase	Affymetrix, Illumina [9900000] (imputed)	N
15	rs17576323	2	188028317	rs62172472	2021-06-22	33293549	Sargurupremraj M	2020-12-08	Nat Commun	www.ncbi.nlm.nih.gov/pubmed/33293549	Cerebral small vessel disease genomics and its implications across the lifespan.	White matter hyperintensity volume	48,454 European ancestry individuals		2q32.1	CALCRL	RN7SKP42 - RNU6-989P	ENSG00000222845	ENSG00000199626		40729	107108	rs62172472-G	rs62172472	0	62172472	intron_variant	1	NR	4e-11	10.3979		0.047	[0.033-0.061] unit increase	Affymetrix, Illumina [9900000] (imputed)	N
15	rs17576323	2	188028317	rs62172472	2021-06-22	33293549	Sargurupremraj M	2020-12-08	Nat Commun	www.ncbi.nlm.nih.gov/pubmed/33293549	Cerebral small vessel disease genomics and its implications across the lifespan.	White matter hyperintensity volume (adjusted for hypertension)	46,055 European ancestry individuals, 2,469 African American individuals		2q32.1	CALCRL	RN7SKP42 - RNU6-989P	ENSG00000222845	ENSG00000199626		40729	107108	rs62172472-G	rs62172472	0	62172472	intron_variant	1	0.7983	1e-09	9		0.045	[0.03-0.06] unit increase	Affymetrix, Illumina [9900000] (imputed)	N
15	rs17576323	2	188028317	rs62172472	2021-06-22	33293549	Sargurupremraj M	2020-12-08	Nat Commun	www.ncbi.nlm.nih.gov/pubmed/33293549	Cerebral small vessel disease genomics and its implications across the lifespan.	White matter hyperintensity volume x hypertension interaction (2df)	46,055 European ancestry individuals, 2,469 African American individuals		2q32.1	CALCRL	RN7SKP42 - RNU6-989P	ENSG00000222845	ENSG00000199626		40729	107108	rs62172472-G	rs62172472	0	62172472	intron_variant	1	0.7983	2e-09	8.69897				Affymetrix, Illumina [9900000] (imputed)	N
15	rs17576323	2	188028317	rs62172472	2021-06-22	33293549	Sargurupremraj M	2020-12-08	Nat Commun	www.ncbi.nlm.nih.gov/pubmed/33293549	Cerebral small vessel disease genomics and its implications across the lifespan.	White matter hyperintensity volume x hypertension interaction (2df)	46,055 European ancestry individuals		2q32.1	CALCRL	RN7SKP42 - RNU6-989P	ENSG00000222845	ENSG00000199626		40729	107108	rs62172472-G	rs62172472	0	62172472	intron_variant	1	0.79	2e-10	9.69897				Affymetrix, Illumina [9900000] (imputed)	N
15	rs17576323	2	188028317	rs62172472	2019-02-08	30595370	Kichaev G	2018-12-27	Am J Hum Genet	www.ncbi.nlm.nih.gov/pubmed/30595370	Leveraging Polygenic Functional Enrichment to Improve GWAS Power.	Eczema	approximately 459,000 European ancestry individuals		2q32.1		RN7SKP42 - RNU6-989P	ENSG00000222845	ENSG00000199626		40729	107108	rs62172472-?	rs62172472	0	62172472	intron_variant	1	NR	3e-08	7.52288				NR [~ 8900000] (imputed)	N
15	rs17576323	2	188028317	rs62172472	2021-08-24	34021172	Christakoudi S	2021-05-21	Sci Rep	www.ncbi.nlm.nih.gov/pubmed/34021172	GWAS of allometric body-shape indices in UK Biobank identifies loci suggesting associations with morphogenesis, organogenesis, adrenal cell renewal and cancer.	A body shape index	219,872 British ancestry women		2q32.1	AC007319.1	RN7SKP42 - RNU6-989P	ENSG00000222845	ENSG00000199626		40729	107108	rs62172472-A	rs62172472	0	62172472	intron_variant	1	NR	3e-17	16.5229		0.0301621	[0.023-0.037] unit decrease	Affymetrix [321169] (imputed)	N
15	rs17576323	2	188028317	rs62172472	2021-08-24	34021172	Christakoudi S	2021-05-21	Sci Rep	www.ncbi.nlm.nih.gov/pubmed/34021172	GWAS of allometric body-shape indices in UK Biobank identifies loci suggesting associations with morphogenesis, organogenesis, adrenal cell renewal and cancer.	Waist-to-hip ratio adjusted for BMI	219,872 British ancestry women		2q32.1	AC007319.1	RN7SKP42 - RNU6-989P	ENSG00000222845	ENSG00000199626		40729	107108	rs62172472-A	rs62172472	0	62172472	intron_variant	1	NR	3e-12	11.5229		0.024594	[0.018-0.032] unit decrease	Affymetrix [319769] (imputed)	N
15	rs17576323	2	188028317	rs62172472	2021-08-24	34021172	Christakoudi S	2021-05-21	Sci Rep	www.ncbi.nlm.nih.gov/pubmed/34021172	GWAS of allometric body-shape indices in UK Biobank identifies loci suggesting associations with morphogenesis, organogenesis, adrenal cell renewal and cancer.	Waist-hip index	219,872 British ancestry women		2q32.1	AC007319.1	RN7SKP42 - RNU6-989P	ENSG00000222845	ENSG00000199626		40729	107108	rs62172472-A	rs62172472	0	62172472	intron_variant	1	NR	3e-12	11.5229		0.0245729	[0.018-0.031] unit decrease	Affymetrix [319769] (imputed)	N
15	rs17576323	2	188028317	rs62172472	2022-08-04	35505052	Fan CC	2022-05-03	Nat Commun	www.ncbi.nlm.nih.gov/pubmed/35505052	Multivariate genome-wide association study on tissue-sensitive diffusion metrics highlights pathways that shape the human brain.	Whole brain free water diffusion (multivariate analysis)	23,543 European ancestry individuals	11,555 European ancestry individuals, 3,030 non-European ancestry individuals	2q32.1		RN7SKP42 - RNU6-989P	ENSG00000222845	ENSG00000199626		40729	107108	rs62172472-?	rs62172472	0	62172472	intron_variant	1	NR	8e-21	20.0969	(EA)			NR [NR] (imputed)	N
15	rs17576323	2	188165166	rs17705966	2021-06-22	33293549	Sargurupremraj M	2020-12-08	Nat Commun	www.ncbi.nlm.nih.gov/pubmed/33293549	Cerebral small vessel disease genomics and its implications across the lifespan.	White matter hyperintensity volume	2,516 African American individuals, 48,454 European ancestry individuals		2q32.1	CALCRL	RNU6-989P - CALCRL	ENSG00000199626	ENSG00000064989		29635	41525	rs17705966-A	rs17705966	0	17705966	intron_variant	1	0.7932	3e-10	9.52288		0.0455	[0.031-0.06] unit increase	Affymetrix, Illumina [9900000] (imputed)	N
15	rs17576323	2	188165166	rs17705966	2021-06-22	33293549	Sargurupremraj M	2020-12-08	Nat Commun	www.ncbi.nlm.nih.gov/pubmed/33293549	Cerebral small vessel disease genomics and its implications across the lifespan.	White matter hyperintensity volume (adjusted for hypertension)	46,055 European ancestry individuals, 2,469 African American individuals		2q32.1	CALCRL	RNU6-989P - CALCRL	ENSG00000199626	ENSG00000064989		29635	41525	rs17705966-A	rs17705966	0	17705966	intron_variant	1	NR	1e-09	9		0.0448	[0.03-0.059] unit increase	Affymetrix, Illumina [9900000] (imputed)	N
15	rs17576323	2	188165166	rs17705966	2023-02-09	36224396	Yengo L	2022-10-12	Nature	www.ncbi.nlm.nih.gov/pubmed/36224396	A saturated map of common genetic variants associated with human height.	Height	5,314,291 European ancestry, Hispanic or Latin American, East Asian ancestry, African ancestry, South Asian ancestry individuals		2q32.1		RNU6-989P - CALCRL	ENSG00000199626	ENSG00000064989		29635	41525	rs17705966-G	rs17705966	0	17705966	intron_variant	1	0.194	1e-19	19		0.0073	[0.0057-0.0089] unit increase	Affymetrix, Illumina [1385132] (imputed)	N
15	rs17576323	2	188184804	rs13417165	2019-02-08	30595370	Kichaev G	2018-12-27	Am J Hum Genet	www.ncbi.nlm.nih.gov/pubmed/30595370	Leveraging Polygenic Functional Enrichment to Improve GWAS Power.	Heel bone mineral density	approximately 446,000 European ancestry individuals		2q32.1		RNU6-989P - CALCRL	ENSG00000199626	ENSG00000064989		49273	21887	rs13417165-?	rs13417165	0	13417165	intron_variant	1	NR	3e-09	8.52288				NR [~ 8900000] (imputed)	N
15	rs17576323	2	188190475	rs13384908	2019-01-28	30598549	Morris JA	2018-12-31	Nat Genet	www.ncbi.nlm.nih.gov/pubmed/30598549	An atlas of genetic influences on osteoporosis in humans and mice.	Heel bone mineral density	426,824 British ancestry individuals		2q32.1	CALCRL	RNU6-989P - CALCRL	ENSG00000199626	ENSG00000064989		54944	16216	rs13384908-G	rs13384908	0	13384908	intron_variant	1	0.79673	4e-10	9.39794		0.0142087	[0.0098-0.0187] unit decrease	NR [13737936] (imputed)	N
15	rs17576323	2	188190475	rs13384908	2018-10-18	30048462	Kim SK	2018-07-26	PLoS One	www.ncbi.nlm.nih.gov/pubmed/30048462	Identification of 613 new loci associated with heel bone mineral density and a polygenic risk score for bone mineral density, osteoporosis and fracture.	Heel bone mineral density	394,929 European ancestry individuals		2q32.1		RNU6-989P - CALCRL	ENSG00000199626	ENSG00000064989		54944	16216	rs13384908-?	rs13384908	0	13384908	intron_variant	1	NR	2e-11	10.699		0.0172199	[0.012-0.022] unit decrease	Affymetrix [20259828] (imputed)	N
15	rs17576323	2	188242369	rs62172372	2020-09-21	32888493	Chen MH	2020-09-01	Cell	www.ncbi.nlm.nih.gov/pubmed/32888493	Trans-ethnic and Ancestry-Specific Blood-Cell Genetics in 746,667 Individuals from 5 Global Populations.	Lymphocyte count	643,370 African American or Afro-Caribbean, African ancestry, European ancestry, East Asian ancestry, Hispanic or Latin American and South Asian ancestry individuals		2q32.1	NR	CALCRL			ENSG00000064989			rs62172372-G	rs62172372	0	62172372	intron_variant	0	0.192606	2e-23	22.699				Affymetrix, Illumina [23472807] (imputed)	N
15	rs17576323	2	188242369	rs62172372	2020-09-21	32888493	Chen MH	2020-09-01	Cell	www.ncbi.nlm.nih.gov/pubmed/32888493	Trans-ethnic and Ancestry-Specific Blood-Cell Genetics in 746,667 Individuals from 5 Global Populations.	White blood cell count	746,667 African American or Afro-Caribbean, African ancestry, European ancestry, East Asian ancestry, Hispanic or Latin American and South Asian ancestry individuals		2q32.1	NR	CALCRL			ENSG00000064989			rs62172372-G	rs62172372	0	62172372	intron_variant	0	0.193134	5e-15	14.301				Affymetrix, Illumina [24649327] (imputed)	N
15	rs17576323	2	188242369	rs62172372	2020-09-21	32888493	Chen MH	2020-09-01	Cell	www.ncbi.nlm.nih.gov/pubmed/32888493	Trans-ethnic and Ancestry-Specific Blood-Cell Genetics in 746,667 Individuals from 5 Global Populations.	White blood cell count	562,243 European ancestry individuals		2q32.1	NR	CALCRL			ENSG00000064989			rs62172372-G	rs62172372	0	62172372	intron_variant	0	0.199427	1e-17	17		0.020033	[0.015-0.025] SD unit decrease	Affymetrix, Illumina [50601830] (imputed)	N
15	rs17576323	2	188242369	rs62172372	2017-03-27	27798624	Eppinga RN	2016-10-31	Nat Genet	www.ncbi.nlm.nih.gov/pubmed/27798624	Identification of genomic loci associated with resting heart rate and shared genetic predictors with all-cause mortality.	Resting heart rate	127,919 European ancestry individuals, 2,478 Asian ancestry individuals, 1,734 Black individuals, 684 Mixed ancestry individuals, 1,436 individuals	130,795 European ancestry individuals	2q32.1	CALCRL	CALCRL			ENSG00000064989			rs62172372-G	rs62172372	0	62172372	intron_variant	0	0.19	6e-16	15.2218		0.3365	[0.25-0.42] unit increase	Affymetrix [19941912] (imputed)	N
15	rs17576323	2	188242369	rs62172372	2020-09-18	32888494	Vuckovic D	2020-09-01	Cell	www.ncbi.nlm.nih.gov/pubmed/32888494	The Polygenic and Monogenic Basis of Blood Traits and Diseases.	White blood cell count	408,112 British individuals		2q32.1	AC007319.1, CALCRL	CALCRL			ENSG00000064989			rs62172372-G	rs62172372	0	62172372	intron_variant	0	0.197285	2e-12	11.699		0.019795	[0.014-0.025] unit decrease	Affymetrix [93095623] (imputed)	N
15	rs17576323	2	188345322	rs8176526	2020-12-14	32042192	Ruth KS	2020-02-10	Nat Med	www.ncbi.nlm.nih.gov/pubmed/32042192	Using human genetics to understand the disease impacts of testosterone in men and women.	Sex hormone-binding globulin levels adjusted for BMI	180,094 European ancestry men		2q32.1	NR	TFPI			ENSG00000003436			rs8176526-C	rs8176526	0	8176526	intron_variant	0	0.729598	2e-10	9.69897		0.00781783	[0.0053-0.0104] unit increase	Affymetrix [16582621] (imputed)	N
16	rs60603116	2	217416703	rs56125329	2022-03-07	34910505	van der Meer D	2021-12-15	Sci Adv	www.ncbi.nlm.nih.gov/pubmed/34910505	The genetic architecture of human cortical folding.	Vertex-wise cortical thickness	33,748 European ancestry individuals		2q35		RPL37A			ENSG00000197756			rs56125329-T	rs56125329	0	56125329	intron_variant	0	0.45	8e-13	12.0969		7.16	z score increase	Affymetrix [9061022] (imputed)	N
16	rs60603116	2	217416703	rs56125329	2022-11-23	35164939	van der Meer D	2022-02-11	Biol Psychiatry	www.ncbi.nlm.nih.gov/pubmed/35164939	Boosting Schizophrenia Genetics by Utilizing Genetic Overlap With Brain Morphology.	Brain morphology (MOSTest)	33,735 white British ancestry individuals		2q35		RPL37A			ENSG00000197756			rs56125329-?	rs56125329	0	56125329	intron_variant	0	NR	3e-19	18.5229				NR [9061072] (imputed)	N
16	rs60603116	2	217427625	rs1554715	2019-02-08	30595370	Kichaev G	2018-12-27	Am J Hum Genet	www.ncbi.nlm.nih.gov/pubmed/30595370	Leveraging Polygenic Functional Enrichment to Improve GWAS Power.	Lung function (FVC)	approximately 372,000 European ancestry individuals		2q35		RPL37A			ENSG00000197756			rs1554715-?	rs1554715	0	1554715	intron_variant	0	NR	2e-09	8.69897				NR [~ 8900000] (imputed)	N
16	rs60603116	2	217427625	rs1554715	2021-12-15	34560273	Shadrin AA	2021-09-21	Neuroimage	www.ncbi.nlm.nih.gov/pubmed/34560273	Vertex-wise multivariate genome-wide association study identifies 780 unique genetic loci associated with cortical morphology.	Cortical surface area	35,657 White British ancestry individuals		2q35	NR	RPL37A			ENSG00000197756			rs1554715-G	rs1554715	0	1554715	intron_variant	0	0.4228	1e-17	17				NR [9056863] (imputed)	N
16	rs60603116	2	217427625	rs1554715	2022-03-07	34910505	van der Meer D	2021-12-15	Sci Adv	www.ncbi.nlm.nih.gov/pubmed/34910505	The genetic architecture of human cortical folding.	Vertex-wise sulcal depth	33,748 European ancestry individuals		2q35		RPL37A			ENSG00000197756			rs1554715-G	rs1554715	0	1554715	intron_variant	0	0.44	9e-50	49.0458		14.83	z score increase	Affymetrix [9061022] (imputed)	N
16	rs60603116	2	217427625	rs1554715	2022-03-07	34910505	van der Meer D	2021-12-15	Sci Adv	www.ncbi.nlm.nih.gov/pubmed/34910505	The genetic architecture of human cortical folding.	Vertex-wise cortical surface area	33,748 European ancestry individuals		2q35		RPL37A			ENSG00000197756			rs1554715-G	rs1554715	0	1554715	intron_variant	0	0.44	1e-23	23		10.02	z score increase	Affymetrix [9061022] (imputed)	N
16	rs60603116	2	217431561	rs60603116	2022-03-28	33821002	Naqvi S	2021-04-05	Nat Genet	www.ncbi.nlm.nih.gov/pubmed/33821002	Shared heritability of human face and brain shape.	Brain shape (segment 86)	19,670 European ancestry individuals		2q35		RPL37A			ENSG00000197756			rs60603116-?	rs60603116	0	60603116	intron_variant	0	NR	2e-15	14.699				NR [9705931] (imputed)	N
16	rs60603116	2	217431561	rs60603116	2021-12-15	34560273	Shadrin AA	2021-09-21	Neuroimage	www.ncbi.nlm.nih.gov/pubmed/34560273	Vertex-wise multivariate genome-wide association study identifies 780 unique genetic loci associated with cortical morphology.	Cortical thickness	35,657 White British ancestry individuals		2q35	NR	RPL37A			ENSG00000197756			rs60603116-T	rs60603116	0	60603116	intron_variant	0	0.4223	2e-12	11.699				NR [9056863] (imputed)	N
16	rs60603116	2	217431561	rs60603116	2022-08-04	35505052	Fan CC	2022-05-03	Nat Commun	www.ncbi.nlm.nih.gov/pubmed/35505052	Multivariate genome-wide association study on tissue-sensitive diffusion metrics highlights pathways that shape the human brain.	Whole brain restricted isotropic diffusion (multivariate analysis)	23,543 European ancestry individuals	11,555 European ancestry individuals, 3,030 non-European ancestry individuals	2q35		RPL37A			ENSG00000197756			rs60603116-?	rs60603116	0	60603116	intron_variant	0	NR	8e-12	11.0969	(EA)			NR [NR] (imputed)	N
16	rs60603116	2	217431561	rs60603116	2022-08-04	35505052	Fan CC	2022-05-03	Nat Commun	www.ncbi.nlm.nih.gov/pubmed/35505052	Multivariate genome-wide association study on tissue-sensitive diffusion metrics highlights pathways that shape the human brain.	Whole brain restricted directional diffusion (multivariate analysis)	23,543 European ancestry individuals	11,555 European ancestry individuals, 3,030 non-European ancestry individuals	2q35		RPL37A			ENSG00000197756			rs60603116-?	rs60603116	0	60603116	intron_variant	0	NR	2e-10	9.69897	(EA)			NR [NR] (imputed)	N
17	rs7556727	2	218466221	rs1367187	2017-05-24	28073927	Springelkamp H	2017-01-10	Hum Mol Genet	www.ncbi.nlm.nih.gov/pubmed/28073927	New insights into the genetics of primary open-angle glaucoma based on meta-analyses of intraocular pressure and optic disc characteristics.	Optic disc area	20,373 European ancestry individuals, 2,131 Erasmus Rucphen (founder/genetic isolate) individuals	7,302 Asian ancestry individuals	2q35	DIRC3	DIRC3			ENSG00000231672			rs1367187-C	rs1367187	0	1367187	intron_variant	0	NR	7e-09	8.1549		0.026	[0.016-0.036] unit increase	Affymetrix, Illumina [~ 8000000] (imputed)	N
17	rs7556727	2	218467037	rs934237	2020-01-21	31809533	Han X	2019-09-06	Hum Mol Genet	www.ncbi.nlm.nih.gov/pubmed/31809533	Genome-wide association analysis of 95 549 individuals identifies novel loci and genes influencing optic disc morphology.	Optic disc size	67,040 British ancestry individuals	28,509 European ancestry individuals	2q35	DIRC3	DIRC3			ENSG00000231672			rs934237-A	rs934237	0	934237	intron_variant	0	0.79	2e-11	10.699		0.02	unit decrease	Affymetrix [8928767] (imputed)	N
17	rs7556727	2	218472172	rs1549733	2015-11-17	25631615	Springelkamp H	2015-01-28	Genet Epidemiol	www.ncbi.nlm.nih.gov/pubmed/25631615	Meta-analysis of Genome-Wide Association Studies Identifies Novel Loci Associated With Optic Disc Morphology.	Optic disc area	15,117 European ancestry individuals, 2,131 Erasmus Rucphen Family individuals, 2,405 Chinese ancestry individuals, 2,305 Malay ancestry individuals, 2,131 Indian ancestry individuals		2q35	DIRC3	DIRC3			ENSG00000231672			rs1549733-T	rs1549733	0	1549733	intron_variant	0	0.21	4e-09	8.39794		0.031	[0.021-0.041] unit increase	Affymetrix, Illumina [2500000] (imputed)	N
18	rs73833356	3	66041382	rs56127631	2022-03-07	34910505	van der Meer D	2021-12-15	Sci Adv	www.ncbi.nlm.nih.gov/pubmed/34910505	The genetic architecture of human cortical folding.	Vertex-wise cortical thickness	33,748 European ancestry individuals		3p14.1		MAGI1 - SLC25A26	ENSG00000151276	ENSG00000282739		16789	77903	rs56127631-T	rs56127631	0	56127631	regulatory_region_variant	1	0.28	1e-19	19		9.08	z score increase	Affymetrix [9061022] (imputed)	N
18	rs73833356	3	66041382	rs56127631	2022-03-07	34910505	van der Meer D	2021-12-15	Sci Adv	www.ncbi.nlm.nih.gov/pubmed/34910505	The genetic architecture of human cortical folding.	Vertex-wise sulcal depth	33,748 European ancestry individuals		3p14.1		MAGI1 - SLC25A26	ENSG00000151276	ENSG00000282739		16789	77903	rs56127631-T	rs56127631	0	56127631	regulatory_region_variant	1	0.28	6e-107	106.222		21.97	z score increase	Affymetrix [9061022] (imputed)	N
18	rs73833356	3	66041382	rs56127631	2022-03-07	34910505	van der Meer D	2021-12-15	Sci Adv	www.ncbi.nlm.nih.gov/pubmed/34910505	The genetic architecture of human cortical folding.	Vertex-wise sulcal depth	5,199 individuals		3p14.1		MAGI1 - SLC25A26	ENSG00000151276	ENSG00000282739		16789	77903	rs56127631-T	rs56127631	0	56127631	regulatory_region_variant	1	0.28	7e-09	8.1549				Affymetrix [9061022] (imputed)	N
18	rs73833356	3	66041382	rs56127631	2022-03-07	34910505	van der Meer D	2021-12-15	Sci Adv	www.ncbi.nlm.nih.gov/pubmed/34910505	The genetic architecture of human cortical folding.	Vertex-wise sulcal depth	8,072 individuals		3p14.1		MAGI1 - SLC25A26	ENSG00000151276	ENSG00000282739		16789	77903	rs56127631-T	rs56127631	0	56127631	regulatory_region_variant	1	0.28	1e-08	8				NR [13131314] (imputed)	N
18	rs73833356	3	66041382	rs56127631	2022-11-23	35164939	van der Meer D	2022-02-11	Biol Psychiatry	www.ncbi.nlm.nih.gov/pubmed/35164939	Boosting Schizophrenia Genetics by Utilizing Genetic Overlap With Brain Morphology.	Brain morphology (MOSTest)	33,735 white British ancestry individuals		3p14.1		MAGI1 - SLC25A26	ENSG00000151276	ENSG00000282739		16789	77903	rs56127631-?	rs56127631	0	56127631	regulatory_region_variant	1	NR	5e-18	17.301				NR [9061072] (imputed)	N
18	rs73833356	3	66042247	rs28848789	2021-12-15	34560273	Shadrin AA	2021-09-21	Neuroimage	www.ncbi.nlm.nih.gov/pubmed/34560273	Vertex-wise multivariate genome-wide association study identifies 780 unique genetic loci associated with cortical morphology.	Cortical surface area	35,657 White British ancestry individuals		3p14.1	NR	MAGI1 - SLC25A26	ENSG00000151276	ENSG00000282739		17654	77038	rs28848789-C	rs28848789	0	28848789	intergenic_variant	1	0.3062	1e-17	17				NR [9056863] (imputed)	N
18	rs73833356	3	66042247	rs28848789	2022-03-07	34910505	van der Meer D	2021-12-15	Sci Adv	www.ncbi.nlm.nih.gov/pubmed/34910505	The genetic architecture of human cortical folding.	Vertex-wise cortical surface area	33,748 European ancestry individuals		3p14.1		MAGI1 - SLC25A26	ENSG00000151276	ENSG00000282739		17654	77038	rs28848789-C	rs28848789	0	28848789	intergenic_variant	1	0.28	3e-41	40.5229		13.44	z score increase	Affymetrix [9061022] (imputed)	N
18	rs73833356	3	66043102	rs28472955	2020-10-23	32665545	van der Meer D	2020-07-14	Nat Commun	www.ncbi.nlm.nih.gov/pubmed/32665545	Understanding the genetic determinants of the brain with MOSTest.	Cortical surface area (MOSTest)	26,502 European ancestry individuals		3p14.1	KIF26B	MAGI1 - SLC25A26	ENSG00000151276	ENSG00000282739		18593	76183	rs28472955-?	rs28472955	0	28472955	intergenic_variant	1	NR	4e-11	10.3979				NR [7428630] (imputed)	N
18	rs73833356	3	66043102	rs28472955	2020-10-23	32665545	van der Meer D	2020-07-14	Nat Commun	www.ncbi.nlm.nih.gov/pubmed/32665545	Understanding the genetic determinants of the brain with MOSTest.	Brain morphology (MOSTest)	26,502 European ancestry individuals		3p14.1	MAGI1	MAGI1 - SLC25A26	ENSG00000151276	ENSG00000282739		18593	76183	rs28472955-?	rs28472955	0	28472955	intergenic_variant	1	NR	7e-12	11.1549				NR [7428630] (imputed)	N
18	rs73833356	3	66043102	rs28472955	2022-03-28	33821002	Naqvi S	2021-04-05	Nat Genet	www.ncbi.nlm.nih.gov/pubmed/33821002	Shared heritability of human face and brain shape.	Brain shape (segment 1)	19,670 European ancestry individuals		3p14.1		MAGI1 - SLC25A26	ENSG00000151276	ENSG00000282739		18593	76183	rs28472955-?	rs28472955	0	28472955	intergenic_variant	1	NR	9e-23	22.0458				NR [9705931] (imputed)	N
18	rs73833356	3	66045086	rs28646228	2022-08-04	35505052	Fan CC	2022-05-03	Nat Commun	www.ncbi.nlm.nih.gov/pubmed/35505052	Multivariate genome-wide association study on tissue-sensitive diffusion metrics highlights pathways that shape the human brain.	Whole brain restricted isotropic diffusion (multivariate analysis)	23,543 European ancestry individuals	11,555 European ancestry individuals, 3,030 non-European ancestry individuals	3p14.1		MAGI1 - SLC25A26	ENSG00000151276	ENSG00000282739		20493	74199	rs28646228-?	rs28646228	0	28646228	intergenic_variant	1	NR	6e-23	22.2218	(EA)			NR [NR] (imputed)	N
18	rs73833356	3	66045377	rs28646177	2022-08-04	35505052	Fan CC	2022-05-03	Nat Commun	www.ncbi.nlm.nih.gov/pubmed/35505052	Multivariate genome-wide association study on tissue-sensitive diffusion metrics highlights pathways that shape the human brain.	Whole brain restricted directional diffusion (multivariate analysis)	23,543 European ancestry individuals	11,555 European ancestry individuals, 3,030 non-European ancestry individuals	3p14.1		MAGI1 - SLC25A26	ENSG00000151276	ENSG00000282739		20784	73908	rs28646177-?	rs28646177	0	28646177	intergenic_variant	1	NR	5e-29	28.301				NR [NR] (imputed)	N
18	rs73833356	3	66047214	rs28449471	2022-08-04	35505052	Fan CC	2022-05-03	Nat Commun	www.ncbi.nlm.nih.gov/pubmed/35505052	Multivariate genome-wide association study on tissue-sensitive diffusion metrics highlights pathways that shape the human brain.	Whole brain free water diffusion (multivariate analysis)	23,543 European ancestry individuals	11,555 European ancestry individuals, 3,030 non-European ancestry individuals	3p14.1		MAGI1 - SLC25A26	ENSG00000151276	ENSG00000282739		22621	72071	rs28449471-?	rs28449471	0	28449471	intergenic_variant	1	NR	3e-18	17.5229	(EA)			NR [NR] (imputed)	N
18	rs73833356	3	66048912	rs28635932	2021-12-15	34560273	Shadrin AA	2021-09-21	Neuroimage	www.ncbi.nlm.nih.gov/pubmed/34560273	Vertex-wise multivariate genome-wide association study identifies 780 unique genetic loci associated with cortical morphology.	Cortical thickness	35,657 White British ancestry individuals		3p14.1	NR	MAGI1 - SLC25A26	ENSG00000151276	ENSG00000282739		24319	70373	rs28635932-C	rs28635932	0	28635932	intergenic_variant	1	0.305	1e-17	17				NR [9056863] (imputed)	N
18	rs73833356	3	66048912	rs28635932	2023-02-23	36800424	Sha Z	2023-02-17	Sci Adv	www.ncbi.nlm.nih.gov/pubmed/36800424	Genetic architecture of the white matter connectome of the human brain.	Edge-level brain connectivity (multivariate analysis)	30,810 British ancestry individuals		3p14.1		MAGI1 - SLC25A26	ENSG00000151276	ENSG00000282739		24319	70373	rs28635932-T	rs28635932	0	28635932	intergenic_variant	1	0.694686	2e-13	12.699		7.32755	z score increase	NR [9312361] (imputed)	N
19	rs7624274	3	71481192	rs62246015	2022-12-14	36477530	Saunders GRB	2022-12-07	Nature	www.ncbi.nlm.nih.gov/pubmed/36477530	Genetic diversity fuels gene discovery for tobacco and alcohol use.	Smoking initiation	3,382,012 European ancestry, East Asian ancestry, Hispanic or Latin American, African ancestry individuals		3p13		FOXP1			ENSG00000114861			rs62246015-T	rs62246015	0	62246015	intron_variant	0	0.309	6e-22	21.2218		0.00846	[0.0068-0.0102] unit decrease	NR [NR] (imputed)	N
19	rs7624274	3	71483084	rs62246017	2020-07-08	32041948	Sarin KY	2020-02-10	Nat Commun	www.ncbi.nlm.nih.gov/pubmed/32041948	Genome-wide meta-analysis identifies eight new susceptibility loci for cutaneous squamous cell carcinoma.	Cutaneous squamous cell carcinoma	19,149 European ancestry cases, 680,049 European ancestry controls		3p13	FOXP1, EIF4E3	FOXP1			ENSG00000114861			rs62246017-A	rs62246017	0	62246017	intron_variant	0	0.325	2e-09	8.69897		0.07	[0.05-0.09] unit increase	NR [13607369] (imputed)	N
19	rs7624274	3	71483084	rs62246017	2016-11-17	26829030	Asgari MM	2016-01-29	J Invest Dermatol	www.ncbi.nlm.nih.gov/pubmed/26829030	Identification of Susceptibility Loci for Cutaneous Squamous Cell Carcinoma.	Squamous cell carcinoma	6,891 European ancestry cases, 54,566 European ancestry controls	810 European ancestry cases, 5,600 European ancestry controls	3p13	FOXP1	FOXP1			ENSG00000114861			rs62246017-A	rs62246017	0	62246017	intron_variant	0	0.33	1e-08	8		1.11	[1.07-1.16]	Affymetrix [9610468] (imputed)	N
19	rs7624274	3	71483084	rs62246017	2022-12-21	36477530	Saunders GRB	2022-12-07	Nature	www.ncbi.nlm.nih.gov/pubmed/36477530	Genetic diversity fuels gene discovery for tobacco and alcohol use.	Smoking initiation	2,669,029 European ancestry individuals		3p13		FOXP1			ENSG00000114861			rs62246017-A	rs62246017	0	62246017	intron_variant	0	0.324	1e-17	17		0.00793	[0.0061-0.0097] unit decrease	NR [NR] (imputed)	N
19	rs7624274	3	71483084	rs62246017	2022-08-05	35835914	Watanabe K	2022-07-14	Nat Genet	www.ncbi.nlm.nih.gov/pubmed/35835914	Genome-wide meta-analysis of insomnia prioritizes genes associated with metabolic and psychiatric pathways.	Insomnia	593,724 European ancestry cases, 1,771,286 European ancestry controls		3p13		FOXP1			ENSG00000114861			rs62246017-A	rs62246017	0	62246017	intron_variant	0	NR	2e-11	10.699		0.007	[0.005-0.009] unit decrease	Illumina [10713943] (imputed)	N
19	rs7624274	3	71483084	rs62246017	2019-03-28	30643251	Liu M	2019-01-14	Nat Genet	www.ncbi.nlm.nih.gov/pubmed/30643251	Association studies of up to 1.2 million individuals yield new insights into the genetic etiology of tobacco and alcohol use.	Age of smoking initiation (MTAG)	up to 931,815 European ancestry individuals		3p13	NR	FOXP1			ENSG00000114861			rs62246017-A	rs62246017	0	62246017	intron_variant	0	0.315	1e-08	8		0.00904035	[0.0059-0.0121] unit increase	NR [9732723] (imputed)	N
19	rs7624274	3	71483084	rs62246017	2019-03-28	30643251	Liu M	2019-01-14	Nat Genet	www.ncbi.nlm.nih.gov/pubmed/30643251	Association studies of up to 1.2 million individuals yield new insights into the genetic etiology of tobacco and alcohol use.	Smoking initiation (ever regular vs never regular) (MTAG)	up to 1,359,002 European ancestry individuals		3p13	NR	FOXP1			ENSG00000114861			rs62246017-A	rs62246017	0	62246017	intron_variant	0	0.323	1e-10	10		0.00755484	[0.0053-0.0099] unit decrease	NR [9732723] (imputed)	N
19	rs7624274	3	71483084	rs62246017	2019-03-28	30643251	Liu M	2019-01-14	Nat Genet	www.ncbi.nlm.nih.gov/pubmed/30643251	Association studies of up to 1.2 million individuals yield new insights into the genetic etiology of tobacco and alcohol use.	Smoking initiation (ever regular vs never regular)	up to 1,232,091 European ancestry individuals		3p13	NR	FOXP1			ENSG00000114861			rs62246017-A	rs62246017	0	62246017	intron_variant	0	0.322639	3e-09	8.52288	(Conditioned on chr3:70890288, chr3:71064431)	0.0161695	[0.011-0.022] unit decrease	NR [~ 10000000] (imputed)	N
19	rs7624274	3	71483084	rs62246017	2022-12-14	36477530	Saunders GRB	2022-12-07	Nature	www.ncbi.nlm.nih.gov/pubmed/36477530	Genetic diversity fuels gene discovery for tobacco and alcohol use.	Smoking initiation	3,382,012 European ancestry, East Asian ancestry, Hispanic or Latin American, African ancestry individuals		3p13		FOXP1			ENSG00000114861			rs62246017-A	rs62246017	0	62246017	intron_variant	0	0.31	3e-22	21.5229		0.00853	[0.0068-0.0102] unit decrease	NR [NR] (imputed)	N
19	rs7624274	3	71498561	rs55716899	2020-07-08	32066663	Niarchou M	2020-02-03	Transl Psychiatry	www.ncbi.nlm.nih.gov/pubmed/32066663	Genome-wide association study of dietary intake in the UK biobank study and its associations with schizophrenia and other traits.	Oily fish consumption	335,576 European ancestry individuals		3p13	FOXP1	FOXP1			ENSG00000114861			rs55716899-?	rs55716899	0	55716899	intron_variant	0	NR	1e-10	10		0.0159325	[0.011-0.021] unit decrease	Affymetrix [25921788] (imputed)	N
19	rs7624274	3	71498561	rs55716899	2020-07-08	32066663	Niarchou M	2020-02-03	Transl Psychiatry	www.ncbi.nlm.nih.gov/pubmed/32066663	Genome-wide association study of dietary intake in the UK biobank study and its associations with schizophrenia and other traits.	Pork consumption	335,576 European ancestry individuals		3p13	FOXP1	FOXP1			ENSG00000114861			rs55716899-?	rs55716899	0	55716899	intron_variant	0	NR	1e-10	10		0.00202494	[-0.00283-0.00688] unit decrease	Affymetrix [25921788] (imputed)	N
19	rs7624274	3	71498561	rs55716899	2022-03-30	33311554	Jiang X	2020-12-11	Commun Biol	www.ncbi.nlm.nih.gov/pubmed/33311554	Fine-mapping and cell-specific enrichment at corneal resistance factor loci prioritize candidate causal regulatory variants.	Corneal resistance factor	76,029 white-British ancestry individuals	10,130 non white-British ancestry individuals	3p13		FOXP1			ENSG00000114861			rs55716899-T	rs55716899	0	55716899	intron_variant	0	0.572881	7e-09	8.1549		0.0563148	[0.038-0.074] increase	Affymetrix [11014269] (imputed)	N
19	rs7624274	3	71498561	rs55716899	2022-11-23	35164939	van der Meer D	2022-02-11	Biol Psychiatry	www.ncbi.nlm.nih.gov/pubmed/35164939	Boosting Schizophrenia Genetics by Utilizing Genetic Overlap With Brain Morphology.	Brain morphology (MOSTest)	33,735 white British ancestry individuals		3p13		FOXP1			ENSG00000114861			rs55716899-?	rs55716899	0	55716899	intron_variant	0	NR	9e-19	18.0458				NR [9061072] (imputed)	N
19	rs7624274	3	71499401	rs17718444	2019-03-28	30643255	Kristjansson RP	2019-01-14	Nat Genet	www.ncbi.nlm.nih.gov/pubmed/30643255	A loss-of-function variant in ALOX15 protects against nasal polyps and chronic rhinosinusitis.	Nasal polyps	86 European ancestry whole-genome sequenced cases, 4,280 European ancestry cases, 13,941 European ancestry whole-genome sequenced controls, 700,740 European ancestry controls		3p13	FOXP1	FOXP1			ENSG00000114861			rs17718444-C	rs17718444	0	17718444	intron_variant	0	0.7	1e-11	11		1.17647	[1.12-1.23]	Affymetrix, Illumina [up to 37123566] (imputed)	N
19	rs7624274	3	71503479	rs11707890	2018-07-16	29739929	Visconti A	2018-05-08	Nat Commun	www.ncbi.nlm.nih.gov/pubmed/29739929	Genome-wide association study in 176,678 Europeans reveals genetic loci for tanning response to sun exposure.	Non-melanoma skin cancer	5,912 European ancestry cases, 181,740 European ancestry controls		3p13	FOXP1	FOXP1			ENSG00000114861			rs11707890-T	rs11707890	0	11707890	intron_variant	0	NR	1e-10	10		1.1236	[1.09-1.18]	Affymetrix [5734850] (imputed)	N
19	rs7624274	3	71503479	rs11707890	2019-10-21	31174203	Liyanage UE	2019-06-07	Hum Mol Genet	www.ncbi.nlm.nih.gov/pubmed/31174203	Combined analysis of keratinocyte cancers identifies novel genome-wide loci.	Keratinocyte cancer (MTAG)	at least 18,538 European ancestry cases, at least 340,302 European ancestry controls		3p13	FOXP1	FOXP1			ENSG00000114861			rs11707890-G	rs11707890	0	11707890	intron_variant	0	0.43453	3e-34	33.5229		1.11111	[1.09-1.12]	Affymetrix [7600000] (imputed)	N
19	rs7624274	3	71503479	rs11707890	2020-01-28	31676860	Zhao B	2019-11-01	Nat Genet	www.ncbi.nlm.nih.gov/pubmed/31676860	Genome-wide association analysis of 19,629 individuals identifies variants influencing regional brain volumes and refines their genetic co-architecture with cognitive and mental health traits.	Brain region volumes	19,629 British ancestry individuals		3p13	NR	FOXP1			ENSG00000114861			rs11707890-?	rs11707890	0	11707890	intron_variant	0	NR	2e-11	10.699	(left superior parietal)			NR [9227495] (imputed)	N
19	rs7624274	3	71516857	rs13060421	2023-05-11	37106081	Schoeler T	2023-04-27	Nat Hum Behav	www.ncbi.nlm.nih.gov/pubmed/37106081	Participation bias in the UK Biobank distorts genetic associations and downstream analyses.	Age when finished full-time education (standard GWA)	283,749 European ancestry individuals		3p13		FOXP1			ENSG00000114861			rs13060421-G	rs13060421	0	13060421	intron_variant	0	NR	1e-08	8		0.025054	[0.016-0.034] unit increase	NR [7296935] (imputed)	N
19	rs7624274	3	71517527	rs11708920	2021-03-01	33549134	Adolphe C	2021-02-06	Genome Med	www.ncbi.nlm.nih.gov/pubmed/33549134	Genetic and functional interaction network analysis reveals global enrichment of regulatory T cell genes influencing basal cell carcinoma susceptibility.	Basal cell carcinoma	17,416 European ancestry cases, 375,455 European ancestry controls		3p13	FOXP1	FOXP1			ENSG00000114861			rs11708920-T	rs11708920	0	11708920	intron_variant	0	0.478948	3e-29	28.5229		0.122259	[0.1-0.14] unit increase	Affymetrix [7260263] (imputed)	N
19	rs7624274	3	71522178	rs35540156	2019-10-21	31174203	Liyanage UE	2019-06-07	Hum Mol Genet	www.ncbi.nlm.nih.gov/pubmed/31174203	Combined analysis of keratinocyte cancers identifies novel genome-wide loci.	Basal cell carcinoma	31,787 European ancestry cases, 619,351 European ancestry controls		3p13	FOXP1	FOXP1			ENSG00000114861			rs35540156-G	rs35540156	0	35540156	intron_variant	0	0.464613	2e-37	36.699		1.11111	[1.09-1.14]	Affymetrix, Illumina [up to 9061544] (imputed)	N
19	rs7624274	3	71531467	rs35483362	2018-10-19	30038396	Lee JJ	2018-07-23	Nat Genet	www.ncbi.nlm.nih.gov/pubmed/30038396	Gene discovery and polygenic prediction from a genome-wide association study of educational attainment in 1.1 million individuals.	Educational attainment (years of education)	up to 1,131,881 European ancestry individuals		3p13		FOXP1			ENSG00000114861			rs35483362-T	rs35483362	0	35483362	intron_variant	0	0.5219	3e-22	21.5229	(conditional-joint)	0.0137	[0.011-0.016] unit decrease	Affymetrix, Illumina [10000000] (imputed)	N
19	rs7624274	3	71532113	rs6805189	2021-12-20	32139696	Shu X	2020-03-05	Nat Commun	www.ncbi.nlm.nih.gov/pubmed/32139696	Identification of novel breast cancer susceptibility loci in meta-analyses conducted among Asian and European descendants.	Breast cancer	24,206 East Asian ancestry cases, 24,775 East Asian ancestry controls, 122,977 European ancestry cases, 105,974 European ancestry controls	10,829 East Asian ancestry cases, 10,996 East Asian ancestry controls, 5,958 Asian ancestry cases, 5,684 Asian ancestry controls	3p13		FOXP1			ENSG00000114861			rs6805189-T	rs6805189	0	6805189	intron_variant	0	NR	4e-08	7.39794		1.03	[1.02-1.05]	Affymetrix, Illumina [NR] (imputed)	N
19	rs7624274	3	71532738	rs62247166	2020-10-23	32665545	van der Meer D	2020-07-14	Nat Commun	www.ncbi.nlm.nih.gov/pubmed/32665545	Understanding the genetic determinants of the brain with MOSTest.	Brain morphology (MOSTest)	26,502 European ancestry individuals		3p13	FOXP1	FOXP1			ENSG00000114861			rs62247166-?	rs62247166	0	62247166	intron_variant	0	NR	9e-09	8.04576				NR [7428630] (imputed)	N
19	rs7624274	3	71532738	rs62247166	2021-12-15	34560273	Shadrin AA	2021-09-21	Neuroimage	www.ncbi.nlm.nih.gov/pubmed/34560273	Vertex-wise multivariate genome-wide association study identifies 780 unique genetic loci associated with cortical morphology.	Cortical thickness	35,657 White British ancestry individuals		3p13	NR	FOXP1			ENSG00000114861			rs62247166-T	rs62247166	0	62247166	intron_variant	0	0.4791	1e-17	17				NR [9056863] (imputed)	N
19	rs7624274	3	71532738	rs62247166	2021-12-15	34560273	Shadrin AA	2021-09-21	Neuroimage	www.ncbi.nlm.nih.gov/pubmed/34560273	Vertex-wise multivariate genome-wide association study identifies 780 unique genetic loci associated with cortical morphology.	Cortical surface area	35,657 White British ancestry individuals		3p13	NR	FOXP1			ENSG00000114861			rs62247166-T	rs62247166	0	62247166	intron_variant	0	0.4791	1e-17	17				NR [9056863] (imputed)	N
19	rs7624274	3	71532738	rs62247166	2022-03-07	34910505	van der Meer D	2021-12-15	Sci Adv	www.ncbi.nlm.nih.gov/pubmed/34910505	The genetic architecture of human cortical folding.	Vertex-wise sulcal depth	33,748 European ancestry individuals		3p13		FOXP1			ENSG00000114861			rs62247166-T	rs62247166	0	62247166	intron_variant	0	0.5	3e-40	39.5229		13.28	z score increase	Affymetrix [9061022] (imputed)	N
19	rs7624274	3	71532738	rs62247166	2022-03-07	34910505	van der Meer D	2021-12-15	Sci Adv	www.ncbi.nlm.nih.gov/pubmed/34910505	The genetic architecture of human cortical folding.	Vertex-wise cortical surface area	33,748 European ancestry individuals		3p13		FOXP1			ENSG00000114861			rs62247166-T	rs62247166	0	62247166	intron_variant	0	0.5	5e-26	25.301		10.55	z score increase	Affymetrix [9061022] (imputed)	N
19	rs7624274	3	71532738	rs62247166	2022-03-07	34910505	van der Meer D	2021-12-15	Sci Adv	www.ncbi.nlm.nih.gov/pubmed/34910505	The genetic architecture of human cortical folding.	Vertex-wise cortical thickness	33,748 European ancestry individuals		3p13		FOXP1			ENSG00000114861			rs62247166-T	rs62247166	0	62247166	intron_variant	0	0.5	7e-25	24.1549		10.3	z score increase	Affymetrix [9061022] (imputed)	N
19	rs7624274	3	71532738	rs62247166	2022-11-17	34887591	Graham SE	2021-12-09	Nature	www.ncbi.nlm.nih.gov/pubmed/34887591	The power of genetic diversity in genome-wide association studies of lipids.	High density lipoprotein cholesterol levels	40,963 South Asian ancestry individuals, 48,057 Hispanic individuals, 99,432 Admixed African or African ancestry individuals, 146,492 East Asian ancestry individuals, 1,320,016 European ancestry individuals		3p13		FOXP1			ENSG00000114861			rs62247166-?	rs62247166	0	62247166	intron_variant	0	NR	6e-09	8.22185				NR [52000000] (imputed)	N
19	rs7624274	3	71535338	rs9878602	2020-02-10	31604244	International Multiple Sclerosis Genetics Consortium	2019-09-01	Science	www.ncbi.nlm.nih.gov/pubmed/31604244	Multiple sclerosis genomic map implicates peripheral immune cells and microglia in susceptibility.	Multiple sclerosis	14,802 European and unknown ancestry cases, 26,703 European and unknown ancestry controls	32,627 European and unknown ancestry cases, 41,672 European and unknown ancestry controls	3p13	FOXP1	FOXP1			ENSG00000114861			rs9878602-T	rs9878602	0	9878602	intron_variant	0	NR	2e-18	17.699		1.1002	NR	Affymetrix, Illumina [8278136] (imputed)	N
19	rs7624274	3	71535338	rs9878602	2023-06-19	36819030	Guo H	2023-02-03	Front Microbiol	www.ncbi.nlm.nih.gov/pubmed/36819030	A genome-wide cross-cancer meta-analysis highlights the shared genetic links of five solid cancers.	Breast cancer or ovarian cancer (pleiotropy)	122,977 breast cancer cases, 25,509 ovarian cancer cases, 146,915 controls		3p13		FOXP1			ENSG00000114861			rs9878602-T	rs9878602	0	9878602	intron_variant	0	NR	4e-08	7.39794				NR [NR]	N
19	rs7624274	3	71536301	rs62247171	2023-05-31	36641522	Sinkala M	2023-01-14	Commun Biol	www.ncbi.nlm.nih.gov/pubmed/36641522	A genome-wide association study identifies distinct variants associated with pulmonary function among European and African ancestries from the UK Biobank.	FEV1	383,471 European ancestry individuals		3p13		FOXP1			ENSG00000114861			rs62247171-?	rs62247171	0	62247171	intron_variant	0	NR	7e-13	12.1549				NR [NR] (imputed)	N
19	rs7624274	3	71542279	rs73093445	2021-10-19	34290314	Brandes N	2021-07-21	Sci Rep	www.ncbi.nlm.nih.gov/pubmed/34290314	Genetic association studies of alterations in protein function expose recessive effects on cancer predisposition.	Non-melanoma skin cancer	18,944 White British ancestry cases, 255,886 White British ancestry controls		3p13		FOXP1			ENSG00000114861			rs73093445-?	rs73093445	0	73093445	intron_variant	0	NR	2e-25	24.699		1.11982	[1.1-1.14]	NR [685523]	N
19	rs7624274	3	71542279	rs73093445	2023-05-31	36641522	Sinkala M	2023-01-14	Commun Biol	www.ncbi.nlm.nih.gov/pubmed/36641522	A genome-wide association study identifies distinct variants associated with pulmonary function among European and African ancestries from the UK Biobank.	FVC	383,471 European ancestry individuals		3p13		FOXP1			ENSG00000114861			rs73093445-?	rs73093445	0	73093445	intron_variant	0	NR	3e-22	21.5229				NR [NR] (imputed)	N
19	rs7624274	3	71544614	rs7623765	2022-03-28	33821002	Naqvi S	2021-04-05	Nat Genet	www.ncbi.nlm.nih.gov/pubmed/33821002	Shared heritability of human face and brain shape.	Brain shape (segment 1)	19,670 European ancestry individuals		3p13		FOXP1			ENSG00000114861			rs7623765-?	rs7623765	0	7623765	intron_variant	0	NR	3e-09	8.52288				NR [9705931] (imputed)	N
19	rs7624274	3	71545170	rs11720523	2018-09-17	29844566	Davies G	2018-05-29	Nat Commun	www.ncbi.nlm.nih.gov/pubmed/29844566	Study of 300,486 individuals identifies 148 independent genetic loci influencing general cognitive function.	General cognitive ability	up to 300,486 European ancestry individuals		3p13	FOXP1	FOXP1			ENSG00000114861			rs11720523-A	rs11720523	0	11720523	intron_variant	0	NR	2e-08	7.69897		5.656	z-score increase	Affymetrix, Illumina [at least 2500000] (imputed)	N
19	rs7624274	3	71545170	rs11720523	2018-09-12	29942086	Savage JE	2018-06-25	Nat Genet	www.ncbi.nlm.nih.gov/pubmed/29942086	Genome-wide association meta-analysis in 269,867 individuals identifies new genetic and functional links to intelligence.	Intelligence	269,867 European ancestry individuals		3p13	NR	FOXP1			ENSG00000114861			rs11720523-A	rs11720523	0	11720523	intron_variant	0	NR	4e-11	10.3979		6.608	z-score increase	Affymetrix, Illumina [9295118] (imputed)	N
19	rs7624274	3	71545170	rs11720523	2021-01-13	33414549	Demange PA	2021-01-07	Nat Genet	www.ncbi.nlm.nih.gov/pubmed/33414549	Investigating the genetic architecture of noncognitive skills using GWAS-by-subtraction.	Cognitive aspects of educational attainment	257,700 European ancestry individuals		3p13	NR	FOXP1			ENSG00000114861			rs11720523-C	rs11720523	0	11720523	intron_variant	0	0.436382	2e-08	7.69897		0.0354629	[0.023-0.048] unit decrease	Affymetrix, Illumina, Perlegen [7305956] (imputed)	N
19	rs7624274	3	71545170	rs11720523	2023-02-01	36496446	Seviiri M	2022-12-10	Nat Commun	www.ncbi.nlm.nih.gov/pubmed/36496446	A multi-phenotype analysis reveals 19 susceptibility loci for basal cell carcinoma and 15 for squamous cell carcinoma.	Basal cell carcinoma (MTAG)	20,791 European ancestry cases, 286,893 European ancestry controls	251,963 European ancestry cases, 2,271,667 European ancestry controls	3p13		FOXP1			ENSG00000114861			rs11720523-A	rs11720523	0	11720523	intron_variant	0	NR	2e-58	57.699				Affymetrix, Illumina [5301239] (imputed)	N
19	rs7624274	3	71545170	rs11720523	2018-11-12	30038396	Lee JJ	2018-07-23	Nat Genet	www.ncbi.nlm.nih.gov/pubmed/30038396	Gene discovery and polygenic prediction from a genome-wide association study of educational attainment in 1.1 million individuals.	Cognitive performance	257,841 European ancestry individuals		3p13	Intergenic	FOXP1			ENSG00000114861			rs11720523-A	rs11720523	0	11720523	intron_variant	0	0.4298	2e-08	7.69897		0.0162	[0.011-0.022] unit increase	Affymetrix, Illumina [10100000] (imputed)	N
19	rs7624274	3	71545170	rs11720523	2018-11-12	30038396	Lee JJ	2018-07-23	Nat Genet	www.ncbi.nlm.nih.gov/pubmed/30038396	Gene discovery and polygenic prediction from a genome-wide association study of educational attainment in 1.1 million individuals.	Cognitive performance (MTAG)	402,382 European ancestry individuals		3p13	Intergenic	FOXP1			ENSG00000114861			rs11720523-A	rs11720523	0	11720523	intron_variant	0	0.4298	8e-16	15.0969	(MTAG)	0.0186	[0.014-0.023] unit increase	Affymetrix, Illumina [7100000] (imputed)	N
19	rs7624274	3	71545798	rs62247034	2021-12-14	34594039	Sakaue S	2021-09-30	Nat Genet	www.ncbi.nlm.nih.gov/pubmed/34594039	A cross-population atlas of genetic associations for 220 human phenotypes.	Nasal polyps	5,093 European ancestry cases, 444,966 European ancestry controls, 160 East Asian ancestry cases, 151,846 East Asian ancestry controls		3p13		FOXP1			ENSG00000114861			rs62247034-A	rs62247034	0	62247034	intron_variant	0	NR	8e-14	13.0969		0.1652	[0.12-0.21] unit decrease	Affymetrix, Illumina [25837843] (imputed)	N
19	rs7624274	3	71547590	rs62244860	2022-08-04	35585065	May-Wilson S	2022-05-18	Nat Commun	www.ncbi.nlm.nih.gov/pubmed/35585065	Large-scale GWAS of food liking reveals genetic determinants and genetic correlations with distinct neurophysiological traits.	Capers liking	140,886 European ancestry individuals		3p13		FOXP1			ENSG00000114861			rs62244860-G	rs62244860	0	62244860	intron_variant	0	0.4362	1e-08	8		0.021536	[0.014-0.029] unit increase	Affymetrix [11353280] (imputed)	N
19	rs7624274	3	71548328	rs7638354	2022-07-26	35449187	Kim Y	2022-04-21	Commun Biol	www.ncbi.nlm.nih.gov/pubmed/35449187	Genome-wide association study of actinic keratosis identifies new susceptibility loci implicated in pigmentation and immune regulation pathways.	Actinic keratosis	21,462 European ancestry cases, 70,778 European ancestry controls		3p13		FOXP1			ENSG00000114861			rs7638354-A	rs7638354	0	7638354	intron_variant	0	NR	4e-12	11.3979		1.09	[1.06-1.11]	Affymetrix, Illumina [6920000] (imputed)	N
19	rs7624274	3	71549639	rs6779258	2019-09-04	31374203	Lam M	2019-08-01	Am J Hum Genet	www.ncbi.nlm.nih.gov/pubmed/31374203	Pleiotropic Meta-Analysis of Cognition, Education, and Schizophrenia Differentiates Roles of Early Neurodevelopmental and Adult Synaptic Pathways.	Cognitive ability, years of educational attainment or schizophrenia (pleiotropy)	328,917 individuals with educational attainment measurements, 107,207 individuals with cognitive ability measurements, 77,096 European ancestry schizophrenia cases, 43,456 European ancestry controls		3p13	FOXP1	FOXP1			ENSG00000114861			rs6779258-?	rs6779258	0	6779258	intron_variant	0	NR	9e-10	9.04576		0.0123316	[0.0084-0.0163] unit decrease	NR [7306098]	N
19	rs7624274	3	71549639	rs6779258	2018-02-23	29326435	Hill WD	2018-01-11	Mol Psychiatry	www.ncbi.nlm.nih.gov/pubmed/29326435	A combined analysis of genetically correlated traits identifies 187 loci and a role for neurogenesis and myelination in intelligence.	Intelligence (MTAG)	120,934 British ancestry individuals, 127,548 individuals		3p13	FOXP1	FOXP1			ENSG00000114861			rs6779258-T	rs6779258	0	6779258	intron_variant	0	NR	2e-10	9.69897		0.0189602	[0.013-0.025] unit decrease	Affymetrix [NR]	N
19	rs7624274	3	71549639	rs6779258	2022-08-04	35505052	Fan CC	2022-05-03	Nat Commun	www.ncbi.nlm.nih.gov/pubmed/35505052	Multivariate genome-wide association study on tissue-sensitive diffusion metrics highlights pathways that shape the human brain.	Whole brain restricted isotropic diffusion (multivariate analysis)	23,543 European ancestry individuals	11,555 European ancestry individuals, 3,030 non-European ancestry individuals	3p13		FOXP1			ENSG00000114861			rs6779258-?	rs6779258	0	6779258	intron_variant	0	NR	2e-28	27.699	(EA)			NR [NR] (imputed)	N
19	rs7624274	3	71554185	rs6780776	2022-08-04	35585065	May-Wilson S	2022-05-18	Nat Commun	www.ncbi.nlm.nih.gov/pubmed/35585065	Large-scale GWAS of food liking reveals genetic determinants and genetic correlations with distinct neurophysiological traits.	F-coffee/alcohol liking (derived food-liking factor)	158,095 European ancestry individuals		3p13		FOXP1			ENSG00000114861			rs6780776-T	rs6780776	0	6780776	intron_variant	0	0.4337	6e-10	9.22185		0.084776	[0.058-0.112] unit increase	Affymetrix [9586905] (imputed)	N
19	rs7624274	3	71557945	rs34346645	2017-09-26	27723757	Jin Y	2016-11-01	Nat Genet	www.ncbi.nlm.nih.gov/pubmed/27723757	Genome-wide association studies of autoimmune vitiligo identify 23 new risk loci and highlight key pathways and regulatory variants.	Vitiligo	2,853 European ancestry cases and 37,405 European ancestry controls	1,827 European ancestry cases and 2,181 European ancestry controls	3p13	FOXP1	FOXP1			ENSG00000114861			rs34346645-C	rs34346645	0	34346645	intron_variant	0	0.5803	8e-19	18.0969		1.24626	[1.19-1.32]	Illumina [8966411] (imputed)	N
19	rs7624274	3	71563561	rs57929572	2022-08-04	35505052	Fan CC	2022-05-03	Nat Commun	www.ncbi.nlm.nih.gov/pubmed/35505052	Multivariate genome-wide association study on tissue-sensitive diffusion metrics highlights pathways that shape the human brain.	Whole brain free water diffusion (multivariate analysis)	23,543 European ancestry individuals	11,555 European ancestry individuals, 3,030 non-European ancestry individuals	3p13		FOXP1			ENSG00000114861			rs57929572-?	rs57929572	0	57929572	intron_variant	0	NR	2e-20	19.699	(EA)			NR [NR] (imputed)	N
19	rs7624274	3	71569678	rs1432611	2022-08-04	35505052	Fan CC	2022-05-03	Nat Commun	www.ncbi.nlm.nih.gov/pubmed/35505052	Multivariate genome-wide association study on tissue-sensitive diffusion metrics highlights pathways that shape the human brain.	Whole brain restricted directional diffusion (multivariate analysis)	23,543 European ancestry individuals	11,555 European ancestry individuals, 3,030 non-European ancestry individuals	3p13		FOXP1			ENSG00000114861			rs1432611-?	rs1432611	0	1432611	intron_variant	0	NR	2e-16	15.699				NR [NR] (imputed)	N
19	rs7624274	3	71571345	rs6803008	2017-08-16	28540026	Anney RJL	2017-05-22	Mol Autism	www.ncbi.nlm.nih.gov/pubmed/28540026	Meta-analysis of GWAS of over 16,000 individuals with autism spectrum disorder highlights a novel locus at 10q24.32 and a significant overlap with schizophrenia.	Autism spectrum disorder or schizophrenia	schizophrenia cases and controls (see Ripke, 2014), up to 6,197 European ancestry ASD cases, up to 7,377 European ancestry controls, up to 1,190 ASD cases, up to 1,190 controls		3p13	FOXP1, MIR1284	FOXP1			ENSG00000114861			rs6803008-?	rs6803008	0	6803008	intron_variant	0	NR	1e-08	8		1.06383	[1.04-1.08]	Affymetrix, Illumina [NR]	N
19	rs7624274	3	71571667	rs1499895	2022-05-10	35446358	He W	2022-04-21	JAMA Ophthalmol	www.ncbi.nlm.nih.gov/pubmed/35446358	Association of Novel Loci With Keratoconus Susceptibility in a Multitrait Genome-Wide Association Study of the UK Biobank Database and Canadian Longitudinal Study on Aging.	Corneal resistance factor (MTAG)	123,734 European ancestry individuals		3p13		FOXP1			ENSG00000114861			rs1499895-T	rs1499895	0	1499895	intron_variant	0	0.5577	6e-11	10.2218		0.025292	[0.018-0.033] unit increase	NR [NR] (imputed)	N
19	rs7624274	3	71571667	rs1499895	2022-05-10	35446358	He W	2022-04-21	JAMA Ophthalmol	www.ncbi.nlm.nih.gov/pubmed/35446358	Association of Novel Loci With Keratoconus Susceptibility in a Multitrait Genome-Wide Association Study of the UK Biobank Database and Canadian Longitudinal Study on Aging.	Central corneal thickness (MTAG)	17,803 European ancestry individuals		3p13		FOXP1			ENSG00000114861			rs1499895-T	rs1499895	0	1499895	intron_variant	0	0.5723	9e-10	9.04576		1.43727	[0.98-1.9] unit increase	NR [NR] (imputed)	N
19	rs7624274	3	71576058	rs111242991	2021-12-14	34594039	Sakaue S	2021-09-30	Nat Genet	www.ncbi.nlm.nih.gov/pubmed/34594039	A cross-population atlas of genetic associations for 220 human phenotypes.	Skin cancer	25,928 European ancestry cases, 466,275 European ancestry controls, 154 East Asian ancestry cases, 178,572 East Asian ancestry controls		3p13		FOXP1			ENSG00000114861			rs111242991-T	rs111242991	0	111242991	intron_variant	0	NR	4e-21	20.3979		0.0944	[0.075-0.114] unit increase	Affymetrix, Illumina [25845421] (imputed)	N
19	rs7624274	3	71578737	rs7624274	2023-02-23	36800424	Sha Z	2023-02-17	Sci Adv	www.ncbi.nlm.nih.gov/pubmed/36800424	Genetic architecture of the white matter connectome of the human brain.	Edge-level brain connectivity (multivariate analysis)	30,810 British ancestry individuals		3p13		FOXP1			ENSG00000114861			rs7624274-T	rs7624274	0	7624274	intron_variant	0	0.558566	8e-09	8.09691		5.76493	z score increase	NR [9312361] (imputed)	N
19	rs7624274	3	71578737	rs7624274	2018-11-12	30038396	Lee JJ	2018-07-23	Nat Genet	www.ncbi.nlm.nih.gov/pubmed/30038396	Gene discovery and polygenic prediction from a genome-wide association study of educational attainment in 1.1 million individuals.	Highest math class taken (MTAG)	811,539 European ancestry individuals		3p13	Intergenic	FOXP1			ENSG00000114861			rs7624274-A	rs7624274	0	7624274	intron_variant	0	0.4371	1e-20	20	(MTAG)	0.0155	[0.012-0.019] unit increase	Affymetrix, Illumina [7100000] (imputed)	N
19	rs7624274	3	71578737	rs7624274	2018-11-12	30038396	Lee JJ	2018-07-23	Nat Genet	www.ncbi.nlm.nih.gov/pubmed/30038396	Gene discovery and polygenic prediction from a genome-wide association study of educational attainment in 1.1 million individuals.	Highest math class taken	430,445 European ancestry individuals		3p13	Intergenic	FOXP1			ENSG00000114861			rs7624274-T	rs7624274	0	7624274	intron_variant	0	0.5629	5e-12	11.301		0.0158	[0.011-0.02] unit decrease	Affymetrix, Illumina [10000000] (imputed)	N
19	rs7624274	3	71579022	rs7610856	2017-02-24	27225129	Okbay A	2016-05-26	Nature	www.ncbi.nlm.nih.gov/pubmed/27225129	Genome-wide association study identifies 74 loci associated with educational attainment.	Educational attainment (years of education)	405,072 European ancestry individuals		3p13	NR	FOXP1			ENSG00000114861			rs7610856-A	rs7610856	0	7610856	intron_variant	0	0.4267	3e-08	7.52288		0.0124793	NR unit increase	Affymetrix, Illumina, Perlegen [~ 9300000] (imputed)	N
19	rs7624274	3	71579022	rs7610856	2022-08-04	35585065	May-Wilson S	2022-05-18	Nat Commun	www.ncbi.nlm.nih.gov/pubmed/35585065	Large-scale GWAS of food liking reveals genetic determinants and genetic correlations with distinct neurophysiological traits.	F-acquired taste liking (derived food-liking factor)	156,639 European ancestry individuals		3p13		FOXP1			ENSG00000114861			rs7610856-A	rs7610856	0	7610856	intron_variant	0	0.4323	4e-11	10.3979		0.062151	[0.044-0.081] unit increase	Affymetrix [9389114] (imputed)	N
19	rs7624274	3	71579022	rs7610856	2022-08-04	35585065	May-Wilson S	2022-05-18	Nat Commun	www.ncbi.nlm.nih.gov/pubmed/35585065	Large-scale GWAS of food liking reveals genetic determinants and genetic correlations with distinct neurophysiological traits.	F-strong vegetable liking (derived food-liking factor)	147,344 European ancestry individuals		3p13		FOXP1			ENSG00000114861			rs7610856-A	rs7610856	0	7610856	intron_variant	0	0.4323	1e-11	11		0.066254	[0.047-0.085] unit increase	Affymetrix [9601173] (imputed)	N
19	rs7624274	3	71579022	rs7610856	2022-08-04	35585065	May-Wilson S	2022-05-18	Nat Commun	www.ncbi.nlm.nih.gov/pubmed/35585065	Large-scale GWAS of food liking reveals genetic determinants and genetic correlations with distinct neurophysiological traits.	F-strong flavour liking (derived food-liking factor)	153,924 European ancestry individuals		3p13		FOXP1			ENSG00000114861			rs7610856-A	rs7610856	0	7610856	intron_variant	0	0.4323	3e-09	8.52288		0.054247	[0.036-0.072] unit increase	Affymetrix [9535166] (imputed)	N
19	rs7624274	3	71582521	rs11714337	2020-01-29	31844048	Hill WD	2019-12-16	Nat Commun	www.ncbi.nlm.nih.gov/pubmed/31844048	Genome-wide analysis identifies molecular systems and 149 genetic loci associated with income.	Household income (MTAG)	505,541 British and unknown ancestry individuals		3p13	FOXP1	FOXP1			ENSG00000114861			rs11714337-A	rs11714337	0	11714337	intron_variant	0	0.4256	8e-11	10.0969		0.0133304	[0.0093-0.0173] unit increase	Affymetrix [up to 18485882] (imputed)	N
19	rs7624274	3	71582521	rs11714337	2020-06-17	32317632	van de Vegte YJ	2020-04-21	Nat Commun	www.ncbi.nlm.nih.gov/pubmed/32317632	Genome-wide association studies and Mendelian randomization analyses for leisure sedentary behaviours.	Leisure sedentary behaviour (television watching)	408,815 European ancestry individuals		3p13	NR	FOXP1			ENSG00000114861			rs11714337-?	rs11714337	0	11714337	intron_variant	0	NR	5e-11	10.301		0.0144017	[0.01-0.019] unit increase	Affymetrix [19400418] (imputed)	N
19	rs7624274	3	71582521	rs11714337	2022-08-04	35585065	May-Wilson S	2022-05-18	Nat Commun	www.ncbi.nlm.nih.gov/pubmed/35585065	Large-scale GWAS of food liking reveals genetic determinants and genetic correlations with distinct neurophysiological traits.	F-sharp flavour liking (derived food-liking factor)	152,547 European ancestry individuals		3p13		FOXP1			ENSG00000114861			rs11714337-A	rs11714337	0	11714337	intron_variant	0	0.4335	2e-11	10.699		0.060154	[0.043-0.078] unit increase	Affymetrix [9605914] (imputed)	N
19	rs7624274	3	71582521	rs11714337	2022-12-14	36477530	Saunders GRB	2022-12-07	Nature	www.ncbi.nlm.nih.gov/pubmed/36477530	Genetic diversity fuels gene discovery for tobacco and alcohol use.	Drinks per week	2,965,643 European ancestry, East Asian ancestry, Hispanic or Latin American, African ancestry individuals		3p13		FOXP1			ENSG00000114861			rs11714337-A	rs11714337	0	11714337	intron_variant	0	0.406	1e-17	17		0.00745	[0.0058-0.0091] unit increase	NR [NR] (imputed)	N
19	rs7624274	3	71583177	rs35480566	2019-03-27	30804560	Shrine N	2019-02-25	Nat Genet	www.ncbi.nlm.nih.gov/pubmed/30804560	New genetic signals for lung function highlight pathways and chronic obstructive pulmonary disease associations across multiple ancestries.	Lung function (FVC)	321,047 European ancestry individuals	79,005 European ancestry individuals	3p13	FOXP1	FOXP1			ENSG00000114861			rs35480566-A	rs35480566	0	35480566	intron_variant	0	0.56	1e-20	20		0.0221	[0.017-0.027] unit decrease	Affymetrix [19819130] (imputed)	N
19	rs7624274	3	71583177	rs35480566	2019-03-27	30804560	Shrine N	2019-02-25	Nat Genet	www.ncbi.nlm.nih.gov/pubmed/30804560	New genetic signals for lung function highlight pathways and chronic obstructive pulmonary disease associations across multiple ancestries.	FEV1	321,047 European ancestry individuals	79,005 European ancestry individuals	3p13	FOXP1	FOXP1			ENSG00000114861			rs35480566-A	rs35480566	0	35480566	intron_variant	0	0.56	2e-16	15.699		0.0195	[0.015-0.024] unit decrease	Affymetrix [19819130] (imputed)	N
19	rs7624274	3	71583383	rs62244884	2023-03-31	36914875	Shrine N	2023-03-13	Nat Genet	www.ncbi.nlm.nih.gov/pubmed/36914875	Multi-ancestry genome-wide association analyses improve resolution of genes and pathways influencing lung function and chronic obstructive pulmonary disease risk.	Lung function (forced vital capacity)	468,062 European ancestry individuals, 8,590 African ancestry individuals, 85,279 East Asian ancestry individuals, 4,270 South Asian ancestry individuals, 14,668 Hispanic or Latin American individuals		3p13		FOXP1			ENSG00000114861			rs62244884-A	rs62244884	0	62244884	intron_variant	0	0.357	4e-23	22.3979		9.899	z score increase	Affymetrix, Illumina [66484680] (imputed)	N
19	rs7624274	3	71583383	rs62244884	2022-12-14	36477530	Saunders GRB	2022-12-07	Nature	www.ncbi.nlm.nih.gov/pubmed/36477530	Genetic diversity fuels gene discovery for tobacco and alcohol use.	Drinks per week	2,428,851 European ancestry individuals		3p13		FOXP1			ENSG00000114861			rs62244884-A	rs62244884	0	62244884	intron_variant	0	0.426	8e-19	18.0969		0.00813	[0.0063-0.0099] unit increase	NR [NR] (imputed)	N
19	rs7624274	3	71583383	rs62244884	2022-07-01	35361970	Okbay A	2022-03-31	Nat Genet	www.ncbi.nlm.nih.gov/pubmed/35361970	Polygenic prediction of educational attainment within and between families from genome-wide association analyses in 3 million individuals.	Educational attainment	3,037,499 European ancestry individuals		3p13		FOXP1			ENSG00000114861			rs62244884-A	rs62244884	0	62244884	intron_variant	0	0.4275	4e-55	54.3979		0.0165461	[0.014-0.019] unit increase	Illumina [10675380] (imputed)	N
19	rs7624274	3	71583383	rs62244884	2022-12-14	36477530	Saunders GRB	2022-12-07	Nature	www.ncbi.nlm.nih.gov/pubmed/36477530	Genetic diversity fuels gene discovery for tobacco and alcohol use.	Drinks per week	2,965,643 European ancestry, East Asian ancestry, Hispanic or Latin American, African ancestry individuals		3p13		FOXP1			ENSG00000114861			rs62244884-A	rs62244884	0	62244884	intron_variant	0	0.408	1e-17	17		0.00742	[0.0057-0.0091] unit increase	NR [NR] (imputed)	N
19	rs7624274	3	71586293	rs55736314	2018-01-12	29186694	Lam M	2017-11-28	Cell Rep	www.ncbi.nlm.nih.gov/pubmed/29186694	Large-Scale Cognitive GWAS Meta-Analysis Reveals Tissue-Specific Neural Expression and Potential Nootropic Drug Targets.	Cognitive ability (MTAG)	436,124 European ancestry individuals		3p13	FOXP1	FOXP1			ENSG00000114861			rs55736314-?	rs55736314	0	55736314	intron_variant	0	NR	4e-09	8.39794		5.906	z score decrease	Affymetrix, Illumina, Perlegen [7333576] (imputed)	N
19	rs7624274	3	71586293	rs55736314	2018-10-19	30038396	Lee JJ	2018-07-23	Nat Genet	www.ncbi.nlm.nih.gov/pubmed/30038396	Gene discovery and polygenic prediction from a genome-wide association study of educational attainment in 1.1 million individuals.	Educational attainment (years of education)	up to 1,131,881 European ancestry individuals		3p13		FOXP1			ENSG00000114861			rs55736314-C	rs55736314	0	55736314	intron_variant	0	0.599	5e-27	26.301		0.0154	[0.013-0.018] unit decrease	Affymetrix, Illumina [10000000] (imputed)	N
19	rs7624274	3	71586293	rs55736314	2018-11-12	30038396	Lee JJ	2018-07-23	Nat Genet	www.ncbi.nlm.nih.gov/pubmed/30038396	Gene discovery and polygenic prediction from a genome-wide association study of educational attainment in 1.1 million individuals.	Educational attainment (MTAG)	1,311,438 European ancestry individuals		3p13	Intergenic	FOXP1			ENSG00000114861			rs55736314-C	rs55736314	0	55736314	intron_variant	0	0.599	4e-32	31.3979	(MTAG)	0.0158	[0.013-0.018] unit decrease	Affymetrix, Illumina [7100000] (imputed)	N
19	rs7624274	3	71587392	rs62244886	2022-08-04	35585065	May-Wilson S	2022-05-18	Nat Commun	www.ncbi.nlm.nih.gov/pubmed/35585065	Large-scale GWAS of food liking reveals genetic determinants and genetic correlations with distinct neurophysiological traits.	Salami liking	154,673 European ancestry individuals		3p13		FOXP1			ENSG00000114861			rs62244886-G	rs62244886	0	62244886	intron_variant	0	0.3989	3e-08	7.52288		0.020448	[0.013-0.028] unit increase	Affymetrix [11353280] (imputed)	N
19	rs7624274	3	71587392	rs62244886	2022-09-21	36071172	Wang Z	2022-09-07	Nat Genet	www.ncbi.nlm.nih.gov/pubmed/36071172	Genome-wide association analyses of physical activity and sedentary behavior provide insights into underlying mechanisms and roles in disease prevention.	Leisure screen time	526,725 European ancestry individuals		3p13		FOXP1			ENSG00000114861			rs62244886-G	rs62244886	0	62244886	intron_variant	0	0.396	1e-09	9		0.024	[0.016-0.032] unit decrease	Affymetrix, Illumina [20320957] (imputed)	N
19	rs7624274	3	71592594	rs6790644	2023-01-13	36292730	Islam MR	2022-10-12	Genes (Basel)	www.ncbi.nlm.nih.gov/pubmed/36292730	Genetic Overlap Analysis Identifies a Shared Etiology between Migraine and Headache with Type 2 Diabetes.	Headache or type 2 diabetes	74,124 European ancestry type 2 diabetes cases, 71,672 European ancestry headache cases, 1,112,725 European ancestry controls		3p13		FOXP1			ENSG00000114861			rs6790644-T	rs6790644	0	6790644	non_coding_transcript_exon_variant	0	NR	1e-11	11		0.97		NR [NR]	N
19	rs7624274	3	71594837	rs11719972	2023-07-11	36893272	Makowski C	2023-03-09	Proc Natl Acad Sci U S A	www.ncbi.nlm.nih.gov/pubmed/36893272	Larger cerebral cortex is genetically correlated with greater frontal area and dorsal thickness.	Posterolateral temporal area (unadjusted for global measures)	32,488 European ancestry individuals	5,360 European ancestry children, 3,776 children	3p13		FOXP1			ENSG00000114861			rs11719972-?	rs11719972	0	11719972	intron_variant	0	NR	2e-09	8.69897		0.0481	[0.032-0.064] unit decrease	NR [7598201] (imputed)	N
19	rs7624274	3	71595258	rs11720121	2019-02-06	30595370	Kichaev G	2018-12-27	Am J Hum Genet	www.ncbi.nlm.nih.gov/pubmed/30595370	Leveraging Polygenic Functional Enrichment to Improve GWAS Power.	Educational attainment (years of education)	approximately 455,000 European ancestry individuals		3p13		FOXP1			ENSG00000114861			rs11720121-?	rs11720121	0	11720121	intron_variant	0	NR	9e-14	13.0458				NR [~ 8900000] (imputed)	N
19	rs7624274	3	71595258	rs11720121	2022-08-05	35835914	Watanabe K	2022-07-14	Nat Genet	www.ncbi.nlm.nih.gov/pubmed/35835914	Genome-wide meta-analysis of insomnia prioritizes genes associated with metabolic and psychiatric pathways.	Insomnia	593,724 European ancestry cases, 1,771,286 European ancestry controls		3p13		FOXP1			ENSG00000114861			rs11720121-T	rs11720121	0	11720121	intron_variant	0	NR	6e-11	10.2218		0.006	[0.004-0.008] unit increase	Illumina [10713943] (imputed)	N
19	rs7624274	3	71599571	rs7640614	2022-09-05	35764056	Rao S	2022-06-28	Neuropsychobiology	www.ncbi.nlm.nih.gov/pubmed/35764056	Genetic Relationships between Attention-Deficit/Hyperactivity Disorder, Autism Spectrum Disorder, and Intelligence.	Attention deficit hyperactivity disorder or autism spectrum disorder or intelligence (pleiotropy)	20,183 European ancestry ADHD cases, 18,381 European ancestry ASD cases, up to 63,160 European ancestry controls, 269,867 European ancestry individuals with intelligence measurements		3p13		FOXP1			ENSG00000114861			rs7640614-?	rs7640614	0	7640614	intron_variant	0	NR	4e-12	11.3979				NR [6307410] (imputed)	N
19	rs7624274	3	71603774	rs62244888	2022-08-04	35585065	May-Wilson S	2022-05-18	Nat Commun	www.ncbi.nlm.nih.gov/pubmed/35585065	Large-scale GWAS of food liking reveals genetic determinants and genetic correlations with distinct neurophysiological traits.	F-wine liking (derived food-liking factor)	158,478 European ancestry individuals		3p13		FOXP1			ENSG00000114861			rs62244888-C	rs62244888	0	62244888	intron_variant	0	0.425	2e-08	7.69897		0.020127	[0.013-0.027] unit increase	Affymetrix [9618595] (imputed)	N
19	rs7624274	3	71606466	rs6549400	2022-04-05	34855049	Pasman JA	2021-12-02	Behav Genet	www.ncbi.nlm.nih.gov/pubmed/34855049	Genetic Risk for Smoking: Disentangling Interplay Between Genes and Socioeconomic Status.	Educational attainment	451,800 European or unknown ancestry individuals		3p13		FOXP1			ENSG00000114861			rs6549400-?	rs6549400	0	6549400	intron_variant	0	NR	2e-16	15.699				NR [1300000]	N
19	rs7624274	3	71611630	rs62244890	2020-03-23	31900758	Han X	2020-01-03	Eur J Epidemiol	www.ncbi.nlm.nih.gov/pubmed/31900758	Using Mendelian randomization to evaluate the causal relationship between serum C-reactive protein levels and age-related macular degeneration.	C-reactive protein levels	418,642 British ancestry individuals		3p13	NR	FOXP1			ENSG00000114861			rs62244890-T	rs62244890	0	62244890	intron_variant	0	0.585	4e-08	7.39794		0.0107503	[0.0069-0.0146] unit increase	NR [NR]	N
20	rs73137384	3	89463290	rs73137384	2020-10-23	32665545	van der Meer D	2020-07-14	Nat Commun	www.ncbi.nlm.nih.gov/pubmed/32665545	Understanding the genetic determinants of the brain with MOSTest.	Brain morphology (min-P)	26,502 European ancestry individuals		3p11.1	INTS3, SLC27A3, GATAD2B, DENND4B, CRTC2, SLC39A1, CREB3L4, JTB, RAB13, RPS27, NUP210L, TPM3, C1orf189, C1orf43, UBAP2L, HAX1	EPHA3			ENSG00000044524			rs73137384-?	rs73137384	0	73137384	intron_variant	0	NR	1e-10	10				NR [7428630] (imputed)	N
20	rs73137384	3	89463290	rs73137384	2020-10-23	32665545	van der Meer D	2020-07-14	Nat Commun	www.ncbi.nlm.nih.gov/pubmed/32665545	Understanding the genetic determinants of the brain with MOSTest.	Subcortical volume (min-P)	26,502 European ancestry individuals		3p11.1	DAB1	EPHA3			ENSG00000044524			rs73137384-?	rs73137384	0	73137384	intron_variant	0	NR	4e-11	10.3979				NR [7428630] (imputed)	N
20	rs35124509	3	89466339	rs35968370	2022-05-31	33875891	Smith SM	2021-04-19	Nat Neurosci	www.ncbi.nlm.nih.gov/pubmed/33875891	An expanded set of genome-wide association studies of brain imaging phenotypes in UK Biobank.	rfMRI connectivity (ICA100 edge 1091)	21,081 British ancestry individuals	10,607 British ancestry individuals	3p11.1		EPHA3			ENSG00000044524			rs35968370-T	rs35968370	0	35968370	intron_variant	0	0.405	2e-10	9.69897		0.063	[0.043-0.083] unit increase	Affymetrix [17103079] (imputed)	N
20	rs35124509	3	89466339	rs35968370	2022-05-31	33875891	Smith SM	2021-04-19	Nat Neurosci	www.ncbi.nlm.nih.gov/pubmed/33875891	An expanded set of genome-wide association studies of brain imaging phenotypes in UK Biobank.	rfMRI connectivity (ICA100 edge 1099)	21,081 British ancestry individuals	10,607 British ancestry individuals	3p11.1		EPHA3			ENSG00000044524			rs35968370-T	rs35968370	0	35968370	intron_variant	0	0.405	2e-11	10.699		0.067	[0.047-0.087] unit increase	Affymetrix [17103079] (imputed)	N
20	rs35124509	3	89467357	rs11921985	2020-10-23	32665545	van der Meer D	2020-07-14	Nat Commun	www.ncbi.nlm.nih.gov/pubmed/32665545	Understanding the genetic determinants of the brain with MOSTest.	Cortical thickness (MOSTest)	26,502 European ancestry individuals		3p11.1	NR	EPHA3			ENSG00000044524			rs11921985-?	rs11921985	0	11921985	intron_variant	0	NR	3e-12	11.5229				NR [7428630] (imputed)	N
20	rs35124509	3	89467357	rs11921985	2022-05-31	33875891	Smith SM	2021-04-19	Nat Neurosci	www.ncbi.nlm.nih.gov/pubmed/33875891	An expanded set of genome-wide association studies of brain imaging phenotypes in UK Biobank.	rfMRI connectivity (ICA100 edge 399)	21,081 British ancestry individuals	10,607 British ancestry individuals	3p11.1		EPHA3			ENSG00000044524			rs11921985-G	rs11921985	0	11921985	intron_variant	0	0.406	2e-18	17.699		0.087	[0.067-0.107] unit increase	Affymetrix [17103079] (imputed)	N
20	rs35124509	3	89467357	rs11921985	2022-05-31	33875891	Smith SM	2021-04-19	Nat Neurosci	www.ncbi.nlm.nih.gov/pubmed/33875891	An expanded set of genome-wide association studies of brain imaging phenotypes in UK Biobank.	rfMRI connectivity (ICA100 edge 43)	21,081 British ancestry individuals	10,607 British ancestry individuals	3p11.1		EPHA3			ENSG00000044524			rs11921985-G	rs11921985	0	11921985	intron_variant	0	0.406	7e-13	12.1549		0.072	[0.052-0.092] unit decrease	Affymetrix [17103079] (imputed)	N
20	rs35124509	3	89467357	rs11921985	2022-07-29	35393594	Zhao B	2022-04-07	Nat Genet	www.ncbi.nlm.nih.gov/pubmed/35393594	Common variants contribute to intrinsic human brain functional networks.	Brain rsFMRI measurement (functional connectivity) (Net100_Pair34_48)	34,691 British ancestry individuals	9,882 European ancestry individuals, 1,489 Caribbean, African American ancestry individuals, 768 Hispanic or Latin American individuals, 446 Indian, Pakistani,Bangladeshi, Chinese ancestry individuals	3p11.1		EPHA3			ENSG00000044524			rs11921985-?	rs11921985	0	11921985	intron_variant	0	NR	1e-14	14	(European)	0.0607506	unit increase	NR [9026427] (imputed)	N
20	rs35124509	3	89469453	rs7632502	2020-01-28	31676860	Zhao B	2019-11-01	Nat Genet	www.ncbi.nlm.nih.gov/pubmed/31676860	Genome-wide association analysis of 19,629 individuals identifies variants influencing regional brain volumes and refines their genetic co-architecture with cognitive and mental health traits.	Brain region volumes	19,629 British ancestry individuals		3p11.1	NR	EPHA3			ENSG00000044524			rs7632502-?	rs7632502	0	7632502	intron_variant	0	NR	4e-09	8.39794	(left inferior temporal)			NR [9227495] (imputed)	N
20	rs73137384	3	89471701	rs73137393	2022-07-18	33983923	Hoskens H	2021-05-13	PLoS Genet	www.ncbi.nlm.nih.gov/pubmed/33983923	3D facial phenotyping by biometric sibling matching used in contemporary genomic methodologies.	Sib-shared facial trait 422; Facial segment 12; 3D morphology of the cheeks	8,246 European ancestry individuals		3p11.1		EPHA3			ENSG00000044524			rs73137393-?	rs73137393	0	73137393	intron_variant	0	NR	4e-08	7.39794		0.0185116	[0.012-0.025] unit increase	Illumina [7417619] (imputed)	N
20	rs35124509	3	89482234	rs67316928	2022-05-31	33875891	Smith SM	2021-04-19	Nat Neurosci	www.ncbi.nlm.nih.gov/pubmed/33875891	An expanded set of genome-wide association studies of brain imaging phenotypes in UK Biobank.	rfMRI connectivity (ICA100 edge 391)	21,081 British ancestry individuals	10,607 British ancestry individuals	3p11.1		EPHA3			ENSG00000044524			rs67316928-C	rs67316928	0	67316928	intron_variant	0	0.39	1e-09	9		0.06	[0.04-0.08] unit increase	Affymetrix [17103079] (imputed)	N
20	rs35124509	3	89482234	rs67316928	2022-05-31	33875891	Smith SM	2021-04-19	Nat Neurosci	www.ncbi.nlm.nih.gov/pubmed/33875891	An expanded set of genome-wide association studies of brain imaging phenotypes in UK Biobank.	rfMRI connectivity (ICA100 edge 1090)	21,081 British ancestry individuals	10,607 British ancestry individuals	3p11.1		EPHA3			ENSG00000044524			rs67316928-C	rs67316928	0	67316928	intron_variant	0	0.39	7e-18	17.1549		0.086	[0.066-0.106] unit decrease	Affymetrix [17103079] (imputed)	N
20	rs35124509	3	89482234	rs67316928	2022-05-31	33875891	Smith SM	2021-04-19	Nat Neurosci	www.ncbi.nlm.nih.gov/pubmed/33875891	An expanded set of genome-wide association studies of brain imaging phenotypes in UK Biobank.	rfMRI connectivity (ICA100 edge 380)	21,081 British ancestry individuals	10,607 British ancestry individuals	3p11.1		EPHA3			ENSG00000044524			rs67316928-C	rs67316928	0	67316928	intron_variant	0	0.39	4e-20	19.3979		0.092	[0.072-0.112] unit decrease	Affymetrix [17103079] (imputed)	N
20	rs73137384	3	89482779	rs73139257	2020-04-17	31669095	Zhu Z	2019-10-24	J Allergy Clin Immunol	www.ncbi.nlm.nih.gov/pubmed/31669095	Shared Genetic and Experimental Links between Obesity-Related Traits and Asthma Subtypes in UK Biobank.	Body mass index	457,822 European ancestry individuals		3p11.1	NR	EPHA3			ENSG00000044524			rs73139257-?	rs73139257	0	73139257	intron_variant	0	NR	2e-08	7.69897				Affymetrix [~ 8270000] (imputed)	N
20	rs73137384	3	89484268	rs1028013	2022-12-14	36477530	Saunders GRB	2022-12-07	Nature	www.ncbi.nlm.nih.gov/pubmed/36477530	Genetic diversity fuels gene discovery for tobacco and alcohol use.	Drinks per week	274,707 Hispanic or Latin American individuals		3p11.1		EPHA3			ENSG00000044524			rs1028013-C	rs1028013	0	1028013	intron_variant	0	0.2048	4e-09	8.39794		0.0197	[0.013-0.026] unit increase	NR [NR] (imputed)	N
20	rs35124509	3	89489529	rs6771054	2022-07-29	35393594	Zhao B	2022-04-07	Nat Genet	www.ncbi.nlm.nih.gov/pubmed/35393594	Common variants contribute to intrinsic human brain functional networks.	Brain rsFMRI measurement (functional connectivity) (Net100_Pair29_44)	34,691 British ancestry individuals	9,882 European ancestry individuals, 1,489 Caribbean, African American ancestry individuals, 768 Hispanic or Latin American individuals, 446 Indian, Pakistani,Bangladeshi, Chinese ancestry individuals	3p11.1		EPHA3			ENSG00000044524			rs6771054-?	rs6771054	0	6771054	intron_variant	0	NR	1e-18	18		0.0692703	unit decrease	NR [9026427] (imputed)	N
20	rs35124509	3	89489529	rs6771054	2022-08-19	35872910	Carcel-Marquez J	2022-07-08	Front Cardiovasc Med	www.ncbi.nlm.nih.gov/pubmed/35872910	A Polygenic Risk Score Based on a Cardioembolic Stroke Multitrait Analysis Improves a Clinical Prediction Model for This Stroke Subtype.	Atrial fibrillation (MTAG)	1,030,836 European ancestry individuals		3p11.1		EPHA3			ENSG00000044524			rs6771054-T	rs6771054	0	6771054	intron_variant	0	NR	6e-11	10.2218		0.009	[0.007-0.011] unit increase	Illumina [6808676] (imputed)	N
20	rs35124509	3	89489529	rs6771054	2023-01-25	36653681	Miyazawa K	2023-01-19	Nat Genet	www.ncbi.nlm.nih.gov/pubmed/36653681	Cross-ancestry genome-wide analysis of atrial fibrillation unveils disease biology and enables cardioembolic risk prediction.	Atrial fibrillation	77,690 European ancestry cases, 1,167,040 European ancestry controls, 67,864 Japanese ancestry cases, 1,026,594 Japanese ancestry controls		3p11.1		EPHA3			ENSG00000044524			rs6771054-C	rs6771054	0	6771054	intron_variant	0	0.391	2e-14	13.699		0.047	[0.035-0.059] unit decrease	Illumina [5000630] (imputed)	N
20	rs35124509	3	89489529	rs6771054	2021-12-14	34594039	Sakaue S	2021-09-30	Nat Genet	www.ncbi.nlm.nih.gov/pubmed/34594039	A cross-population atlas of genetic associations for 220 human phenotypes.	Atrial fibrillation/atrial flutter	29,212 European ancestry cases, 400,539 European ancestry controls, 4,150 East Asian ancestry cases, 155,540 East Asian ancestry controls		3p11.1		EPHA3			ENSG00000044524			rs6771054-C	rs6771054	0	6771054	intron_variant	0	NR	3e-09	8.52288		0.0587	[0.039-0.078] unit decrease	Affymetrix, Illumina [25830072] (imputed)	N
20	rs35124509	3	89489529	rs6771054	2018-10-17	30061737	Nielsen JB	2018-07-30	Nat Genet	www.ncbi.nlm.nih.gov/pubmed/30061737	Biobank-driven genomic discovery yields new insight into atrial fibrillation biology.	Atrial fibrillation	60,620 European ancestry cases, 970,216 European ancestry controls		3p11.1	EPHA3	EPHA3			ENSG00000044524			rs6771054-T	rs6771054	0	6771054	intron_variant	0	0.596	2e-11	10.699		1.05	[1.03-1.06]	Illumina [34740186] (imputed)	N
20	rs35124509	3	89493167	rs7637670	2022-05-31	33875891	Smith SM	2021-04-19	Nat Neurosci	www.ncbi.nlm.nih.gov/pubmed/33875891	An expanded set of genome-wide association studies of brain imaging phenotypes in UK Biobank.	rfMRI connectivity (ICA100 edge 464)	21,081 British ancestry individuals	10,607 British ancestry individuals	3p11.1		EPHA3			ENSG00000044524			rs7637670-A	rs7637670	0	7637670	intron_variant	0	0.389	5e-15	14.301		0.078	[0.058-0.098] unit increase	Affymetrix [17103079] (imputed)	N
20	rs35124509	3	89494030	rs987748	2022-05-31	33875891	Smith SM	2021-04-19	Nat Neurosci	www.ncbi.nlm.nih.gov/pubmed/33875891	An expanded set of genome-wide association studies of brain imaging phenotypes in UK Biobank.	rfMRI connectivity (ICA100 edge 383)	21,081 British ancestry individuals	10,607 British ancestry individuals	3p11.1		EPHA3			ENSG00000044524			rs987748-A	rs987748	0	987748	intron_variant	0	0.389	8e-20	19.0969		0.091	[0.071-0.111] unit increase	Affymetrix [17103079] (imputed)	N
20	rs35124509	3	89494030	rs987748	2022-05-31	33875891	Smith SM	2021-04-19	Nat Neurosci	www.ncbi.nlm.nih.gov/pubmed/33875891	An expanded set of genome-wide association studies of brain imaging phenotypes in UK Biobank.	rfMRI connectivity ICA-features 3	21,081 British ancestry individuals	10,607 British ancestry individuals	3p11.1		EPHA3			ENSG00000044524			rs987748-A	rs987748	0	987748	intron_variant	0	0.389	4e-55	54.3979		0.156	[0.14-0.18] unit increase	Affymetrix [17103079] (imputed)	N
20	rs73137384	3	89496502	rs6551412	2018-09-12	29942086	Savage JE	2018-06-25	Nat Genet	www.ncbi.nlm.nih.gov/pubmed/29942086	Genome-wide association meta-analysis in 269,867 individuals identifies new genetic and functional links to intelligence.	Intelligence	269,867 European ancestry individuals		3p11.1	NR	EPHA3			ENSG00000044524			rs6551412-A	rs6551412	0	6551412	intron_variant	0	NR	5e-09	8.30103		5.838	z-score decrease	Affymetrix, Illumina [9295118] (imputed)	N
20	rs35124509	3	89497082	rs7633500	2022-05-31	33875891	Smith SM	2021-04-19	Nat Neurosci	www.ncbi.nlm.nih.gov/pubmed/33875891	An expanded set of genome-wide association studies of brain imaging phenotypes in UK Biobank.	rfMRI connectivity (ICA100 edge 995)	21,081 British ancestry individuals	10,607 British ancestry individuals	3p11.1		EPHA3			ENSG00000044524			rs7633500-A	rs7633500	0	7633500	intron_variant	0	0.346	7e-20	19.1549		0.094	[0.074-0.114] unit decrease	Affymetrix [17103079] (imputed)	N
20	rs35124509	3	89497082	rs7633500	2022-05-31	33875891	Smith SM	2021-04-19	Nat Neurosci	www.ncbi.nlm.nih.gov/pubmed/33875891	An expanded set of genome-wide association studies of brain imaging phenotypes in UK Biobank.	rfMRI connectivity (ICA100 edge 1001)	21,081 British ancestry individuals	10,607 British ancestry individuals	3p11.1		EPHA3			ENSG00000044524			rs7633500-A	rs7633500	0	7633500	intron_variant	0	0.346	7e-11	10.1549		0.067	[0.047-0.087] unit decrease	Affymetrix [17103079] (imputed)	N
20	rs35124509	3	89497082	rs7633500	2022-05-31	33875891	Smith SM	2021-04-19	Nat Neurosci	www.ncbi.nlm.nih.gov/pubmed/33875891	An expanded set of genome-wide association studies of brain imaging phenotypes in UK Biobank.	rfMRI connectivity (ICA100 edge 605)	21,081 British ancestry individuals	10,607 British ancestry individuals	3p11.1		EPHA3			ENSG00000044524			rs7633500-A	rs7633500	0	7633500	intron_variant	0	0.346	1e-09	9		0.062	[0.042-0.082] unit decrease	Affymetrix [17103079] (imputed)	N
20	rs35124509	3	89497082	rs7633500	2022-05-31	33875891	Smith SM	2021-04-19	Nat Neurosci	www.ncbi.nlm.nih.gov/pubmed/33875891	An expanded set of genome-wide association studies of brain imaging phenotypes in UK Biobank.	rfMRI connectivity (ICA100 edge 1083)	21,081 British ancestry individuals	10,607 British ancestry individuals	3p11.1		EPHA3			ENSG00000044524			rs7633500-A	rs7633500	0	7633500	intron_variant	0	0.346	2e-10	9.69897		0.066	[0.046-0.086] unit increase	Affymetrix [17103079] (imputed)	N
20	rs73137384	3	89505054	rs1512183	2022-12-14	36477530	Saunders GRB	2022-12-07	Nature	www.ncbi.nlm.nih.gov/pubmed/36477530	Genetic diversity fuels gene discovery for tobacco and alcohol use.	Drinks per week	2,965,643 European ancestry, East Asian ancestry, Hispanic or Latin American, African ancestry individuals		3p11.1		EPHA3			ENSG00000044524			rs1512183-T	rs1512183	0	1512183	intron_variant	0	0.232	2e-16	15.699		0.00769	[0.0058-0.0096] unit increase	NR [NR] (imputed)	N
20	rs73137384	3	89521131	rs17026944	2022-12-14	36477530	Saunders GRB	2022-12-07	Nature	www.ncbi.nlm.nih.gov/pubmed/36477530	Genetic diversity fuels gene discovery for tobacco and alcohol use.	Drinks per week	2,965,643 European ancestry, East Asian ancestry, Hispanic or Latin American, African ancestry individuals		3p11.1		EPHA3			ENSG00000044524			rs17026944-A	rs17026944	0	17026944	intron_variant	0	0.232	2e-16	15.699		0.00774	[0.0058-0.0096] unit increase	NR [NR] (imputed)	N
20	rs35124509	3	89521693	rs35124509	2020-10-23	32665545	van der Meer D	2020-07-14	Nat Commun	www.ncbi.nlm.nih.gov/pubmed/32665545	Understanding the genetic determinants of the brain with MOSTest.	Brain morphology (MOSTest)	26,502 European ancestry individuals		3p11.1	EPHA3	EPHA3			ENSG00000044524			rs35124509-?	rs35124509	0	35124509	missense_variant	0	NR	1e-42	42				NR [7428630] (imputed)	N
20	rs35124509	3	89521693	rs35124509	2022-05-31	33875891	Smith SM	2021-04-19	Nat Neurosci	www.ncbi.nlm.nih.gov/pubmed/33875891	An expanded set of genome-wide association studies of brain imaging phenotypes in UK Biobank.	rfMRI connectivity (ICA100 edge 1011)	21,081 British ancestry individuals	10,607 British ancestry individuals	3p11.1		EPHA3			ENSG00000044524			rs35124509-C	rs35124509	0	35124509	missense_variant	0	0.392	4e-11	10.3979		0.066	[0.046-0.086] unit decrease	Affymetrix [17103079] (imputed)	N
20	rs35124509	3	89521693	rs35124509	2022-02-02	34929384	Mekki Y	2021-12-17	Neuroimage	www.ncbi.nlm.nih.gov/pubmed/34929384	The genetic architecture of language functional connectivity.	Language functional connectivity	32,186 British ancestry individuals		3p11.1	EPHA3	EPHA3			ENSG00000044524			rs35124509-T	rs35124509	0	35124509	missense_variant	0	0.401	9e-59	58.0458		16.1647	unit increase (z-stat)	Affymetrix [9812367] (imputed)	N
20	rs35124509	3	89521693	rs35124509	2021-12-15	34560273	Shadrin AA	2021-09-21	Neuroimage	www.ncbi.nlm.nih.gov/pubmed/34560273	Vertex-wise multivariate genome-wide association study identifies 780 unique genetic loci associated with cortical morphology.	Cortical thickness	35,657 White British ancestry individuals		3p11.1	NR	EPHA3			ENSG00000044524			rs35124509-C	rs35124509	0	35124509	missense_variant	0	0.3925	1e-17	17				NR [9056863] (imputed)	N
20	rs35124509	3	89521693	rs35124509	2022-07-29	35393594	Zhao B	2022-04-07	Nat Genet	www.ncbi.nlm.nih.gov/pubmed/35393594	Common variants contribute to intrinsic human brain functional networks.	Brain rsFMRI measurement (functional connectivity) (Net100_Pair2_29)	34,691 British ancestry individuals	9,882 European ancestry individuals, 1,489 Caribbean, African American ancestry individuals, 768 Hispanic or Latin American individuals, 446 Indian, Pakistani,Bangladeshi, Chinese ancestry individuals	3p11.1		EPHA3			ENSG00000044524			rs35124509-?	rs35124509	0	35124509	missense_variant	0	NR	5e-27	26.301		0.0842284	unit decrease	NR [9026427] (imputed)	N
20	rs35124509	3	89521693	rs35124509	2022-07-29	35393594	Zhao B	2022-04-07	Nat Genet	www.ncbi.nlm.nih.gov/pubmed/35393594	Common variants contribute to intrinsic human brain functional networks.	Brain rsFMRI measurement (functional connectivity) (Net100_Pair13_29)	34,691 British ancestry individuals	9,882 European ancestry individuals, 1,489 Caribbean, African American ancestry individuals, 768 Hispanic or Latin American individuals, 446 Indian, Pakistani,Bangladeshi, Chinese ancestry individuals	3p11.1		EPHA3			ENSG00000044524			rs35124509-?	rs35124509	0	35124509	missense_variant	0	NR	1e-14	14		0.0598465	unit increase	NR [9026427] (imputed)	N
20	rs35124509	3	89521693	rs35124509	2022-07-29	35393594	Zhao B	2022-04-07	Nat Genet	www.ncbi.nlm.nih.gov/pubmed/35393594	Common variants contribute to intrinsic human brain functional networks.	Brain rsFMRI measurement (functional connectivity) (Net_Edge_ICA3)	34,691 British ancestry individuals	9,882 European ancestry individuals, 1,489 Caribbean, African American ancestry individuals, 768 Hispanic or Latin American individuals, 446 Indian, Pakistani,Bangladeshi, Chinese ancestry individuals	3p11.1		EPHA3			ENSG00000044524			rs35124509-?	rs35124509	0	35124509	missense_variant	0	NR	1e-84	84		0.15225	unit increase	NR [9026427] (imputed)	N
20	rs35124509	3	89521693	rs35124509	2022-03-07	34910505	van der Meer D	2021-12-15	Sci Adv	www.ncbi.nlm.nih.gov/pubmed/34910505	The genetic architecture of human cortical folding.	Vertex-wise cortical thickness	33,748 European ancestry individuals		3p11.1		EPHA3			ENSG00000044524			rs35124509-C	rs35124509	0	35124509	missense_variant	0	0.4	7e-136	135.155		24.81	z score increase	Affymetrix [9061022] (imputed)	N
20	rs35124509	3	89521693	rs35124509	2022-03-07	34910505	van der Meer D	2021-12-15	Sci Adv	www.ncbi.nlm.nih.gov/pubmed/34910505	The genetic architecture of human cortical folding.	Vertex-wise sulcal depth	33,748 European ancestry individuals		3p11.1		EPHA3			ENSG00000044524			rs35124509-C	rs35124509	0	35124509	missense_variant	0	0.4	0	311		37.74	z score increase	Affymetrix [9061022] (imputed)	N
20	rs35124509	3	89521693	rs35124509	2022-03-07	34910505	van der Meer D	2021-12-15	Sci Adv	www.ncbi.nlm.nih.gov/pubmed/34910505	The genetic architecture of human cortical folding.	Vertex-wise sulcal depth	5,199 individuals		3p11.1		EPHA3			ENSG00000044524			rs35124509-C	rs35124509	0	35124509	missense_variant	0	0.4	1e-13	13				Affymetrix [9061022] (imputed)	N
20	rs35124509	3	89521693	rs35124509	2022-03-07	34910505	van der Meer D	2021-12-15	Sci Adv	www.ncbi.nlm.nih.gov/pubmed/34910505	The genetic architecture of human cortical folding.	Vertex-wise sulcal depth	8,072 individuals		3p11.1		EPHA3			ENSG00000044524			rs35124509-C	rs35124509	0	35124509	missense_variant	0	0.4	6e-12	11.2218				NR [13131314] (imputed)	N
20	rs35124509	3	89521693	rs35124509	2022-11-23	35164939	van der Meer D	2022-02-11	Biol Psychiatry	www.ncbi.nlm.nih.gov/pubmed/35164939	Boosting Schizophrenia Genetics by Utilizing Genetic Overlap With Brain Morphology.	Brain morphology (MOSTest)	33,735 white British ancestry individuals		3p11.1		EPHA3			ENSG00000044524			rs35124509-?	rs35124509	0	35124509	missense_variant	0	NR	7e-60	59.1549				NR [9061072] (imputed)	N
20	rs35124509	3	89521693	rs35124509	2022-08-04	35505052	Fan CC	2022-05-03	Nat Commun	www.ncbi.nlm.nih.gov/pubmed/35505052	Multivariate genome-wide association study on tissue-sensitive diffusion metrics highlights pathways that shape the human brain.	Whole brain restricted isotropic diffusion (multivariate analysis)	23,543 European ancestry individuals	11,555 European ancestry individuals, 3,030 non-European ancestry individuals	3p11.1		EPHA3			ENSG00000044524			rs35124509-?	rs35124509	0	35124509	missense_variant	0	NR	1e-86	86				NR [NR] (imputed)	N
20	rs35124509	3	89521693	rs35124509	2022-08-04	35505052	Fan CC	2022-05-03	Nat Commun	www.ncbi.nlm.nih.gov/pubmed/35505052	Multivariate genome-wide association study on tissue-sensitive diffusion metrics highlights pathways that shape the human brain.	Whole brain restricted directional diffusion (multivariate analysis)	23,543 European ancestry individuals	11,555 European ancestry individuals, 3,030 non-European ancestry individuals	3p11.1		EPHA3			ENSG00000044524			rs35124509-?	rs35124509	0	35124509	missense_variant	0	NR	6e-120	119.222				NR [NR] (imputed)	N
20	rs35124509	3	89523038	rs12636275	2020-10-23	32665545	van der Meer D	2020-07-14	Nat Commun	www.ncbi.nlm.nih.gov/pubmed/32665545	Understanding the genetic determinants of the brain with MOSTest.	Subcortical volume (MOSTest)	26,502 European ancestry individuals		3p11.1	KCNK2	EPHA3			ENSG00000044524			rs12636275-?	rs12636275	0	12636275	intron_variant	0	NR	3e-18	17.5229				NR [7428630] (imputed)	N
20	rs35124509	3	89523038	rs12636275	2020-01-28	31676860	Zhao B	2019-11-01	Nat Genet	www.ncbi.nlm.nih.gov/pubmed/31676860	Genome-wide association analysis of 19,629 individuals identifies variants influencing regional brain volumes and refines their genetic co-architecture with cognitive and mental health traits.	Brain region volumes	19,629 British ancestry individuals		3p11.1	NR	EPHA3			ENSG00000044524			rs12636275-?	rs12636275	0	12636275	intron_variant	0	NR	2e-10	9.69897	(right inferior temporal)			NR [9227495] (imputed)	N
20	rs35124509	3	89523038	rs12636275	2022-05-31	33875891	Smith SM	2021-04-19	Nat Neurosci	www.ncbi.nlm.nih.gov/pubmed/33875891	An expanded set of genome-wide association studies of brain imaging phenotypes in UK Biobank.	rfMRI connectivity (ICA100 edge 52)	21,081 British ancestry individuals	10,607 British ancestry individuals	3p11.1		EPHA3			ENSG00000044524			rs12636275-A	rs12636275	0	12636275	intron_variant	0	0.391	3e-10	9.52288		0.063	[0.043-0.083] unit increase	Affymetrix [17103079] (imputed)	N
20	rs35124509	3	89523038	rs12636275	2023-02-23	36800424	Sha Z	2023-02-17	Sci Adv	www.ncbi.nlm.nih.gov/pubmed/36800424	Genetic architecture of the white matter connectome of the human brain.	Node-level brain connectivity (multivariate analysis)	30,810 British ancestry individuals		3p11.1		EPHA3			ENSG00000044524			rs12636275-C	rs12636275	0	12636275	intron_variant	0	0.609634	2e-48	47.699		14.6401	z score increase	NR [9312361] (imputed)	N
20	rs35124509	3	89523038	rs12636275	2023-02-23	36800424	Sha Z	2023-02-17	Sci Adv	www.ncbi.nlm.nih.gov/pubmed/36800424	Genetic architecture of the white matter connectome of the human brain.	Edge-level brain connectivity (multivariate analysis)	30,810 British ancestry individuals		3p11.1		EPHA3			ENSG00000044524			rs12636275-C	rs12636275	0	12636275	intron_variant	0	0.609634	1e-80	80		19.0222	z score increase	NR [9312361] (imputed)	N
20	rs35124509	3	89523038	rs12636275	2022-07-29	35393594	Zhao B	2022-04-07	Nat Genet	www.ncbi.nlm.nih.gov/pubmed/35393594	Common variants contribute to intrinsic human brain functional networks.	Brain rsFMRI measurement (functional connectivity) (Net100_Pair7_11)	34,691 British ancestry individuals	9,882 European ancestry individuals, 1,489 Caribbean, African American ancestry individuals, 768 Hispanic or Latin American individuals, 446 Indian, Pakistani,Bangladeshi, Chinese ancestry individuals	3p11.1		EPHA3			ENSG00000044524			rs12636275-?	rs12636275	0	12636275	intron_variant	0	NR	3e-12	11.5229	(European)	0.0544541	unit increase	NR [9026427] (imputed)	N
20	rs73137384	3	89524056	rs73139125	2022-12-14	36477530	Saunders GRB	2022-12-07	Nature	www.ncbi.nlm.nih.gov/pubmed/36477530	Genetic diversity fuels gene discovery for tobacco and alcohol use.	Drinks per week	2,965,643 European ancestry, East Asian ancestry, Hispanic or Latin American, African ancestry individuals		3p11.1		EPHA3			ENSG00000044524			rs73139125-G	rs73139125	0	73139125	intron_variant	0	0.232	2e-16	15.699		0.00774	[0.0058-0.0096] unit increase	NR [NR] (imputed)	N
20	rs35124509	3	89525505	rs2117137	2021-02-18	33287642	Said MA	2020-12-08	J Am Heart Assoc	www.ncbi.nlm.nih.gov/pubmed/33287642	Associations of Observational and Genetically Determined Caffeine Intake With Coronary Artery Disease and Diabetes Mellitus.	Caffeine consumption from tea	395,866 European ancestry individuals		3p11.1	EPHA3	EPHA3			ENSG00000044524			rs2117137-A	rs2117137	0	2117137	intron_variant	0	0.594554	3e-09	8.52288		0.01349	[0.009-0.0179] unit decrease	Affymetrix [19400838] (imputed)	N
20	rs35124509	3	89525505	rs2117137	2020-10-23	32665545	van der Meer D	2020-07-14	Nat Commun	www.ncbi.nlm.nih.gov/pubmed/32665545	Understanding the genetic determinants of the brain with MOSTest.	Cortical surface area (MOSTest)	26,502 European ancestry individuals		3p11.1	NR	EPHA3			ENSG00000044524			rs2117137-?	rs2117137	0	2117137	intron_variant	0	NR	1e-19	19				NR [7428630] (imputed)	N
20	rs35124509	3	89525505	rs2117137	2019-08-29	31046077	Zhong VW	2019-05-02	Hum Mol Genet	www.ncbi.nlm.nih.gov/pubmed/31046077	A genome-wide association study of bitter and sweet beverage consumption.	Tea consumption	336,898 European ancestry individuals	39,924 European ancestry individuals	3p11.1	EPHA3	EPHA3			ENSG00000044524			rs2117137-G	rs2117137	0	2117137	intron_variant	0	0.4048	1e-09	9		0.0094	[0.0065-0.0123] unit increase	Affymetrix [~ 7740000] (imputed)	N
20	rs35124509	3	89525505	rs2117137	2022-05-31	33875891	Smith SM	2021-04-19	Nat Neurosci	www.ncbi.nlm.nih.gov/pubmed/33875891	An expanded set of genome-wide association studies of brain imaging phenotypes in UK Biobank.	rfMRI connectivity (ICA100 edge 659)	21,081 British ancestry individuals	10,607 British ancestry individuals	3p11.1		EPHA3			ENSG00000044524			rs2117137-G	rs2117137	0	2117137	intron_variant	0	0.403	3e-17	16.5229		0.084	[0.064-0.104] unit decrease	Affymetrix [17103079] (imputed)	N
20	rs35124509	3	89525505	rs2117137	2022-12-14	36477530	Saunders GRB	2022-12-07	Nature	www.ncbi.nlm.nih.gov/pubmed/36477530	Genetic diversity fuels gene discovery for tobacco and alcohol use.	Drinks per week	2,428,851 European ancestry individuals		3p11.1		EPHA3			ENSG00000044524			rs2117137-G	rs2117137	0	2117137	intron_variant	0	0.4	1e-13	13		0.00691	[0.0051-0.0087] unit increase	NR [NR] (imputed)	N
[truncated: 5,450 more rows]
