# Supplementary material for: Unsupervised deep representation learning enables phenotype discovery for genetic association studies of brain imaging
Source: Commun Biol. 2024 Apr 5;7:414. doi: 10.1038/s42003-024-06096-7 (PMC10997628; doi:10.1038/s42003-024-06096-7)
Supplement: Supplementary file 12 — Supplementary Data 10 [file 42003_2024_6096_MOESM12_ESM.xlsx]

## Sheet: Sheet1
Supplementary Data 10. Genes identified by FUMA for T2-Flair
ensg
ENSG00000123473
ENSG00000162368
ENSG00000186790
ENSG00000186564
ENSG00000142700
ENSG00000185104
ENSG00000123080
ENSG00000204006
ENSG00000123091
ENSG00000085831
ENSG00000116678
ENSG00000143033
ENSG00000117500
ENSG00000122483
ENSG00000117505
ENSG00000060718
ENSG00000134245
ENSG00000007341
ENSG00000116489
ENSG00000155363
ENSG00000155366
ENSG00000271810
ENSG00000155367
ENSG00000092607
ENSG00000116874
ENSG00000143603
ENSG00000163354
ENSG00000163357
ENSG00000243364
ENSG00000143590
ENSG00000251246
ENSG00000169242
ENSG00000169241
ENSG00000179085
ENSG00000163463
ENSG00000273088
ENSG00000163462
ENSG00000185499
ENSG00000169231
ENSG00000173171
ENSG00000177628
ENSG00000160767
ENSG00000116521
ENSG00000176444
ENSG00000143630
ENSG00000143627
ENSG00000160752
ENSG00000160753
ENSG00000116539
ENSG00000125459
ENSG00000163374
ENSG00000132676
ENSG00000116580
ENSG00000132718
ENSG00000143622
ENSG00000132680
ENSG00000173080
ENSG00000116584
ENSG00000160789
ENSG00000135835
ENSG00000184144
ENSG00000174529
ENSG00000117222
ENSG00000133059
ENSG00000133069
ENSG00000163545
ENSG00000143816
ENSG00000154342
ENSG00000143761
ENSG00000143774
ENSG00000240857
ENSG00000250741
ENSG00000185013
ENSG00000115970
ENSG00000115306
ENSG00000003137
ENSG00000144036
ENSG00000064989
ENSG00000003436
ENSG00000119042
ENSG00000138439
ENSG00000163596
ENSG00000138442
ENSG00000138380
ENSG00000144426
ENSG00000119004
ENSG00000138443
ENSG00000138375
ENSG00000197756
ENSG00000231672
ENSG00000135903
ENSG00000011376
ENSG00000211456
ENSG00000163817
ENSG00000151276
ENSG00000144741
ENSG00000144749
ENSG00000114861
ENSG00000091986
ENSG00000138246
ENSG00000240303
ENSG00000113971
ENSG00000129048
ENSG00000081307
ENSG00000175110
ENSG00000184814
ENSG00000233701
ENSG00000085276
ENSG00000114796
ENSG00000205835
ENSG00000196526
ENSG00000228919
ENSG00000153064
ENSG00000138821
ENSG00000164161
ENSG00000272297
ENSG00000234602
ENSG00000152669
ENSG00000067248
ENSG00000039123
ENSG00000067113
ENSG00000083312
ENSG00000157107
ENSG00000157111
ENSG00000189045
ENSG00000152359
ENSG00000064692
ENSG00000061455
ENSG00000168944
ENSG00000132570
ENSG00000152705
ENSG00000069011
ENSG00000224186
ENSG00000120149
ENSG00000196821
ENSG00000065060
ENSG00000064999
ENSG00000124678
ENSG00000164627
ENSG00000196284
ENSG00000124813
ENSG00000112782
ENSG00000203760
ENSG00000146374
ENSG00000112303
ENSG00000146409
ENSG00000112306
ENSG00000112319
ENSG00000135540
ENSG00000120278
ENSG00000146426
ENSG00000049618
ENSG00000174945
ENSG00000146535
ENSG00000187546
ENSG00000106511
ENSG00000214960
ENSG00000153814
ENSG00000164610
ENSG00000122507
ENSG00000086289
ENSG00000086288
ENSG00000106483
ENSG00000127922
ENSG00000197851
ENSG00000128581
ENSG00000128573
ENSG00000106034
ENSG00000002745
ENSG00000196937
ENSG00000122786
ENSG00000106617
ENSG00000147316
ENSG00000091879
ENSG00000182319
ENSG00000147324
ENSG00000104626
ENSG00000253426
ENSG00000173273
ENSG00000175806
ENSG00000183638
ENSG00000171060
ENSG00000171056
ENSG00000258724
ENSG00000254093
ENSG00000171044
ENSG00000215346
ENSG00000104643
ENSG00000177710
ENSG00000184608
ENSG00000154319
ENSG00000136573
ENSG00000136574
ENSG00000079459
ENSG00000255046
ENSG00000164733
ENSG00000205884
ENSG00000205883
ENSG00000205882
ENSG00000255098
ENSG00000189233
ENSG00000253379
ENSG00000154188
ENSG00000164761
ENSG00000184374
ENSG00000147676
ENSG00000136999
ENSG00000136960
ENSG00000187955
ENSG00000173068
ENSG00000198121
ENSG00000182752
ENSG00000148219
ENSG00000204682
ENSG00000180592
ENSG00000078403
ENSG00000136770
ENSG00000095739
ENSG00000165633
ENSG00000172538
ENSG00000204161
ENSG00000185532
ENSG00000138119
ENSG00000166024
ENSG00000138131
ENSG00000171987
ENSG00000226288
ENSG00000232268
ENSG00000167333
ENSG00000197428
ENSG00000180785
ENSG00000205213
ENSG00000148943
ENSG00000052850
ENSG00000181264
ENSG00000196914
ENSG00000269601
ENSG00000134917
ENSG00000087494
ENSG00000123106
ENSG00000172819
ENSG00000182544
ENSG00000135476
ENSG00000123349
ENSG00000139637
ENSG00000094914
ENSG00000170374
ENSG00000174099
ENSG00000067798
ENSG00000067715
ENSG00000177425
ENSG00000136048
ENSG00000120860
ENSG00000075188
ENSG00000185480
ENSG00000183395
ENSG00000017427
ENSG00000074590
ENSG00000175198
ENSG00000125378
ENSG00000100592
ENSG00000181619
ENSG00000100625
ENSG00000020426
ENSG00000126814
ENSG00000139974
ENSG00000119681
ENSG00000119682
ENSG00000214670
ENSG00000119616
ENSG00000119596
ENSG00000119608
ENSG00000119689
ENSG00000198208
ENSG00000137857
ENSG00000138606
ENSG00000137860
ENSG00000069869
ENSG00000128918
ENSG00000103569
ENSG00000066933
ENSG00000166192
ENSG00000175318
ENSG00000067225
ENSG00000137817
ENSG00000273025
ENSG00000140488
ENSG00000156218
ENSG00000073417
ENSG00000170776
ENSG00000183655
ENSG00000260456
ENSG00000159842
ENSG00000108963
ENSG00000262664
ENSG00000177374
ENSG00000070366
ENSG00000167720
ENSG00000167721
ENSG00000141258
ENSG00000108262
ENSG00000198720
ENSG00000167549
ENSG00000141298
ENSG00000176927
ENSG00000126653
ENSG00000108576
ENSG00000108312
ENSG00000004939
ENSG00000214921
ENSG00000268413
ENSG00000161714
ENSG00000181513
ENSG00000186834
ENSG00000168517
ENSG00000159314
ENSG00000225190
ENSG00000120088
ENSG00000185294
ENSG00000186868
ENSG00000256762
ENSG00000120071
ENSG00000228696
ENSG00000176681
ENSG00000238083
ENSG00000185829
ENSG00000073969
ENSG00000108379
ENSG00000154240
ENSG00000153822
ENSG00000141655
ENSG00000171791
ENSG00000149346
ENSG00000101384
ENSG00000125998
ENSG00000101019
ENSG00000204183
ENSG00000125965
ENSG00000149633
ENSG00000198900
ENSG00000124181
ENSG00000174306
ENSG00000132793
ENSG00000159086
ENSG00000205930
ENSG00000205929
ENSG00000241973
ENSG00000099937
ENSG00000099940
ENSG00000099942
ENSG00000100101
ENSG00000100106
ENSG00000189060
ENSG00000100116
ENSG00000128310
ENSG00000100124
ENSG00000100129
ENSG00000100139
ENSG00000100373
ENSG00000100376
ENSG00000077935
ENSG00000128408
