# Supplementary material for: Unsupervised deep representation learning enables phenotype discovery for genetic association studies of brain imaging
Source: Commun Biol. 2024 Apr 5;7:414. doi: 10.1038/s42003-024-06096-7 (PMC10997628; doi:10.1038/s42003-024-06096-7)
Supplement: Supplementary file 13 — Supplementary Data 11 [file 42003_2024_6096_MOESM13_ESM.xlsx]

## Sheet: Sheet1
Supplementary Data 11: Gene-set enrichment result by FUMA for T2-Flair
Supplementary Table 12. Gene-set enrichment result by FUMA for T2-Flair Based on GWAS summary statistics, FUMA mapped genes based on the position of Lead SNP, Independent Significant SNP. With all the unique genes associated with 128 ENDOs, gene-set enrichment analysis was performed in FUMA.
Category	GeneSet	N_genes	N_overlap	p	adjP	genes	link
GO_bp	GOBP_SKELETAL_SYSTEM_DEVELOPMENT	520	26	4.04145e-06	0.0313252	COL11A1:WNT2B:TBX15:THBS3:ASH1L:WNT9A:CYP26B1:SATB2:FOXP1:HHIP:PITX1:MSX2:RUNX2:SFRP4:MCPH1:TNFRSF11B:NOV:BNC2:ALX4:PTHLH:RARG:IGF1:BMP4:SIX4:AKAP13:GDF5	http://www.gsea-msigdb.org/gsea/msigdb/human/geneset/GOBP_SKELETAL_SYSTEM_DEVELOPMENT
GO_bp	GOBP_REGULATION_OF_ANATOMICAL_STRUCTURE_MORPHOGENESIS	833	34	1.14621e-05	0.0444213	WNT2B:MOV10:WARS2:EFNA3:EFNA1:TRIM46:CNTN2:WNT3A:ABI2:FOXP1:NPHP3:RUNX2:RSPO3:TIAM2:GNA12:ANGPT2:SGK223:GATA4:TNFRSF11B:ENPP2:LPAR1:BAMBI:LGR4:SYT1:BMP4:DAAM1:SIX4:NEDD4:MYO9A:PKM:PARP6:MAPT:JAG1:PLCG1	http://www.gsea-msigdb.org/gsea/msigdb/human/geneset/GOBP_REGULATION_OF_ANATOMICAL_STRUCTURE_MORPHOGENESIS
GO_bp	GOBP_HINDLIMB_MORPHOGENESIS	34	6	3.16318e-05	0.0499039	PITX1:MSX2:ALX4:RARG:BMP4:GDF5	http://www.gsea-msigdb.org/gsea/msigdb/human/geneset/GOBP_HINDLIMB_MORPHOGENESIS
GO_bp	GOBP_ANIMAL_ORGAN_MORPHOGENESIS	992	37	3.33614e-05	0.0499039	STIL:FOXE3:COL11A1:WNT2B:TBX15:EFNA1:THBS3:GBA:ASH1L:WNT9A:WNT3A:CYP26B1:SATB2:ABI2:PAX3:LRIG1:NPHP3:HHIP:MSX2:RUNX2:RSPO3:SFRP4:WNT16:GATA4:TNFRSF11B:LGR4:ALX4:RARG:SP7:BMP4:DAAM1:SIX4:SLC6A4:BCL2:JAG1:CRKL:TRIOBP	http://www.gsea-msigdb.org/gsea/msigdb/human/geneset/GOBP_ANIMAL_ORGAN_MORPHOGENESIS
GO_bp	GOBP_CHONDROCYTE_DIFFERENTIATION	111	10	3.75482e-05	0.0499039	COL11A1:WNT2B:WNT9A:MSX2:RUNX2:NOV:PTHLH:RARG:BMP4:GDF5	http://www.gsea-msigdb.org/gsea/msigdb/human/geneset/GOBP_CHONDROCYTE_DIFFERENTIATION
GO_bp	GOBP_OSSIFICATION	391	20	3.87595e-05	0.0499039	COL11A1:THBS3:WNT3A:RDH14:SATB2:DNAJC13:MSX2:RUNX2:BAMBI:LGR4:PTHLH:SP7:IGF1:BMP4:GIT1:TNFRSF11A:BCL2:JAG1:GDF5:ZHX3	http://www.gsea-msigdb.org/gsea/msigdb/human/geneset/GOBP_OSSIFICATION
GO_bp	GOBP_OSTEOBLAST_DIFFERENTIATION	217	14	4.99366e-05	0.0499039	WNT3A:RDH14:SATB2:DNAJC13:MSX2:RUNX2:BAMBI:LGR4:PTHLH:SP7:IGF1:BMP4:JAG1:ZHX3	http://www.gsea-msigdb.org/gsea/msigdb/human/geneset/GOBP_OSTEOBLAST_DIFFERENTIATION
GO_bp	GOBP_NEGATIVE_REGULATION_OF_CHONDROCYTE_DIFFERENTIATION	23	5	5.15071e-05	0.0499039	WNT9A:PTHLH:RARG:BMP4:GDF5	http://www.gsea-msigdb.org/gsea/msigdb/human/geneset/GOBP_NEGATIVE_REGULATION_OF_CHONDROCYTE_DIFFERENTIATION
GWAScatalog	Brain morphology (MOSTest)	1049	183	1.27722e-138	5.65171e-135	STIL:CMPK1:FOXE3:FOXD2:DMRTA2:FAF1:CDKN2C:COL11A1:WNT2B:ST7L:CAPZA1:MOV10:RHOC:PPM1J:TBX15:WARS2:KCNN3:DCST2:DCST1:EFNA4:EFNA3:EFNA1:SLC50A1:DPM3:KRTCAP2:TRIM46:MUC1:THBS3:MTX1:SCAMP3:CLK2:HCN3:PKLR:FDPS:RUSC1:ASH1L:MSTO1:YY1AP1:DAP3:GON4L:SYT11:RIT1:RXFP4:ARHGEF2:LMNA:CNTN2:TMEM81:RBBP5:DSTYK:TMCC2:NUAK2:RDH14:NT5C1B-RDH14:NT5C1B:THADA:CALCRL:TFPI:FAM117B:ICA1L:WDR12:CARF:NBEAL1:CYP20A1:ABI2:SMA…
GWAScatalog	Subcortical volume (MOSTest)	522	92	1.30522e-64	2.88779e-61	STIL:CMPK1:FOXE3:FOXD2:DMRTA2:FAF1:CDKN2C:COL11A1:WNT2B:ST7L:CAPZA1:MOV10:RHOC:PPM1J:TBX15:WARS2:KCNN3:DCST2:DCST1:EFNA4:EFNA3:EFNA1:SLC50A1:DPM3:KRTCAP2:TRIM46:MUC1:THBS3:MTX1:SCAMP3:CLK2:HCN3:PKLR:FDPS:RUSC1:ASH1L:MSTO1:YY1AP1:DAP3:GON4L:SYT11:RIT1:RXFP4:ARHGEF2:LMNA:CNTN2:TMEM81:RBBP5:DSTYK:TMCC2:NUAK2:RDH14:NT5C1B-RDH14:NT5C1B:THADA:CALCRL:TFPI:FAM117B:ICA1L:WDR12:CARF:NBEAL1:CYP20A1:ABI2:SMA…
GWAScatalog	Brain morphology (min-P)	345	78	3.88237e-63	5.7265e-60	STIL:CMPK1:FOXE3:FOXD2:DMRTA2:FAF1:CDKN2C:COL11A1:WNT2B:ST7L:CAPZA1:MOV10:RHOC:PPM1J:TBX15:WARS2:KCNN3:DCST2:DCST1:EFNA4:EFNA3:EFNA1:SLC50A1:DPM3:KRTCAP2:TRIM46:MUC1:THBS3:MTX1:SCAMP3:CLK2:HCN3:PKLR:FDPS:RUSC1:ASH1L:MSTO1:YY1AP1:DAP3:GON4L:SYT11:RIT1:RXFP4:ARHGEF2:LMNA:CNTN2:TMEM81:RBBP5:DSTYK:TMCC2:NUAK2:RDH14:NT5C1B-RDH14:NT5C1B:THADA:CALCRL:TFPI:FAM117B:ICA1L:WDR12:CARF:NBEAL1:CYP20A1:ABI2:SMA…
GWAScatalog	Cortical thickness (MOSTest)	211	65	5.49995e-62	6.08431e-59	STIL:CMPK1:FOXE3:FOXD2:DMRTA2:FAF1:CDKN2C:COL11A1:WNT2B:ST7L:CAPZA1:MOV10:RHOC:PPM1J:TBX15:WARS2:KCNN3:DCST2:DCST1:EFNA4:EFNA3:EFNA1:SLC50A1:DPM3:KRTCAP2:TRIM46:MUC1:THBS3:MTX1:SCAMP3:CLK2:HCN3:PKLR:FDPS:RUSC1:ASH1L:MSTO1:YY1AP1:DAP3:GON4L:SYT11:RIT1:RXFP4:ARHGEF2:LMNA:CNTN2:TMEM81:RBBP5:DSTYK:TMCC2:NUAK2:RDH14:NT5C1B-RDH14:NT5C1B:THADA:CALCRL:TFPI:FAM117B:ICA1L:WDR12:CARF:NBEAL1:CYP20A1:ABI2:SMA…
GWAScatalog	Cortical surface area (MOSTest)	401	80	3.14095e-60	2.77974e-57	STIL:CMPK1:FOXE3:FOXD2:DMRTA2:FAF1:CDKN2C:COL11A1:WNT2B:ST7L:CAPZA1:MOV10:RHOC:PPM1J:TBX15:WARS2:KCNN3:DCST2:DCST1:EFNA4:EFNA3:EFNA1:SLC50A1:DPM3:KRTCAP2:TRIM46:MUC1:THBS3:MTX1:SCAMP3:CLK2:HCN3:PKLR:FDPS:RUSC1:ASH1L:MSTO1:YY1AP1:DAP3:GON4L:SYT11:RIT1:RXFP4:ARHGEF2:LMNA:CNTN2:TMEM81:RBBP5:DSTYK:TMCC2:NUAK2:RDH14:NT5C1B-RDH14:NT5C1B:THADA:CALCRL:TFPI:FAM117B:ICA1L:WDR12:CARF:NBEAL1:CYP20A1:ABI2:SMA…
GWAScatalog	Subcortical volume (min-P)	308	70	1.20656e-56	8.89835e-54	STIL:CMPK1:FOXE3:FOXD2:DMRTA2:FAF1:CDKN2C:COL11A1:WNT2B:ST7L:CAPZA1:MOV10:RHOC:PPM1J:TBX15:WARS2:KCNN3:DCST2:DCST1:EFNA4:EFNA3:EFNA1:SLC50A1:DPM3:KRTCAP2:TRIM46:MUC1:THBS3:MTX1:SCAMP3:CLK2:HCN3:PKLR:FDPS:RUSC1:ASH1L:MSTO1:YY1AP1:DAP3:GON4L:SYT11:RIT1:RXFP4:ARHGEF2:LMNA:CNTN2:TMEM81:RBBP5:DSTYK:TMCC2:NUAK2:RDH14:NT5C1B-RDH14:NT5C1B:THADA:CALCRL:TFPI:FAM117B:ICA1L:WDR12:CARF:NBEAL1:CYP20A1:ABI2:SMA…
GWAScatalog	Cortical surface area (min-P)	172	54	6.68046e-52	4.22301e-49	STIL:CMPK1:FOXE3:FOXD2:DMRTA2:FAF1:CDKN2C:COL11A1:WNT2B:ST7L:CAPZA1:MOV10:RHOC:PPM1J:TBX15:WARS2:KCNN3:DCST2:DCST1:EFNA4:EFNA3:EFNA1:SLC50A1:DPM3:KRTCAP2:TRIM46:MUC1:THBS3:MTX1:SCAMP3:CLK2:HCN3:PKLR:FDPS:RUSC1:ASH1L:MSTO1:YY1AP1:DAP3:GON4L:SYT11:RIT1:RXFP4:ARHGEF2:LMNA:CNTN2:TMEM81:RBBP5:DSTYK:TMCC2:NUAK2:RDH14:NT5C1B-RDH14:NT5C1B:THADA
GWAScatalog	Cortical thickness (min-P)	104	45	8.5835e-51	4.74775e-48	STIL:CMPK1:FOXE3:FOXD2:DMRTA2:FAF1:CDKN2C:COL11A1:WNT2B:ST7L:CAPZA1:MOV10:RHOC:PPM1J:TBX15:WARS2:KCNN3:DCST2:DCST1:EFNA4:EFNA3:EFNA1:SLC50A1:DPM3:KRTCAP2:TRIM46:MUC1:THBS3:MTX1:SCAMP3:CLK2:HCN3:PKLR:FDPS:RUSC1:ASH1L:MSTO1:YY1AP1:DAP3:GON4L:SYT11:RIT1:RXFP4:ARHGEF2:LMNA
GWAScatalog	Body fat distribution (leg fat ratio)	167	40	2.59298e-33	1.23678e-30	WNT2B:ST7L:CAPZA1:MOV10:DCST2:DCST1:EFNA4:EFNA3:EFNA1:DPM3:KRTCAP2:TRIM46:MUC1:THBS3:MTX1:SCAMP3:CLK2:HCN3:PKLR:FDPS:RUSC1:ASH1L:MSTO1:YY1AP1:DAP3:GON4L:SYT11:RIT1:RXFP4:ARHGEF2:HHIP:AMZ1:GNA12:JAZF1:BNC2:CCDC91:ADAMTSL3:UBTF:FAM83C:GDF5
GWAScatalog	Body fat distribution (trunk fat ratio)	179	41	2.79498e-33	1.23678e-30	WNT2B:ST7L:CAPZA1:MOV10:DCST2:DCST1:EFNA4:EFNA3:EFNA1:DPM3:KRTCAP2:TRIM46:MUC1:THBS3:MTX1:SCAMP3:CLK2:HCN3:PKLR:FDPS:RUSC1:ASH1L:MSTO1:YY1AP1:DAP3:GON4L:SYT11:RIT1:RXFP4:ARHGEF2:HHIP:AMZ1:GNA12:JAZF1:XKR6:BNC2:CCDC91:ADAMTSL3:UBTF:FAM83C:GDF5
GWAScatalog	Male-pattern baldness	221	39	3.99997e-27	1.60908e-24	FOXD2:DMRTA2:FAF1:CDKN2C:C1orf185:RNF11:TBX15:WARS2:THADA:PAX3:MRPS22:PRR23B:PRR23C:PRDM6:SUPT3H:CENPW:RSPO3:ANGPT1:LGR4:ALX4:PTHLH:PLCD3:ACBD4:HEXIM1:HEXIM2:ARHGAP27:PLEKHM1:CRHR1:SPPL2C:MAPT:STH:ARL17B:LRRC37A:LRRC37A2:ARL17A:WNT3:BCL2:TOP1:PLCG1:ZHX3:LPIN3
GWAScatalog	Waist-hip index	494	53	1.07941e-25	3.98033e-23	COL11A1:TBX15:WARS2:KCNN3:DCST2:ASH1L:CNTN2:DSTYK:THADA:CALCRL:TFPI:SLC39A8:HHIP:ANKS1A:CENPW:RSPO3:EYA4:JAZF1:CPED1:MFHAS1:ERI1:TNKS:MSRA:RP1L1:SOX7:PINX1:XKR6:MTMR9:FAM167A:BLK:GATA4:FDFT1:CTSB:DEFB136:DEFB135:ASTN2:ADAMTS8:SP7:PARPBP:IGF1:ADAMTSL3:SMG6:ARHGAP27:CRHR1:SPPL2C:MAPT:WNT3:BCL2:FAM83C:GDF5:TOP1:PLCG1:ZHX3
GWAScatalog	Height	1013	71	4.41287e-23	1.50207e-20	CDKN2C:COL11A1:CAPZA1:MOV10:TBX15:KCNN3:DCST1:WNT9A:WNT3A:RDH14:SPTBN1:CYP26B1:EXOC6B:CYP20A1:FOXP1:CCDC80:MECOM:HHIP:TNPO1:CEP120:PCBD2:CATSPER3:PITX1:ANKS1A:TCP11:SUPT3H:RUNX2:CENPW:AMZ1:GNA12:JAZF1:EPDR1:FOXP2:ENPP2:BNC2:LPAR1:PAPPA:ASTN2:PRKG1:LOXL4:ARHGEF12:PTHLH:CCDC91:SP7:MSRB3:NAV3:DRAM1:NUP37:PARPBP:PMCH:IGF1:SIX4:LTBP2:MYO9A:CELF6:CELF6:ADAMTSL3:PDE8A:ABR:ANKRD13B:SLC6A4:ACBD4:ARL17B:LR…
GWAScatalog	Heel bone mineral density	671	55	5.50023e-21	1.73847e-18	COL11A1:WNT2B:TBX15:THBS3:KIAA1614:THADA:SPTBN1:CYP26B1:CALCRL:SATB2:ICA1L:HHIP:PPAP2A:FCHO2:CATSPER3:SUPT3H:CLIC5:RSPO3:RPS12:EYA4:TIAM2:ARID1B:AMZ1:AGMO:MEOX2:JAZF1:EPDR1:SFRP4:SHFM1:CPED1:WNT16:FAM3C:MCPH1:TNFRSF11B:COLEC10:BNC2:PAPPA:ASTN2:LGR4:CCDC91:SP7:MSRB3:NAV3:BMP4:PDE8A:ABR:SMG6:CORO6:TNFRSF11A:BCL2:SLX4IP:JAG1:ZHX3:MICALL1:FAM118A
GWAScatalog	General factor of neuroticism	66	19	4.79547e-18	1.41466e-15	MFHAS1:ERI1:MSRA:RP1L1:SOX7:PINX1:XKR6:MTMR9:FAM167A:BLK:GATA4:FDFT1:DEFB135:AREL1:YLPM1:ARHGAP27:CRHR1:MAPT:WNT3
GWAScatalog	Waist-to-hip ratio adjusted for BMI	695	50	9.30695e-17	2.57395e-14	COL11A1:TBX15:WARS2:KCNN3:DCST2:ASH1L:CNTN2:DSTYK:THADA:CALCRL:TFPI:SLC39A8:HHIP:CENPW:RSPO3:EYA4:JAZF1:MFHAS1:ERI1:TNKS:MSRA:RP1L1:SOX7:PINX1:XKR6:MTMR9:FAM167A:BLK:GATA4:FDFT1:DEFB136:DEFB135:ASTN2:ADAMTS8:SP7:PARPBP:IGF1:ADAMTSL3:SMG6:ARHGAP27:CRHR1:MAPT:WNT3:KCNJ16:BCL2:FAM83C:GDF5:TOP1:PLCG1:ZHX3
GWAScatalog	Processed meat consumption	32	14	1.29558e-16	3.37233e-14	SGK223:MFHAS1:ERI1:MSRA:RP1L1:C8orf74:SOX7:XKR6:MTMR9:FAM167A:BLK:GATA4:FDFT1:CTSB
GWAScatalog	Appendicular lean mass	600	46	1.63111e-16	4.00982e-14	FAF1:PPM1J:DCST2:LMNA:KIAA1614:WNT9A:EXOC6B:CYP20A1:DNAJC13:MECOM:HHIP:TMEM171:CEP120:PITX1:SUPT3H:RSPO3:EYA4:TIAM2:AMZ1:GNA12:JAZF1:ENPP2:COL14A1:BNC2:PAPPA:ASTN2:BAMBI:PRKG1:ARHGEF12:CCDC91:MSRB3:DRAM1:CCDC53:DLST:NEDD4:CELF6:CELF6:ADAMTSL3:KLHL25:ABR:TSR1:SSH2:SLC4A1:HEXIM1:MAPT:JAG1:GDF5
GWAScatalog	Bone mineral density (paediatric	16	11	2.68874e-16	6.26192e-14	CENPW:RSPO3:EYA4:CPED1:WNT16:FAM3C:TNFRSF11B:COLEC10:LGR4:LIN7C:TNFRSF11A
GWAScatalog	A body shape index	341	34	8.98591e-16	1.98813e-13	TBX15:WARS2:KCNN3:DCST2:RXFP4:THADA:CALCRL:TFPI:SLC39A8:HHIP:CENPW:RSPO3:JAZF1:MFHAS1:ERI1:TNKS:MSRA:RP1L1:SOX7:PINX1:XKR6:FAM167A:BLK:GATA4:FDFT1:CTSB:DEFB135:ADAMTSL3:AKAP13:ARHGAP27:CRHR1:MAPT:BCL2:GDF5
GWAScatalog	Fish- and plant-related diet	180	25	3.26199e-15	6.87348e-13	FOXP2:SGK223:MFHAS1:ERI1:TNKS:MSRA:RP1L1:C8orf74:SOX7:PINX1:XKR6:MTMR9:FAM167A:BLK:GATA4:FDFT1:CTSB:DEFB136:DEFB135:DEFB134:SKIDA1:MLLT10:DNAJC1:FAM83C:UQCC1
GWAScatalog	Waist circumference adjusted for body mass index	624	44	1.60658e-14	3.23142e-12	WNT2B:TBX15:WARS2:KCNN3:DCST2:RXFP4:THADA:TFPI:SLC39A8:HHIP:ANKS1A:SUPT3H:RSPO3:AMZ1:GNA12:JAZF1:CPED1:MFHAS1:ERI1:TNKS:MSRA:RP1L1:SOX7:PINX1:XKR6:MTMR9:FAM167A:BLK:GATA4:FDFT1:CTSB:DEFB136:DEFB135:DEFB134:BNC2:CCDC91:LTBP2:ADAMTSL3:PDE8A:AKAP13:MAPT:WNT3:BCL2:GDF5
GWAScatalog	Hip circumference adjusted for BMI	776	48	1.29333e-13	2.48825e-11	STIL:FAF1:CDKN2C:TTC39A:COL11A1:MOV10:TBX15:DCST2:CALCRL:TFPI:FOXP1:MECOM:HHIP:CATSPER3:PITX1:ANKS1A:TCP11:SUPT3H:CENPW:RSPO3:EYA4:AMZ1:GNA12:JAZF1:FOXP2:MFHAS1:XKR6:BNC2:PAPPA:ASTN2:ADAMTS8:CCDC91:DRAM1:IGF1:LTBP2:NEDD4:ADAMTSL3:PDE8A:SMG6:PLCD3:ACBD4:CRHR1:MAPT:WNT3:FAM83C:UQCC1:GDF5:TOP1
GWAScatalog	Intraocular pressure	309	28	3.61611e-12	6.66721e-10	ST7L:CAPZA1:THADA:SPTBN1:LRIG1:FOXP1:MECOM:AFAP1:SUPT3H:RUNX2:CLIC5:CENPW:BBS9:PRKAG2:MCPH1:ANGPT2:ANGPT1:BAMBI:MYOF:ARHGEF12:ADAMTS8:IGF1:LTBP2:NEDD4:AKAP13:SMG6:WNT3:TRIOBP
GWAScatalog	Birth weight	230	24	6.7553e-12	1.19569e-09	TBX15:KCNN3:DCST2:RIT1:LMNA:WNT3A:LRIG1:KLHL24:HHIP:CENPW:AMZ1:GNA12:MCPH1:ENPP2:LPAR1:PAPPA:MSRB3:IGF1:AKAP13:KLHL25:KCNJ16:JAG1:PLCG1:FAM118A
GWAScatalog	Glaucoma (primary open-angle)	128	18	2.12491e-11	3.61644e-09	COL11A1:MOV10:MECOM:AFAP1:CALD1:PRKAG2:ANGPT1:MYOF:TMEM136:ARHGEF12:ADAMTS8:PTHLH:CCDC91:LTBP2:AREL1:SMG6:MAPT:TRIOBP
GWAScatalog	White matter hyperintensity volume x hypertension interaction (2df)	34	10	3.32868e-10	5.45534e-08	RIT1:CALCRL:NBEAL1:KLHL24:PLEKHG1:TNKS:XKR6:LPAR1:C16orf95:RIBC2
GWAScatalog	White matter hyperintensity volume (adjusted for hypertension)	47	11	6.45241e-10	1.01971e-07	RIT1:CALCRL:NBEAL1:KLHL24:FCHO2:PLEKHG1:TNKS:XKR6:LPAR1:C16orf95:RIBC2
GWAScatalog	Lumbar spine bone mineral density	48	11	8.23486e-10	1.25653e-07	SPTBN1:SUPT3H:EPDR1:WNT16:TNFRSF11B:LIN7C:ESPL1:SP7:MAPT:TNFRSF11A:JAG1
GWAScatalog	Lung function (FVC)	142	17	1.00962e-09	1.48918e-07	TBX15:RDH14:SATB2:FOXP1:MECOM:RUNX2:CENPW:RSPO3:AGMO:JAZF1:PTHLH:CCDC91:MSRB3:IGF1:CRHR1:WNT3:UQCC1
GWAScatalog	Mood instability	52	11	2.062e-09	2.94334e-07	MFHAS1:LTBP2:AREL1:FCF1:YLPM1:PROX2:DLST:RPS6KL1:CRHR1:MAPT:WNT3
GWAScatalog	Systolic blood pressure x alcohol consumption interaction (2df test)	67	12	2.87838e-09	3.98025e-07	MOV10:MECOM:SLC39A8:RSPO3:PLEKHG1:TNKS:MSRA:RP1L1:PINX1:XKR6:C8orf12:GATA4
GWAScatalog	Cortical volume	31	9	2.96925e-09	3.9815e-07	FOXD2:CAPZA1:SATB2:RSPO3:ENPP2:MSRB3:IGF1:DAAM1:PLEKHM1
GWAScatalog	Systolic blood pressure	676	37	3.08148e-09	4.01045e-07	WNT2B:ST7L:CAPZA1:MOV10:WNT9A:THADA:EXOC6B:LRIG1:FOXP1:MECOM:BANK1:SLC39A8:PRDM6:CENPW:RSPO3:PLEKHG1:JAZF1:PRKAG2:TNKS:MSRA:BLK:GATA4:PRKG1:ADAMTS8:SYT1:IGF1:LTBP2:PDE8A:AKAP13:SMG6:PLCD3:ACBD4:HEXIM1:HEXIM2:ARL17B:ARL17A:BCL2:JAG1
GWAScatalog	White matter integrity (fractional anisotropy)	15	7	3.70685e-09	4.68652e-07	ICA1L:WDR12:CARF:NBEAL1:CYP20A1:SMARCAL1:RPL37A
GWAScatalog	Pulse pressure	560	33	3.85045e-09	4.73285e-07	FAF1:CDKN2C:WNT2B:NBEAL1:CYP20A1:LRIG1:FOXP1:AFAP1:POC5:PRDM6:CEP120:CENPW:RSPO3:ARID1B:PRKAG2:MSRA:BLK:BNC2:PAPPA:ADAMTS8:SYT1:LTBP2:ADAMTSL3:AKAP13:SMG6:PLCD3:ARL17B:ARL17A:SLX4IP:JAG1:GDF5:KIAA1755:NOL12:TRIOBP
GWAScatalog	Crohn's disease	505	31	4.50527e-09	5.38806e-07	EFNA3:EFNA1:SLC50A1:DPM3:KRTCAP2:TRIM46:MUC1:THBS3:MTX1:SCAMP3:CLK2:HCN3:PKLR:FDPS:RUSC1:ASH1L:MSTO1:YY1AP1:DAP3:GON4L:SYT11:RIT1:RXFP4:ARHGEF2:THADA:FOXP1:BANK1:SLC39A8:RSPO3:JAZF1:FOXP2
GWAScatalog	White matter hyperintensity volume	56	11	4.76124e-09	5.54434e-07	RIT1:CALCRL:NBEAL1:KLHL24:FCHO2:PLEKHG1:TNKS:XKR6:LPAR1:C16orf95:RIBC2
GWAScatalog	Estimated glomerular filtration rate	458	29	7.30312e-09	8.28623e-07	FOXD2:RHOC:PPM1J:TRIM46:MUC1:MTX1:KIAA1614:RDH14:NT5C1B-RDH14:NT5C1B:THADA:SPTBN1:CALCRL:LRIG1:MECOM:SUPT3H:EYA4:PRKAG2:MCPH1:SGK223:MFHAS1:MSRA:XKR6:BLK:ASTN2:SYT1:BMP4:SLC28A2:SMG6:LPIN3
GWAScatalog	White matter hyperintensities	25	8	9.67109e-09	1.06986e-06	ICA1L:WDR12:CARF:NBEAL1:CYP20A1:KLHL24:PLEKHG1:C16orf95
GWAScatalog	Handedness (Left-handed vs. non-left-handed)	7	5	4.09366e-08	4.31296e-06	MAPT:STH:ARL17B:LRRC37A:LRRC37A2:ARL17A:WNT3
GWAScatalog	Intracranial volume	7	5	4.09366e-08	4.31296e-06	CENPW:RSPO3:CRHR1:MAPT:STH
GWAScatalog	Periventricular white matter hyperintensities	41	9	4.39066e-08	4.51829e-06	GON4L:CALCRL:NBEAL1:CYP20A1:KLHL24:PLEKHG1:ANGPT1:C16orf95:FAM118A
GWAScatalog	Inflammatory bowel disease	538	30	6.95664e-08	6.99617e-06	EFNA3:EFNA1:SLC50A1:DPM3:KRTCAP2:TRIM46:MUC1:THBS3:MTX1:SCAMP3:CLK2:HCN3:PKLR:FDPS:RUSC1:ASH1L:MSTO1:YY1AP1:DAP3:GON4L:SYT11:RIT1:RXFP4:ARHGEF2:THADA:FOXP1:BANK1:SLC39A8:AMZ1:GNA12
GWAScatalog	Subcortical brain region volumes	14	6	9.62592e-08	9.25972e-06	CENPW:RSPO3:MSRB3:CRHR1:MAPT:STH
GWAScatalog	Bone mineral density (paediatric	14	6	9.62592e-08	9.25972e-06	CENPW:RSPO3:CPED1:WNT16:FAM3C:PTHLH
GWAScatalog	Bone mineral density (paediatric	8	5	1.07522e-07	1.01231e-05	CENPW:RSPO3:CPED1:WNT16:FAM3C
GWAScatalog	Serum cancer antigen 15.3 levels	4	4	1.1091e-07	1.02245e-05	THBS3:MTX1:MSTO1:SYT11
GWAScatalog	Peak expiratory flow	96	12	1.86328e-07	1.68265e-05	FAF1:KRTCAP2:RDH14:JAZF1:DEFB136:ASTN2:CCDC91:MSRB3:IGF1:BMP4:SSH2:UQCC1
GWAScatalog	Systolic blood pressure x smoking status (ever vs never) interaction (2df test)	80	11	2.26383e-07	2.00349e-05	WNT2B:SGK223:MFHAS1:ERI1:TNKS:MSRA:SOX7:PINX1:C8orf12:FAM167A:BLK
GWAScatalog	Bone mineral density (spine)	25	7	2.36443e-07	2.05149e-05	SPTBN1:RSPO3:TNFRSF11B:SP7:CRHR1:TNFRSF11A:JAG1
GWAScatalog	Urinary albumin-to-creatinine ratio	99	12	2.62498e-07	2.23376e-05	FOXD2:DPM3:KRTCAP2:TRIM46:MUC1:THBS3:MSTO1:ICA1L:ABI2:MLLT10:DNAJC1:NAV3
GWAScatalog	Alcohol use disorder (total score)	26	7	3.18488e-07	2.65908e-05	SLC39A8:PLEKHM1:CRHR1:SPPL2C:MAPT:STH:WNT3
GWAScatalog	Urate levels	234	18	3.41074e-07	2.79491e-05	DMRTA2:DR1:DPM3:TRIM46:MTX1:PKLR:GON4L:LMNA:SPTBN1:DNAJC13:MECOM:TMEM171:PRKAG2:BNC2:MYO9A:SLC4A1:JAG1:TOP1
GWAScatalog	Aspartate aminotransferase levels	315	21	3.96447e-07	3.18959e-05	ST7L:EFNA1:CNTN2:DSTYK:CALCRL:DNAJC13:SLC39A8:FCHO2:TMEM171:CENPW:RSPO3:MFHAS1:TNKS:SOX7:PINX1:COLEC10:MAL2:AQP9:PKM:MAPT:BCL2
GWAScatalog	Cortical surface area (visual PC2)	10	5	4.69412e-07	3.70919e-05	WNT2B:MOV10:RHOC:CENPW:DAAM1
GWAScatalog	Adventurousness	127	13	6.09966e-07	4.73526e-05	EFNA4:CNTN2:TMEM81:FOXP1:BANK1:SLC39A8:FOXP2:MFHAS1:PINX1:MTMR9:GATA4:BNC2:PMCH
GWAScatalog	Liver enzyme levels (gamma-glutamyl transferase)	173	15	7.26267e-07	5.54091e-05	FAF1:EFNA1:DPM3:PKLR:THADA:SLC39A8:TNPO1:C6orf106:CENPW:RSPO3:CALD1:SOX7:COLEC10:SENP8:TOP1
GWAScatalog	Bone ultrasound measurement (broadband ultrasound attenuation)	19	6	8.04785e-07	6.03589e-05	SPTBN1:RSPO3:WNT16:MFHAS1:XKR6:MTMR9
GWAScatalog	Refractive error	1381	51	1.23603e-06	9.11576e-05	EFNA3:EFNA1:SLC50A1:KRTCAP2:NUAK2:SPTBN1:MAGI1:LRIG1:FOXP1:DNAJC13:ACAD11:BANK1:SLC39A8:HHIP:ANKS1A:MFHAS1:ERI1:TNKS:MSRA:RP1L1:SOX7:XKR6:MTMR9:FAM167A:BLK:GATA4:FDFT1:CTSB:DEFB136:DEFB135:DEFB134:ANGPT1:NUP37:PARPBP:IGF1:PCCA:SIX4:MNAT1:SLC38A6:LTBP2:FCF1:NEDD4:AKAP13:ARHGAP27:MAPT:STH:WNT3:GDF5:TOP1:PLCG1:ZHX3
GWAScatalog	Diastolic blood pressure x alcohol consumption interaction (2df test)	60	9	1.36406e-06	9.89499e-05	ST7L:MOV10:MECOM:SLC39A8:RSPO3:PLEKHG1:TNKS:MSRA:PINX1
GWAScatalog	Cortical thickness	12	5	1.43131e-06	0.000102154	SMARCAL1:WNT16:LPAR1:DAAM1:WNT3
GWAScatalog	Systolic blood pressure x smoking status (current vs non-current) interaction (2df test)	96	11	1.46789e-06	0.000103102	WNT2B:SGK223:MFHAS1:ERI1:TNKS:MSRA:SOX7:PINX1:C8orf12:FAM167A:BLK
GWAScatalog	Remission after SSRI treatment in MDD or neuroticism	6	4	1.61579e-06	0.000109998	SGK223:MSRA:XKR6:PLEKHM1
GWAScatalog	Occipital lobe volume	6	4	1.61579e-06	0.000109998	THBS3:CENPW:RSPO3:DAAM1
GWAScatalog	Neuroticism	119	12	1.94214e-06	0.000130212	MAGI1:CENPW:FOXP2:MFHAS1:ERI1:XKR6:ARHGAP27:PLEKHM1:CRHR1:SPPL2C:MAPT:STH
GWAScatalog	Mean arterial pressure x alcohol consumption interaction (2df test)	49	8	2.74866e-06	0.000181535	ST7L:MOV10:MECOM:SLC39A8:RSPO3:PLEKHG1:RP1L1:PINX1
GWAScatalog	Left–right brain asymmetry	23	6	2.81434e-06	0.000183139	BBS9:DAAM1:CRHR1:MAPT:ARL17B:LRRC37A:LRRC37A2:ARL17A
GWAScatalog	Offspring birth weight	125	12	3.26862e-06	0.000209618	KCNN3:DCST2:MRPS22:HHIP:AMZ1:GNA12:ENPP2:LPAR1:IGF1:AKAP13:KLHL25:JAG1
GWAScatalog	FEV1	148	13	3.46613e-06	0.000219109	FAF1:RDH14:SATB2:FOXP1:MECOM:AGMO:JAZF1:DEFB136:ASTN2:CCDC91:MSRB3:IGF1:UQCC1
GWAScatalog	Cortical surface area (global PC1)	7	4	3.71559e-06	0.000228354	CENPW:ARHGAP27:CRHR1:WNT3
GWAScatalog	Lateral ventricular volume in normal aging	7	4	3.71559e-06	0.000228354	MLLT10:NUAK1:C16orf95:TRIOBP
GWAScatalog	Red blood cell count	489	25	4.2224e-06	0.000255947	DR1:MTX1:PKLR:CNTN2:TMCC2:THADA:SPTBN1:FOXP1:MECOM:SLC39A8:RSPO3:ARID1B:CALD1:PRKAG2:ANGPT1:TRIM68:MYO9A:AKAP13:SSH2:SPPL2C:MAPT:WNT3:BCL2:JAG1:TOP1
GWAScatalog	Idiopathic pulmonary fibrosis	25	6	4.78691e-06	0.000286244	AKAP13:KLHL25:CRHR1:SPPL2C:MAPT:STH
GWAScatalog	Medication use (diuretics)	70	9	5.10929e-06	0.000298048	WNT2B:MOV10:MECOM:PLEKHG1:ERI1:MSRA:GATA4:PDE8A:AKAP13
GWAScatalog	Triglyceride levels	527	26	5.13712e-06	0.000298048	FAF1:MTF2:DR1:RBBP5:WNT9A:THADA:SLC39A8:RSPO3:EYA4:MEOX2:JAZF1:TNKS:MSRA:RP1L1:SOX7:PINX1:GATA4:CTSB:DEFB136:BNC2:MYOF:AQP9:MYO9A:PLCD3:BCL2:PLCG1
GWAScatalog	Renal function-related traits (BUN)	15	5	5.18637e-06	0.000298048	MTX1:LRIG1:MECOM:TMEM171:RSPO3
GWAScatalog	QRS duration	54	8	5.85604e-06	0.000332218	FAF1:CDKN2C:C1orf185:RNF11:SLC25A26:LRIG1:PRDM6:SYT1
GWAScatalog	Forearm bone mineral density	3	3	6.10399e-06	0.000341291	CPED1:WNT16:FAM3C
GWAScatalog	Medication use (agents acting on the renin-angiotensin system)	111	11	6.17023e-06	0.000341291	WNT2B:WNT3A:THADA:MECOM:SLC39A8:PRDM6:PLEKHG1:PRKAG2:MFHAS1:MSRA:GATA4
GWAScatalog	Monocyte count	375	21	6.36578e-06	0.00034776	LMNA:KIAA1614:TMCC2:THADA:MECOM:RUNX2:AMZ1:GNA12:JAZF1:DEFB136:DEFB135:LPAR1:VSTM4:C11orf40:ARHGEF12:PROX2:AKAP13:SMG6:SSH2:PLEKHM1:BCL2
GWAScatalog	Glaucoma	55	8	6.74458e-06	0.000363961	MECOM:AFAP1:SUPT3H:PRKAG2:ANGPT1:MYOF:ARHGEF12:TRIOBP
GWAScatalog	Waist circumference adjusted for BMI (joint analysis main effects and smoking interaction)	73	9	7.26824e-06	0.000382335	TBX15:WARS2:HHIP:ANKS1A:RSPO3:GNA12:JAZF1:CCDC91:ADAMTSL3
GWAScatalog	Bone mineral density (paediatric	8	4	7.32366e-06	0.000382335	CPED1:WNT16:FAM3C:PTHLH
GWAScatalog	Cataracts (operation)	16	5	7.43069e-06	0.000382335	CDKN2C:EFNA3:TNKS:BAMBI:JAG1
GWAScatalog	Raw vegetable consumption	16	5	7.43069e-06	0.000382335	MSRA:XKR6:SKIDA1:MLLT10:DNAJC1
GWAScatalog	Blood pressure	74	9	8.14277e-06	0.000414158	ST7L:CAPZA1:MOV10:MECOM:BANK1:SLC39A8:RSPO3:PLEKHG1:JAG1
GWAScatalog	Waist circumference adjusted for BMI (adjusted for smoking behaviour)	75	9	9.10573e-06	0.000457873	TBX15:WARS2:HHIP:ANKS1A:RSPO3:GNA12:JAZF1:CCDC91:ADAMTSL3
GWAScatalog	Retinal vascular caliber	17	5	1.0369e-05	0.000514808	SOX7:PINX1:XKR6:MTMR9:GATA4
GWAScatalog	Waist-to-hip ratio adjusted for body mass index	96	10	1.04707e-05	0.000514808	TBX15:WARS2:DCST2:CALCRL:HHIP:RSPO3:BMP4:SLC38A6:BCL2:GDF5
GWAScatalog	Femoral neck bone mineral density	59	8	1.1526e-05	0.000560466	COL11A1:HHIP:RSPO3:WNT16:TNFRSF11B:ESPL1:SMG6:TNFRSF11A
GWAScatalog	Joint mobility (Beighton score)	29	6	1.20693e-05	0.000574606	TNKS:MSRA:XKR6:NEDD4:CRHR1:GDF5
GWAScatalog	Mean corpuscular hemoglobin concentration	191	14	1.20765e-05	0.000574606	THBS3:TMCC2:SLC25A26:DNAJC13:TNPO1:FCHO2:SOX7:VSTM4:TRIM68:AKAP13:UBTF:SLC4A1:ARL17B:LRRC37A:LRRC37A2:ARL17A
GWAScatalog	Hemoglobin levels	304	18	1.3913e-05	0.000654946	MTX1:PKLR:DNAJC13:ACAD11:SLC39A8:RSPO3:ARID1B:PRKAG2:MYO9A:SENP8:PKM:EFCAB5:SLC4A1:ARHGAP27:SPPL2C:MAPT:LRRC37A:LRRC37A2:PLCG1
GWAScatalog	Cortical surface area	18	5	1.4142e-05	0.000658721	MOV10:RSPO3:NHSL1:MSRB3:DAAM1
GWAScatalog	Systolic blood pressure x alcohol consumption (light vs heavy) interaction (2df test)	30	6	1.48553e-05	0.000684735	MECOM:PLEKHG1:MSRA:RP1L1:XKR6:FAM167A
GWAScatalog	Parkinson's disease	145	12	1.51185e-05	0.000689686	SYT11:WNT9A:SLC39A8:CTSB:BMP4:ARHGAP27:PLEKHM1:CRHR1:SPPL2C:MAPT:STH:WNT3
GWAScatalog	General risk tolerance (MTAG)	224	15	1.7461e-05	0.000788417	MTX1:DSTYK:FOXP1:FOXP2:MFHAS1:TNKS:MSRA:RP1L1:PINX1:XKR6:BLK:GATA4:CTSB:MSRB3:NUP37
GWAScatalog	Diastolic blood pressure	533	25	1.84545e-05	0.00082486	WNT2B:ST7L:CAPZA1:MOV10:WNT9A:WNT3A:THADA:EXOC6B:CYP20A1:MECOM:BANK1:SLC39A8:POC5:PRDM6:CENPW:RSPO3:PLEKHG1:PRKAG2:MCPH1:BLK:GATA4:OR51E1:ADAMTS8:PLCD3:JAG1
GWAScatalog	Waist circumference adjusted for BMI in non-smokers	63	8	1.889e-05	0.000835883	TBX15:WARS2:HHIP:RSPO3:GNA12:JAZF1:CCDC91:ADAMTSL3
GWAScatalog	Handedness (Right-handed vs. non-right-handed)	4	3	2.40832e-05	0.00102313	STH:ARL17B:LRRC37A:LRRC37A2:ARL17A
GWAScatalog	Medial thalamic nuclei volume	4	3	2.40832e-05	0.00102313	AMZ1:GNA12:NUAK1
GWAScatalog	Urea levels	4	3	2.40832e-05	0.00102313	MTX1:TMEM171:PRKAG2
GWAScatalog	Pediatric bone mineral content (radius)	4	3	2.40832e-05	0.00102313	CPED1:WNT16:FAM3C
GWAScatalog	Lung function (FEV1/FVC)	152	12	2.42777e-05	0.00102313	FAF1:KRTCAP2:NT5C1B-RDH14:NT5C1B:MECOM:AFAP1:HHIP:RUNX2:DEFB136:ASTN2:BMP4:SSH2:EFCAB5
GWAScatalog	Diastolic blood pressure x smoking status (current vs non-current) interaction (2df test)	86	9	2.79456e-05	0.0011666	WNT2B:ARID1B:SGK223:MFHAS1:ERI1:TNKS:MSRA:SOX7:PINX1
GWAScatalog	Adolescent idiopathic scoliosis	34	6	3.16318e-05	0.00130814	PAX3:MAGI1:HHIP:AGMO:MEOX2:BNC2
GWAScatalog	Barrett's esophagus or Esophageal adenocarcinoma	21	5	3.21015e-05	0.00131527	SATB2:FOXP1:MSRA:RP1L1:BLK
GWAScatalog	QRS complex (12-leadsum)	11	4	3.30504e-05	0.00133363	CDKN2C:EFCAB5:NSRP1:MAPT
GWAScatalog	Multisite chronic pain	50	7	3.31523e-05	0.00133363	FAF1:BANK1:SLC39A8:CEP120:FOXP2:ASTN2:MLLT10
GWAScatalog	Optic disc size	89	9	3.68139e-05	0.00146758	EFNA3:FOXP1:KIF6:CENPW:RSPO3:NAV3:BMP4:DAAM1:ADAMTSL3
GWAScatalog	Facial morphology traits (63 three-dimensional facial segments)	12	4	4.886e-05	0.00191332	TBX15:PAX3:RPS12:EYA4
GWAScatalog	Lacunar stroke	12	4	4.886e-05	0.00191332	ICA1L:WDR12:CARF:NBEAL1
GWAScatalog	Number of sexual partners	93	9	5.22497e-05	0.00202811	CNTN2:FOXP1:FOXP2:SOX7:BLK:DEFB136:PMCH:SGSM2:STH
GWAScatalog	Gastric adenocarcinoma (histologically verified)	5	3	5.93883e-05	0.00228516	MUC1:MTX1:HCN3
GWAScatalog	Body size at age 10	250	15	6.21855e-05	0.00237216	DMRTA2:MOV10:ARHGEF2:CALCRL:MAGI1:BANK1:HHIP:POC5:TCP11:BBS9:MSRA:XKR6:ADAMTSL3:SMG6:LRRC37A:LRRC37A2
GWAScatalog	Serum alkaline phosphatase levels	310	17	6.30496e-05	0.00238457	DR1:KIAA1614:SPTBN1:SATB2:CYP20A1:NPHP3:SUPT3H:SHFM1:CALD1:TNKS:PINX1:TNFRSF11B:COLEC10:SP7:AQP9:MAPT:TNFRSF11A
GWAScatalog	Hip index	222	14	6.39112e-05	0.00239667	TBX15:WARS2:LMNA:TFPI:HHIP:ANKS1A:RSPO3:EYA4:GNA12:ADAMTSL3:SMG6:PLCD3:BCL2:ZHX3
GWAScatalog	Bone ultrasound measurement (velocity of sound)	13	4	6.95573e-05	0.00258648	SPTBN1:RSPO3:WNT16:CCDC91
GWAScatalog	Diastolic blood pressure x smoking status (ever vs never) interaction (2df test)	76	8	7.48199e-05	0.00275898	WNT2B:SGK223:MFHAS1:ERI1:TNKS:MSRA:SOX7:PINX1
GWAScatalog	Atrial fibrillation	198	13	7.73112e-05	0.00282729	DMRTA2:FAF1:CDKN2C:C1orf185:RNF11:KCNN3:SLC25A26:LRIG1:PITX1:EYA4:GATA4:MAPT:WNT3
GWAScatalog	Waist circumference adjusted for BMI (joint analysis main effects and physical activity interaction)	78	8	9.01336e-05	0.00326919	WNT2B:TBX15:HHIP:RSPO3:AMZ1:JAZF1:CCDC91:ADAMTSL3
GWAScatalog	Youthful appearance (self-reported)	60	7	0.000109594	0.00394271	PAX3:SLC39A8:RUNX2:JAZF1:BNC2:CEP112:ZHX3
GWAScatalog	Insomnia	27	5	0.000116356	0.00408631	SATB2:FOXP2:MSRA:ACBD4:HEXIM1
GWAScatalog	Mean arterial pressure x alcohol consumption (light vs heavy) interaction (2df test)	27	5	0.000116356	0.00408631	MECOM:PLEKHG1:MSRA:RP1L1:XKR6
GWAScatalog	Bulimia nervosa	27	5	0.000116356	0.00408631	PCBD2:CATSPER3:PITX1:MSRA:PDE8A
GWAScatalog	Lumbar spine bone mineral density (trabecular)	15	4	0.000128991	0.00449436	SPTBN1:TNFRSF11B:PTHLH:CCDC91
GWAScatalog	Waist-to-hip ratio adjusted for BMI (adjusted for smoking behaviour)	64	7	0.000165591	0.00568017	TBX15:WARS2:DCST2:CALCRL:RSPO3:EYA4:BCL2
GWAScatalog	Lung function (FEV1)	64	7	0.000165591	0.00568017	NT5C1B-RDH14:NT5C1B:HHIP:PTHLH:CCDC91:MSRB3:CRHR1:WNT3
GWAScatalog	Physiological traits	16	4	0.000169511	0.00576988	TBX15:RDH14:TNFRSF11B:COLEC10
GWAScatalog	Chin dimples	66	7	0.000201205	0.00667861	TBX15:SATB2:MSX2:SUPT3H:BNC2:BMP4:CEP112
GWAScatalog	Barrett's esophagus	7	3	0.000202245	0.00667861	FOXP1:MSRA:BLK
GWAScatalog	Excessive hairiness	7	3	0.000202245	0.00667861	TBX15:ALX4:BCL2
GWAScatalog	Hip bone size	7	3	0.000202245	0.00667861	COL11A1:HHIP:GDF5
GWAScatalog	Chronic obstructive pulmonary disease	137	10	0.000219737	0.0072025	MECOM:HHIP:TNPO1:AMZ1:MFHAS1:ASTN2:CCDC91:ADAMTSL3:EFCAB5:SPPL2C
GWAScatalog	Medication use (calcium channel blockers)	68	7	0.000242758	0.00784091	WNT2B:MECOM:PRDM6:PLEKHG1:PRKAG2:MFHAS1:PINX1
GWAScatalog	Gastroesophageal reflux disease	68	7	0.000242758	0.00784091	FOXP1:SLC39A8:FOXP2:NAV3:YLPM1:PROX2:C21orf62
GWAScatalog	Diastolic blood pressure (cigarette smoking interaction)	49	6	0.000261075	0.00837144	MECOM:RSPO3:PLEKHG1:BLK:GATA4:JAG1
GWAScatalog	Spine bone size	8	3	0.000319198	0.0100889	COL11A1:ADAMTSL3:GDF5
GWAScatalog	Hippocampal tail volume (corrected for total hippocampal volume)	8	3	0.000319198	0.0100889	DMRTA2:FAF1:CDKN2C
GWAScatalog	Hip circumference	118	9	0.00032573	0.0102222	FAF1:HHIP:RSPO3:EYA4:GNA12:LIN7C:ADAMTSL3:PLEKHM1:GDF5
GWAScatalog	Ventricular ectopy or supraventricular ectopy (pleiotropy)	2	2	0.000334963	0.0102222	FAF1:CDKN2C
GWAScatalog	Childhood maltreatment	2	2	0.000334963	0.0102222	FOXP1:FOXP2
GWAScatalog	Handedness (non-right-handed vs right-handed)	2	2	0.000334963	0.0102222	MAPT:WNT3
GWAScatalog	Femoral neck size	2	2	0.000334963	0.0102222	HHIP:GDF5
GWAScatalog	Gut microbiota (beta diversity)	19	4	0.000345646	0.0104047	BANK1:PRKAG2:SOX7:PINX1
GWAScatalog	Survival in pancreatic cancer	19	4	0.000345646	0.0104047	RUNX2:ASTN2:LGR4:LIN7C
GWAScatalog	Type 2 diabetes	533	22	0.000360239	0.0107707	FAF1:DSTYK:THADA:SATB2:LRIG1:POC5:PCBD2:CENPW:ARID1B:AGMO:JAZF1:CPED1:TNKS:MSRA:PINX1:XKR6:MYOF:DAAM1:SRR:BCL2:JAG1:ZHX3
GWAScatalog	Systolic blood pressure (cigarette smoking interaction)	53	6	0.000403091	0.011971	MECOM:RSPO3:PLEKHG1:BLK:GATA4:JAG1
GWAScatalog	Monobrow thickness	20	4	0.000425851	0.0123973	PAX3:FCHO2:TMEM171:BMP4
GWAScatalog	LDL cholesterol levels in HIV infection	20	4	0.000425851	0.0123973	RUNX2:CLIC5:RSPO3:PRKG1
GWAScatalog	Multiple system atrophy	20	4	0.000425851	0.0123973	LOXL4:CRHR1:MAPT:WNT3
GWAScatalog	Waist circumference adjusted for BMI in active individuals	75	7	0.000445596	0.0128318	TBX15:HHIP:RSPO3:AMZ1:JAZF1:CCDC91:ADAMTSL3
GWAScatalog	Waist-to-hip ratio adjusted for BMI (additive genetic model)	54	6	0.000446576	0.0128318	TBX15:DSTYK:TFPI:RSPO3:UQCC1:GDF5
GWAScatalog	Liver enzyme levels (alkaline phosphatase)	237	13	0.000453084	0.0129348	DR1:SPTBN1:CYP20A1:DNAJC13:FCHO2:TCP11:SHFM1:CALD1:MFHAS1:TNFRSF11B:SP7:AQP9:PLEKHM1
GWAScatalog	Ossification of the posterior longitudinal ligament of the spine	9	3	0.0004723	0.013397	SUPT3H:PTHLH:CCDC91
GWAScatalog	Osteoarthritis (hip)	22	4	0.000624625	0.0174935	COL11A1:RUNX2:ASTN2:PTHLH
GWAScatalog	Aortic root size	22	4	0.000624625	0.0174935	SMG6:SRR:TSR1:SGSM2
GWAScatalog	Bone properties (heel)	10	3	0.000665569	0.0184943	SPTBN1:RSPO3:WNT16
GWAScatalog	Electrocardiogram morphology (amplitude at temporal datapoints)	379	17	0.000668721	0.0184943	WARS2:DCST2:EFNA1:SLC50A1:DPM3:SPTBN1:SLC25A26:LRIG1:FOXP1:PRDM6:RSPO3:RPS12:MFHAS1:DEFB136:ANGPT1:LPAR1:KIAA1755
GWAScatalog	Systemic lupus erythematosus	346	16	0.00069187	0.0190157	EFNA1:DSTYK:BANK1:TCP11:JAZF1:MFHAS1:TNKS:MSRA:PINX1:XKR6:MTMR9:FAM167A:BLK:SYT1:DRAM1:ARHGAP27
GWAScatalog	Central corneal thickness	81	7	0.000710989	0.0194205	RUNX2:LPAR1:ADAMTS8:NUP37:PDE8A:AKAP13:CEP112
GWAScatalog	Cooked vegetable consumption	24	4	0.00088152	0.0237781	MFHAS1:MSRA:RP1L1:C8orf74
GWAScatalog	vWF levels	24	4	0.00088152	0.0237781	SLC39A8:TNPO1:FCHO2:TMEM171
GWAScatalog	ghrelin levels	11	3	0.000902763	0.0237781	BANK1:SFRP4:ALX4
GWAScatalog	Osteoprotegerin levels	11	3	0.000902763	0.0237781	TNFRSF11B:COLEC10:MAL2
GWAScatalog	Body mass index and type 2 diabetes (pairwise)	11	3	0.000902763	0.0237781	FAF1:JAZF1:BCL2
GWAScatalog	Alcohol consumption (heavy vs. light/non-drinkers)	11	3	0.000902763	0.0237781	BANK1:SLC39A8:CRHR1
GWAScatalog	Hemoglobin	322	15	0.00093662	0.0245239	MTX1:PKLR:THADA:DNAJC13:MECOM:SLC39A8:TNPO1:RSPO3:CALD1:PRKAG2:AKAP13:SSH2:SLC4A1:WNT3:TOP1
GWAScatalog	Waist-to-hip ratio adjusted for BMI in active individuals	42	5	0.000979244	0.0251007	TBX15:WARS2:CALCRL:RSPO3:GDF5
GWAScatalog	Ischemic heart disease in rheumatoid arthritis	3	2	0.000992682	0.0251007	LMNA:WNT16
GWAScatalog	Osteoarthrosis (time to event)	3	2	0.000992682	0.0251007	RP1L1:MAPT
GWAScatalog	Lateral thalamic nuclei volume	3	2	0.000992682	0.0251007	GMNC:SLC39A8
GWAScatalog	Ventricular ectopy	3	2	0.000992682	0.0251007	FAF1:CDKN2C
GWAScatalog	Calcaneus stiffness index	3	2	0.000992682	0.0251007	FAM3C:SMG6
GWAScatalog	Fasting insulin	64	6	0.0011124	0.0279679	HHIP:RSPO3:BLK:SYT1:IGF1:BCL2
GWAScatalog	Lymphocyte count	398	17	0.00114373	0.0285933	THADA:FOXP1:TMEM171:SUPT3H:RSPO3:AMZ1:JAZF1:SOX7:PINX1:COLEC10:VSTM4:SMG6:SSH2:SLC4A1:CRHR1:BCL2:JAG1
GWAScatalog	Medication use (antiglaucoma preparations and miotics)	12	3	0.0011874	0.0291902	MECOM:AFAP1:ANGPT1
GWAScatalog	Glaucoma (high intraocular pressure)	12	3	0.0011874	0.0291902	AFAP1:ANGPT1:ARHGEF12
GWAScatalog	Tinnitus	12	3	0.0011874	0.0291902	COL11A1:MAGI1:XKR6
GWAScatalog	Fractures	26	4	0.00120497	0.0294585	SPTBN1:RSPO3:CPED1:WNT16
GWAScatalog	Monobrow	66	6	0.00130751	0.0317898	WARS2:PAX3:SUPT3H:CENPW:RSPO3:ALX4
GWAScatalog	Platelet count	551	21	0.00133819	0.0323578	CCDC18:CAPZA1:MOV10:KIAA1614:TMCC2:THADA:ICA1L:MECOM:TNPO1:GNA12:FDFT1:VSTM4:MYOF:ARHGEF12:NAV3:YLPM1:AKAP13:HIC1:SMG6:BCL2:MICALL1
GWAScatalog	Cerebral amyloid deposition in APOEe4 non-carriers (PET imaging)	27	4	0.00139429	0.03335	ST7L:RHOC:NT5C1B-RDH14:NT5C1B:KCNJ16
GWAScatalog	Blood pressure (smoking interaction)	27	4	0.00139429	0.03335	MECOM:FOXP2:COLEC10:MAL2
GWAScatalog	Lung function in never smokers (low FEV1 vs high FEV1)	13	3	0.00152275	0.0362161	HHIP:BBS9:CCDC91
GWAScatalog	Coronary artery disease	482	19	0.00153049	0.0362161	GUK1:THADA:CALCRL:WDR12:CARF:NBEAL1:DNAJC13:PRDM6:CEP120:ANKS1A:CENPW:PLEKHG1:PRKG1:ARHGEF12:AKAP13:SMG6:ANKRD13B:CORO6:ZHX3
GWAScatalog	Cocaine dependence	28	4	0.00160342	0.0377401	MCIDAS:CCNO:DHX29:PPAP2A
GWAScatalog	Waist-to-hip ratio adjusted for BMI (joint analysis for main effect and physical activity interaction)	48	5	0.00180238	0.0420832	TBX15:WARS2:CALCRL:RSPO3:GDF5
GWAScatalog	White blood cell count	452	18	0.00180696	0.0420832	LMNA:KIAA1614:TMCC2:SPTBN1:CALCRL:FOXP1:DNAJC13:MECOM:EYA4:AMZ1:SOX7:PINX1:VSTM4:TRIM68:ARHGEF12:SMG6:SSH2:BCL2
GWAScatalog	Waist-to-hip ratio adjusted for BMI in non-smokers	29	4	0.00183339	0.0424752	TBX15:WARS2:RSPO3:EYA4
GWAScatalog	Hand grip strength	122	8	0.00184906	0.0425425	FOXP1:BANK1:SLC39A8:ANKDD1B:FAM3C:MLLT10:SYT1:SPPL2C
GWAScatalog	Gastric cancer	14	3	0.00191187	0.0425425	MUC1:MTX1:HCN3
GWAScatalog	Blood urea nitrogen levels	123	8	0.00194689	0.0425425	FAF1:MTX1:GON4L:LRIG1:MECOM:TMEM171:RSPO3:PRKAG2
GWAScatalog	middle facial morphology traits (quantitative measurement)	4	2	0.00196128	0.0425425	PAX3:SUPT3H
GWAScatalog	Trochanter size	4	2	0.00196128	0.0425425	COL11A1:GDF5
GWAScatalog	Peanut allergy (maternal genetic effects)	4	2	0.00196128	0.0425425	FAM118A:SMC1B
GWAScatalog	Bipolar disorder (early vs late onset)	4	2	0.00196128	0.0425425	MFHAS1:ERI1
GWAScatalog	Rate of cognitive decline in mild cognitive impairment (time interaction)	4	2	0.00196128	0.0425425	MYO9A:PARP6
GWAScatalog	Handedness (left-handed vs. right-handed)	4	2	0.00196128	0.0425425	MAPT:WNT3
GWAScatalog	Physical activity (overall physical activity time)	4	2	0.00196128	0.0425425	SKIDA1:CRHR1
GWAScatalog	Serum urea levels	4	2	0.00196128	0.0425425	THBS3:RSPO3
GWAScatalog	Head circumference (infant)	4	2	0.00196128	0.0425425	CRHR1:MAPT
GWAScatalog	Alcohol-related hepatocellular carcinoma	4	2	0.00196128	0.0425425	WNT9A:WNT3A
GWAScatalog	Glomerular filtration rate (creatinine)	72	6	0.00205175	0.0442879	RHOC:THADA:EYA4:PRKAG2:ASTN2:BMP4
GWAScatalog	Total cholesterol levels	183	10	0.00207228	0.0445138	CAPZA1:FAM117B:DNAJC13:SLC39A8:ANKDD1B:POC5:PROX2:ABR:TOP1:ZHX3
Chemical_and_Genetic_pertubation	NIKOLSKY_BREAST_CANCER_1Q21_AMPLICON	37	20	1.25682e-25	4.27948e-22	DCST2:DCST1:EFNA4:EFNA3:EFNA1:SLC50A1:DPM3:KRTCAP2:TRIM46:MUC1:THBS3:MTX1:GBA:FAM189B:SCAMP3:CLK2:HCN3:PKLR:FDPS:RUSC1	http://www.gsea-msigdb.org/gsea/msigdb/human/geneset/NIKOLSKY_BREAST_CANCER_1Q21_AMPLICON
Chemical_and_Genetic_pertubation	BENPORATH_ES_WITH_H3K27ME3	1051	40	9.80828e-06	0.0166986	FOXE3:FOXD2:CDKN2C:EFNA3:EFNA1:CNTN2:WNT3A:CYP26B1:SATB2:PAX3:SLC6A20:MECOM:HHIP:SNCAIP:PITX1:MSX2:RUNX2:CLIC5:RSPO3:EYA4:MEOX2:SFRP4:WNT16:PRKAG2:SOX7:FAM167A:GATA4:PAPPA:ASTN2:PRKG1:ALX4:PTHLH:LTBP2:DUOX1:PDE8A:HIC1:CORO6:CRHR1:MAPT:BCL2	http://www.gsea-msigdb.org/gsea/msigdb/human/geneset/BENPORATH_ES_WITH_H3K27ME3
Chemical_and_Genetic_pertubation	GRYDER_PAX3FOXO1_ENHANCERS_IN_TADS	980	37	2.5734e-05	0.0292081	FAF1:RNF11:TBX15:KCNN3:KIAA1614:CALCRL:TFPI:SATB2:PAX3:LARS2:MAGI1:SLC25A26:LRIG1:FOXP1:AFAP1:SKIV2L2:TNPO1:MSX2:ANKS1A:EYA4:GNA12:ISPD:ERI1:PINX1:ASTN2:VSTM4:PRKG1:DAAM1:MNAT1:SLC38A6:MYO9A:PKM:SSH2:CEP112:BCL2:TOP1:PLCG1	http://www.gsea-msigdb.org/gsea/msigdb/human/geneset/GRYDER_PAX3FOXO1_ENHANCERS_IN_TADS
Positional_gene_sets	chr1q22	48	27	7.11462e-35	2.13439e-32	EFNA1:SLC50A1:DPM3:KRTCAP2:TRIM46:MUC1:THBS3:MTX1:GBA:FAM189B:SCAMP3:CLK2:HCN3:PKLR:FDPS:RUSC1:ASH1L:MSTO1:YY1AP1:DAP3:GON4L:SYT11:RIT1:KIAA0907:RXFP4:ARHGEF2:LMNA	http://www.gsea-msigdb.org/gsea/msigdb/human/geneset/chr1q22
Positional_gene_sets	chr8p23	57	22	6.08912e-24	9.13368e-22	MCPH1:ANGPT2:SGK223:MFHAS1:ERI1:TNKS:MSRA:RP1L1:C8orf74:SOX7:PINX1:XKR6:MTMR9:C8orf12:FAM167A:BLK:GATA4:FDFT1:CTSB:DEFB136:DEFB135:DEFB134	http://www.gsea-msigdb.org/gsea/msigdb/human/geneset/chr8p23
Positional_gene_sets	chr20q12	7	4	3.71559e-06	0.000371559	TOP1:PLCG1:ZHX3:LPIN3	http://www.gsea-msigdb.org/gsea/msigdb/human/geneset/chr20q12
Positional_gene_sets	chr15q23	33	6	2.64549e-05	0.00198412	MYO9A:SENP8:GRAMD2:PKM:PARP6:CELF6:CELF6	http://www.gsea-msigdb.org/gsea/msigdb/human/geneset/chr15q23
Positional_gene_sets	chr2q33	79	8	9.87128e-05	0.00592277	SATB2:FAM117B:ICA1L:WDR12:CARF:NBEAL1:CYP20A1:ABI2	http://www.gsea-msigdb.org/gsea/msigdb/human/geneset/chr2q33
Positional_gene_sets	chr22q13	182	12	0.000139405	0.00697027	NOL12:TRIOBP:H1F0:GCAT:GALR3:ANKRD54:EIF3L:MICALL1:UPK3A:FAM118A:SMC1B:RIBC2	http://www.gsea-msigdb.org/gsea/msigdb/human/geneset/chr22q13
Positional_gene_sets	chr12q23	74	7	0.000410355	0.0158239	DRAM1:CCDC53:NUP37:PARPBP:PMCH:IGF1:NUAK1	http://www.gsea-msigdb.org/gsea/msigdb/human/geneset/chr12q23
Positional_gene_sets	chr17q11	75	7	0.000445596	0.0158239	GIT1:ANKRD13B:CORO6:SSH2:EFCAB5:NSRP1:SLC6A4	http://www.gsea-msigdb.org/gsea/msigdb/human/geneset/chr17q11
Positional_gene_sets	chr5q11	36	5	0.000474717	0.0158239	MCIDAS:CCNO:DHX29:SKIV2L2:PPAP2A	http://www.gsea-msigdb.org/gsea/msigdb/human/geneset/chr5q11
Positional_gene_sets	chr14q23	56	6	0.000544462	0.0163339	DAAM1:GPR135:SIX4:MNAT1:TRMT5:SLC38A6	http://www.gsea-msigdb.org/gsea/msigdb/human/geneset/chr14q23
Positional_gene_sets	chr17q21	282	14	0.000746319	0.0203542	UBTF:SLC4A1:PLCD3:ACBD4:HEXIM1:HEXIM2:ARHGAP27:PLEKHM1:CRHR1:SPPL2C:MAPT:STH:ARL17B:LRRC37A:LRRC37A2:ARL17A	http://www.gsea-msigdb.org/gsea/msigdb/human/geneset/chr17q21
Positional_gene_sets	chr1p33	26	4	0.00120497	0.0301243	STIL:CMPK1:FOXE3:FOXD2	http://www.gsea-msigdb.org/gsea/msigdb/human/geneset/chr1p33
Positional_gene_sets	chr1p32	70	6	0.00177513	0.0386224	DMRTA2:FAF1:CDKN2C:C1orf185:RNF11:TTC39A	http://www.gsea-msigdb.org/gsea/msigdb/human/geneset/chr1p32
Positional_gene_sets	chr10p12	48	5	0.00180238	0.0386224	CASC10:SKIDA1:MLLT10:DNAJC1:BAMBI	http://www.gsea-msigdb.org/gsea/msigdb/human/geneset/chr10p12
Wikipathways	WP_CLOCKCONTROLLED_AUTOPHAGY_IN_BONE_METABOLISM	79	9	1.39934e-05	0.0102571	RUNX2:WNT16:TNFRSF11B:SP7:IGF1:BMP4:PLEKHM1:TNFRSF11A:BCL2	http://www.gsea-msigdb.org/gsea/msigdb/human/geneset/WP_CLOCKCONTROLLED_AUTOPHAGY_IN_BONE_METABOLISM
Curated_gene_sets	NIKOLSKY_BREAST_CANCER_1Q21_AMPLICON	37	20	1.25682e-25	8.16305e-22	DCST2:DCST1:EFNA4:EFNA3:EFNA1:SLC50A1:DPM3:KRTCAP2:TRIM46:MUC1:THBS3:MTX1:GBA:FAM189B:SCAMP3:CLK2:HCN3:PKLR:FDPS:RUSC1	http://www.gsea-msigdb.org/gsea/msigdb/human/geneset/NIKOLSKY_BREAST_CANCER_1Q21_AMPLICON
Curated_gene_sets	BENPORATH_ES_WITH_H3K27ME3	1051	40	9.80828e-06	0.0302957	FOXE3:FOXD2:CDKN2C:EFNA3:EFNA1:CNTN2:WNT3A:CYP26B1:SATB2:PAX3:SLC6A20:MECOM:HHIP:SNCAIP:PITX1:MSX2:RUNX2:CLIC5:RSPO3:EYA4:MEOX2:SFRP4:WNT16:PRKAG2:SOX7:FAM167A:GATA4:PAPPA:ASTN2:PRKG1:ALX4:PTHLH:LTBP2:DUOX1:PDE8A:HIC1:CORO6:CRHR1:MAPT:BCL2	http://www.gsea-msigdb.org/gsea/msigdb/human/geneset/BENPORATH_ES_WITH_H3K27ME3
Curated_gene_sets	WP_CLOCKCONTROLLED_AUTOPHAGY_IN_BONE_METABOLISM	79	9	1.39934e-05	0.0302957	RUNX2:WNT16:TNFRSF11B:SP7:IGF1:BMP4:PLEKHM1:TNFRSF11A:BCL2	http://www.gsea-msigdb.org/gsea/msigdb/human/geneset/WP_CLOCKCONTROLLED_AUTOPHAGY_IN_BONE_METABOLISM
Curated_gene_sets	GRYDER_PAX3FOXO1_ENHANCERS_IN_TADS	980	37	2.5734e-05	0.0417856	FAF1:RNF11:TBX15:KCNN3:KIAA1614:CALCRL:TFPI:SATB2:PAX3:LARS2:MAGI1:SLC25A26:LRIG1:FOXP1:AFAP1:SKIV2L2:TNPO1:MSX2:ANKS1A:EYA4:GNA12:ISPD:ERI1:PINX1:ASTN2:VSTM4:PRKG1:DAAM1:MNAT1:SLC38A6:MYO9A:PKM:SSH2:CEP112:BCL2:TOP1:PLCG1	http://www.gsea-msigdb.org/gsea/msigdb/human/geneset/GRYDER_PAX3FOXO1_ENHANCERS_IN_TADS
Cell_type_signature	HE_LIM_SUN_FETAL_LUNG_C0_INTERM_CHONDROCYTE	66	8	2.67101e-05	0.0221694	COL11A1:CYP26B1:MECOM:HHIP:EYA4:PLEKHG1:FOXP2:RARG	http://www.gsea-msigdb.org/gsea/msigdb/human/geneset/HE_LIM_SUN_FETAL_LUNG_C0_INTERM_CHONDROCYTE
Cell_type_signature	HAY_BONE_MARROW_STROMAL	709	28	0.000122373	0.0286261	LEPR:LEPROT:COL11A1:TBX15:EFNA1:LMNA:TFPI:SATB2:MAGI1:CCDC80:PPAP2A:SNCAIP:RSPO3:EYA4:CALD1:ANGPT1:TNFRSF11B:ENPP2:COL14A1:PAPPA:ALX4:NAV3:BMP4:LTBP2:ADAMTSL3:CORO6:JAG1:KIAA1755:LPIN3	http://www.gsea-msigdb.org/gsea/msigdb/human/geneset/HAY_BONE_MARROW_STROMAL
Cell_type_signature	HU_FETAL_RETINA_FIBROBLAST	361	18	0.000129768	0.0286261	LEPR:LEPROT:RHOC:TFPI:FOXP1:CCDC80:PITX1:CENPW:RSPO3:PLEKHG1:FOXP2:CPED1:CALD1:ANGPT1:BAMBI:ALX4:RARG:HIC1:JAG1	http://www.gsea-msigdb.org/gsea/msigdb/human/geneset/HU_FETAL_RETINA_FIBROBLAST
Cell_type_signature	LAKE_ADULT_KIDNEY_C16_COLLECTING_SYSTEM_PRINCIPAL_CELLS_CORTEX	130	10	0.000142882	0.0286261	FAF1:MECOM:ARID1B:PRKAG2:PAPPA:PRKG1:PCCA:PDE8A:SSH2:KCNJ16	http://www.gsea-msigdb.org/gsea/msigdb/human/geneset/LAKE_ADULT_KIDNEY_C16_COLLECTING_SYSTEM_PRINCIPAL_CELLS_CORTEX
Cell_type_signature	LAKE_ADULT_KIDNEY_C22_ENDOTHELIAL_CELLS_GLOMERULAR_CAPILLARIES	133	10	0.000172447	0.0286261	SPTBN1:EXOC6B:PPAP2A:ANKS1A:CALD1:DNAJC1:PRKG1:ARHGEF12:PDE8A:CEP112	http://www.gsea-msigdb.org/gsea/msigdb/human/geneset/LAKE_ADULT_KIDNEY_C22_ENDOTHELIAL_CELLS_GLOMERULAR_CAPILLARIES
Cell_type_signature	HE_LIM_SUN_FETAL_LUNG_C0_MYOFIBROBLAST_2_CELL	91	8	0.000265948	0.0367895	EYA4:PLEKHG1:SGK223:SYT1:IGF1:LTBP2:ABR:FAM118A	http://www.gsea-msigdb.org/gsea/msigdb/human/geneset/HE_LIM_SUN_FETAL_LUNG_C0_MYOFIBROBLAST_2_CELL
KEGG	KEGG_BASAL_CELL_CARCINOMA	54	6	0.000446576	0.0459079	WNT2B:WNT9A:WNT3A:HHIP:WNT16:BMP4	http://www.gsea-msigdb.org/gsea/msigdb/human/geneset/KEGG_BASAL_CELL_CARCINOMA
KEGG	KEGG_HEDGEHOG_SIGNALING_PATHWAY	55	6	0.000493634	0.0459079	WNT2B:WNT9A:WNT3A:HHIP:WNT16:BMP4	http://www.gsea-msigdb.org/gsea/msigdb/human/geneset/KEGG_HEDGEHOG_SIGNALING_PATHWAY
microRNA_targets	MIR449B_5P	247	16	1.39091e-05	0.0209863	HCN3:SATB2:FAM117B:FOXP1:GMNC:MCIDAS:ANKS1A:FAM167A:BNC2:LGR4:NAV3:SYT1:DAAM1:RPS6KL1:ABR:JAG1	http://www.gsea-msigdb.org/gsea/msigdb/human/geneset/MIR449B_5P
microRNA_targets	MIR34C_5P	250	16	1.61557e-05	0.0209863	HCN3:SATB2:FAM117B:FOXP1:GMNC:MCIDAS:ANKS1A:FAM167A:BNC2:LGR4:NAV3:SYT1:DAAM1:RPS6KL1:ABR:JAG1	http://www.gsea-msigdb.org/gsea/msigdb/human/geneset/MIR34C_5P
microRNA_targets	MIR449A	295	17	3.39659e-05	0.025055	HCN3:CNTN2:SATB2:FAM117B:FOXP1:GMNC:MCIDAS:ANKS1A:FAM167A:BNC2:LGR4:NAV3:SYT1:DAAM1:RPS6KL1:ABR:JAG1	http://www.gsea-msigdb.org/gsea/msigdb/human/geneset/MIR449A
microRNA_targets	MIR34A_5P	298	17	3.85759e-05	0.025055	HCN3:CNTN2:SATB2:FAM117B:FOXP1:GMNC:MCIDAS:ANKS1A:FAM167A:BNC2:LGR4:NAV3:SYT1:DAAM1:RPS6KL1:ABR:JAG1	http://www.gsea-msigdb.org/gsea/msigdb/human/geneset/MIR34A_5P
TF_targets	TGGAAA_NFAT_Q4_01	1827	58	2.30603e-05	0.0177837	FOXE3:CCDC18:DR1:KRTCAP2:TRIM46:THBS3:MTX1:RIT1:ARHGEF2:TMEM81:NUAK2:SPTBN1:CYP26B1:CALCRL:SATB2:PAX3:SACM1L:FOXP1:CCDC80:DNAJC13:ACKR4:MECOM:TNPO1:SNCAIP:CEP120:ARID1B:MEOX2:SFRP4:RABL5:FOXP2:CALD1:PRKAG2:ANGPT1:TNFRSF11B:ENPP2:BNC2:SKIDA1:ARHGEF12:CCDC91:RARG:NAV3:IGF1:BMP4:DAAM1:GPR135:LTBP2:NEDD4:MYO9A:SENP8:ADAMTSL3:ABR:DPH1:NSRP1:JAG1:C21orf62:SERPIND1:H1F0:GCAT	http://www.gsea-msigdb.org/gsea/msigdb/human/geneset/TGGAAA_NFAT_Q4_01
TF_targets	ETF_Q6	114	10	4.72387e-05	0.0177837	CMPK1:FAF1:DR1:EFNA3:RUSC1:ASH1L:YY1AP1:DAP3:WNT3A:SKIDA1	http://www.gsea-msigdb.org/gsea/msigdb/human/geneset/ETF_Q6
TF_targets	FREAC3_01	247	15	5.4221e-05	0.0177837	KLHL24:SUPT3H:ARID1B:FOXP2:CALD1:ANGPT2:RP1L1:BNC2:PAPPA:SKIDA1:BAMBI:NAV3:NEDD4:CELF6:CELF6:NSRP1	http://www.gsea-msigdb.org/gsea/msigdb/human/geneset/FREAC3_01
TF_targets	MZF1_TARGET_GENES	1427	47	6.37979e-05	0.0177837	FAF1:MTF2:ST7L:EFNA3:GBA:FAM189B:RUSC1:KIAA0907:NUAK2:EXOC6B:SATB2:NBEAL1:CYP20A1:LARS2:SLC25A26:ACAD11:UBA5:MECOM:GMNC:PPAP2A:POC5:CEP120:PITX1:SUPT3H:RPS12:EYA4:RP9:EPDR1:FOXP2:FAM3C:PRKAG2:MFHAS1:MTMR9:CASC10:SKIDA1:NUAK1:DAAM1:SIX4:PKM:PARP6:CELF6:CELF6:UBTF:PLCD3:HEXIM1:CRHR1:JAG1:PAXBP1	http://www.gsea-msigdb.org/gsea/msigdb/human/geneset/MZF1_TARGET_GENES
TF_targets	AAAYRNCTG_UNKNOWN	355	18	0.000105195	0.0225952	WNT2B:ST7L:CAPZA1:KCNN3:EFNA1:LARS2:FOXP2:COLEC10:BAMBI:TRIM68:NAV3:PMCH:IGF1:DAAM1:SLC4A1:HEXIM2:PLEKHM1:CRKL	http://www.gsea-msigdb.org/gsea/msigdb/human/geneset/AAAYRNCTG_UNKNOWN
TF_targets	WTGAAAT_UNKNOWN	599	25	0.000121589	0.0225952	WNT2B:RIT1:LMNA:NUAK2:CYP26B1:PAX3:MECOM:SNCAIP:MSX2:JAZF1:FOXP2:PAPPA:SKIDA1:MLLT10:PTHLH:CCDC91:NAV3:IGF1:DAAM1:MNAT1:SLC38A6:NEDD4:GIT1:NSRP1:HEXIM2	http://www.gsea-msigdb.org/gsea/msigdb/human/geneset/WTGAAAT_UNKNOWN
TF_targets	CHX10_01	220	13	0.000221239	0.0319298	CDKN2C:WNT3A:SACM1L:PPAP2A:PITX1:FOXP2:RP1L1:SKIDA1:MLLT10:BAMBI:SP7:BMP4:SSH2	http://www.gsea-msigdb.org/gsea/msigdb/human/geneset/CHX10_01
TF_targets	TGACAGNY_MEIS1_01	813	30	0.000229093	0.0319298	FAF1:CDKN2C:COL11A1:EFNA4:ASH1L:YY1AP1:DAP3:CNTN2:PAX3:TNPO1:UHRF1BP1:CLIC5:EYA4:FOXP2:CALD1:ENPP2:BNC2:SKIDA1:DNAJC1:ARHGEF12:NAV3:DLST:NEDD4:HIC1:SSH2:CEP112:TOP1:C21orf62:H1F0:GCAT	http://www.gsea-msigdb.org/gsea/msigdb/human/geneset/TGACAGNY_MEIS1_01
TF_targets	AP4_01	257	14	0.000296393	0.0340027	COL11A1:PPM1J:KRTCAP2:TRIM46:RUSC1:FOXP1:SKIDA1:LOXL4:PFDN5:NAV3:IGF1:DPH1:HEXIM2:H1F0	http://www.gsea-msigdb.org/gsea/msigdb/human/geneset/AP4_01
TF_targets	ZNF22_TARGET_GENES	866	31	0.000304957	0.0340027	DPM3:GBA:SCAMP3:GON4L:SYT11:NBEAL1:ABI2:LRIG1:FOXP1:GMNC:DHX29:SKIV2L2:PCBD2:MSX2:TIAM2:SFRP4:SHFM1:FOXP2:CALD1:TNKS:NUGGC:SKIDA1:MLLT10:C12orf10:PMCH:YLPM1:ABR:SMG6:NSRP1:GDF5:PAXBP1	http://www.gsea-msigdb.org/gsea/msigdb/human/geneset/ZNF22_TARGET_GENES
TF_targets	PSIP1_TARGET_GENES	577	23	0.000433629	0.0439542	TTC39A:GBA:SCAMP3:ARHGEF2:KIF6:TIAM2:AMZ1:GNA12:SHFM1:FAM3C:PRKAG2:SKIDA1:MLLT10:DNAJC1:TMEM136:SYT1:SLC38A6:SENP8:PKM:KLHL25:EFCAB5:MAPT:SMC1B	http://www.gsea-msigdb.org/gsea/msigdb/human/geneset/PSIP1_TARGET_GENES
TF_targets	MEIS1_01	241	13	0.00053068	0.049309	CDKN2C:COL11A1:ASH1L:YY1AP1:DAP3:TNPO1:MEOX2:FOXP2:TNKS:SKIDA1:MAPT:H1F0:GCAT	http://www.gsea-msigdb.org/gsea/msigdb/human/geneset/MEIS1_01
Canonical_Pathways	WP_CLOCKCONTROLLED_AUTOPHAGY_IN_BONE_METABOLISM	79	9	1.39934e-05	0.0432396	RUNX2:WNT16:TNFRSF11B:SP7:IGF1:BMP4:PLEKHM1:TNFRSF11A:BCL2	http://www.gsea-msigdb.org/gsea/msigdb/human/geneset/WP_CLOCKCONTROLLED_AUTOPHAGY_IN_BONE_METABOLISM
