# Supplementary material for: Unsupervised deep representation learning enables phenotype discovery for genetic association studies of brain imaging
Source: Commun Biol. 2024 Apr 5;7:414. doi: 10.1038/s42003-024-06096-7 (PMC10997628; doi:10.1038/s42003-024-06096-7)
Supplement: Supplementary file 14 — Supplementary Data 12 [file 42003_2024_6096_MOESM14_ESM.xlsx]

## Sheet: Sheet1
Supplementary Data 12. Genes identified by FUMA for T1 Based on GWAS summary statistics, FUMA mapped genes based on position of Lead SNP, Independent Significant SNP.
Gene set for T1
gene_ensemble
ENSG00000186790
ENSG00000186564
ENSG00000143624
ENSG00000143554
ENSG00000143614
ENSG00000198837
ENSG00000160741
ENSG00000143570
ENSG00000143578
ENSG00000143543
ENSG00000143545
ENSG00000177954
ENSG00000143552
ENSG00000143549
ENSG00000163263
ENSG00000143612
ENSG00000143569
ENSG00000143603
ENSG00000163354
ENSG00000163357
ENSG00000243364
ENSG00000143590
ENSG00000251246
ENSG00000169242
ENSG00000169241
ENSG00000179085
ENSG00000163463
ENSG00000273088
ENSG00000163462
ENSG00000185499
ENSG00000169231
ENSG00000173171
ENSG00000177628
ENSG00000143630
ENSG00000143627
ENSG00000160753
ENSG00000116539
ENSG00000125459
ENSG00000163374
ENSG00000132676
ENSG00000116580
ENSG00000132680
ENSG00000173080
ENSG00000116584
ENSG00000160789
ENSG00000135835
ENSG00000240857
ENSG00000250741
ENSG00000185013
ENSG00000064989
ENSG00000003436
ENSG00000197756
ENSG00000151276
ENSG00000114861
ENSG00000044524
ENSG00000085276
ENSG00000205835
ENSG00000153064
ENSG00000138821
ENSG00000145375
ENSG00000164161
ENSG00000164162
ENSG00000164163
ENSG00000164164
ENSG00000272297
ENSG00000164398
ENSG00000164399
ENSG00000164400
ENSG00000072682
ENSG00000131435
ENSG00000197208
ENSG00000197375
ENSG00000197536
ENSG00000189298
ENSG00000158691
ENSG00000187987
ENSG00000198704
ENSG00000232040
ENSG00000204713
ENSG00000204709
ENSG00000197935
ENSG00000204704
ENSG00000204703
ENSG00000204702
ENSG00000204701
ENSG00000204700
ENSG00000204695
ENSG00000243729
ENSG00000112462
ENSG00000168787
ENSG00000204694
ENSG00000206474
ENSG00000204688
ENSG00000204687
ENSG00000213886
ENSG00000204681
ENSG00000204657
ENSG00000164627
ENSG00000196284
ENSG00000124813
ENSG00000203760
ENSG00000079819
ENSG00000112319
ENSG00000120278
ENSG00000174945
ENSG00000146535
ENSG00000164610
ENSG00000122507
ENSG00000155849
ENSG00000127922
ENSG00000197851
ENSG00000106034
ENSG00000002745
ENSG00000196937
ENSG00000106617
ENSG00000147316
ENSG00000091879
ENSG00000253958
ENSG00000147324
ENSG00000175806
ENSG00000154188
ENSG00000164761
ENSG00000184374
ENSG00000136999
ENSG00000136960
ENSG00000198121
ENSG00000182752
ENSG00000204682
ENSG00000180592
ENSG00000078403
ENSG00000136770
ENSG00000166024
ENSG00000138131
ENSG00000138111
ENSG00000138107
ENSG00000107882
ENSG00000171206
ENSG00000138175
ENSG00000258539
ENSG00000189319
ENSG00000203791
ENSG00000165660
ENSG00000166439
ENSG00000166435
ENSG00000118363
ENSG00000162139
ENSG00000134917
ENSG00000123106
ENSG00000174099
ENSG00000074590
ENSG00000125378
ENSG00000100592
ENSG00000171016
ENSG00000166450
ENSG00000128918
ENSG00000103569
ENSG00000198373
ENSG00000157322
ENSG00000260456
ENSG00000131165
ENSG00000167523
ENSG00000185324
ENSG00000260259
ENSG00000158792
ENSG00000158805
ENSG00000187741
ENSG00000204991
ENSG00000141002
ENSG00000258839
ENSG00000198211
ENSG00000258947
ENSG00000140995
ENSG00000003249
ENSG00000141013
ENSG00000198720
ENSG00000167549
ENSG00000141298
ENSG00000176927
ENSG00000126653
ENSG00000108576
ENSG00000186868
ENSG00000256762
ENSG00000120071
ENSG00000228696
ENSG00000176681
ENSG00000073969
ENSG00000108379
ENSG00000153822
ENSG00000088298
ENSG00000125966
ENSG00000242372
ENSG00000125998
ENSG00000101019
ENSG00000204183
ENSG00000125965
