# Supplementary material for: Unsupervised deep representation learning enables phenotype discovery for genetic association studies of brain imaging
Source: Commun Biol. 2024 Apr 5;7:414. doi: 10.1038/s42003-024-06096-7 (PMC10997628; doi:10.1038/s42003-024-06096-7)
Supplement: Supplementary file 15 — Supplementary Data 13 [file 42003_2024_6096_MOESM15_ESM.xlsx]

## Sheet: Sheet1
Supplementary Data 13. Gene-set enrichment result by FUMA for T1 Based on GWAS summary statistics, FUMA mapped genes based on the position of Lead SNP, Independent Significant SNP. With all the unique genes associated with 128 ENDOs, gene-set enrichment analysis was performed in FUMA.
Category	GeneSet	N_genes	N_overlap	p	adjP	genes	link
GWAScatalog	Brain morphology (MOSTest)	1049	144	5.73572e-145	2.53806e-141	FOXE3:FOXD2:INTS3:SLC27A3:GATAD2B:DENND4B:CRTC2:SLC39A1:CREB3L4:JTB:RAB13:RPS27:NUP210L:TPM3:C1orf43:UBAP2L:KCNN3:DCST2:DCST1:EFNA4:EFNA3:EFNA1:SLC50A1:DPM3:KRTCAP2:TRIM46:MUC1:THBS3:MTX1:HCN3:PKLR:RUSC1:ASH1L:MSTO1:YY1AP1:DAP3:GON4L:RXFP4:ARHGEF2:LMNA:RDH14:NT5C1B-RDH14:NT5C1B:CALCRL:TFPI:RPL37A:MAGI1:FOXP1:EPHA3:GMNC:BANK1:SLC39A8:HHIP:ANAPC10:ABCE1:OTUD4:ACSL6:IL3:CSF2:PDLIM4:SLC22A4:SLC22A5:Z…
GWAScatalog	Subcortical volume (MOSTest)	522	91	2.85209e-92	6.31026e-89	FOXE3:FOXD2:INTS3:SLC27A3:GATAD2B:DENND4B:CRTC2:SLC39A1:CREB3L4:JTB:RAB13:RPS27:NUP210L:TPM3:C1orf43:UBAP2L:KCNN3:DCST2:DCST1:EFNA4:EFNA3:EFNA1:SLC50A1:DPM3:KRTCAP2:TRIM46:MUC1:THBS3:MTX1:HCN3:PKLR:RUSC1:ASH1L:MSTO1:YY1AP1:DAP3:GON4L:RXFP4:ARHGEF2:LMNA:RDH14:NT5C1B-RDH14:NT5C1B:CALCRL:TFPI:RPL37A:MAGI1:FOXP1:EPHA3:GMNC:BANK1:SLC39A8:HHIP:ANAPC10:ABCE1:OTUD4:ACSL6:IL3:CSF2:PDLIM4:SLC22A4:SLC22A5:Z…
GWAScatalog	Cortical surface area (MOSTest)	401	61	7.58587e-56	1.11892e-52	FOXE3:FOXD2:INTS3:SLC27A3:GATAD2B:DENND4B:CRTC2:SLC39A1:CREB3L4:JTB:RAB13:RPS27:NUP210L:TPM3:C1orf43:UBAP2L:KCNN3:DCST2:DCST1:EFNA4:EFNA3:EFNA1:SLC50A1:DPM3:KRTCAP2:TRIM46:MUC1:THBS3:MTX1:HCN3:PKLR:RUSC1:ASH1L:MSTO1:YY1AP1:DAP3:GON4L:RXFP4:ARHGEF2:LMNA:RDH14:NT5C1B-RDH14:NT5C1B:CALCRL:TFPI:RPL37A:MAGI1:FOXP1:EPHA3:GMNC:BANK1:SLC39A8:HHIP:ANAPC10:ABCE1:OTUD4:ACSL6:IL3:CSF2:PDLIM4:SLC22A4:SLC22A5
GWAScatalog	Cortical thickness (min-P)	104	40	4.19747e-54	4.64345e-51	FOXE3:FOXD2:INTS3:SLC27A3:GATAD2B:DENND4B:CRTC2:SLC39A1:CREB3L4:JTB:RAB13:RPS27:NUP210L:TPM3:C1orf43:UBAP2L:KCNN3:DCST2:DCST1:EFNA4:EFNA3:EFNA1:SLC50A1:DPM3:KRTCAP2:TRIM46:MUC1:THBS3:MTX1:HCN3:PKLR:RUSC1:ASH1L:MSTO1:YY1AP1:DAP3:GON4L:RXFP4:ARHGEF2:LMNA
GWAScatalog	Fish- and plant-related diet	180	46	9.23995e-53	8.17735e-50	SLC27A3:GATAD2B:DENND4B:CRTC2:SLC39A1:CREB3L4:JTB:RAB13:RPS27:NUP210L:TPM3:C1orf43:UBAP2L:ZKSCAN3:ZSCAN12:ZSCAN23:GPX6:SCAND3:TRIM27:ZNF311:OR2W1:OR2B3:OR2J3:OR2J2:OR14J1:OR5V1:OR12D3:OR12D2:OR11A1:OR10C1:OR2H1:MAS1L:UBD:GABBR1:OR2H2:CLDN23:MFHAS1:MSRA:SKIDA1:MLLT10:DNAJC1:EDEM2:MMP24:EIF6:FAM83C:UQCC1
GWAScatalog	Cortical thickness (MOSTest)	211	45	1.0943e-47	8.07048e-45	FOXE3:FOXD2:INTS3:SLC27A3:GATAD2B:DENND4B:CRTC2:SLC39A1:CREB3L4:JTB:RAB13:RPS27:NUP210L:TPM3:C1orf43:UBAP2L:KCNN3:DCST2:DCST1:EFNA4:EFNA3:EFNA1:SLC50A1:DPM3:KRTCAP2:TRIM46:MUC1:THBS3:MTX1:HCN3:PKLR:RUSC1:ASH1L:MSTO1:YY1AP1:DAP3:GON4L:RXFP4:ARHGEF2:LMNA:RDH14:NT5C1B-RDH14:NT5C1B:CALCRL:TFPI:RPL37A
GWAScatalog	Cortical surface area (min-P)	172	42	3.62423e-47	2.29103e-44	FOXE3:FOXD2:INTS3:SLC27A3:GATAD2B:DENND4B:CRTC2:SLC39A1:CREB3L4:JTB:RAB13:RPS27:NUP210L:TPM3:C1orf43:UBAP2L:KCNN3:DCST2:DCST1:EFNA4:EFNA3:EFNA1:SLC50A1:DPM3:KRTCAP2:TRIM46:MUC1:THBS3:MTX1:HCN3:PKLR:RUSC1:ASH1L:MSTO1:YY1AP1:DAP3:GON4L:RXFP4:ARHGEF2:LMNA:RDH14:NT5C1B-RDH14:NT5C1B
GWAScatalog	Brain morphology (min-P)	345	50	2.91615e-44	1.61299e-41	FOXE3:FOXD2:INTS3:SLC27A3:GATAD2B:DENND4B:CRTC2:SLC39A1:CREB3L4:JTB:RAB13:RPS27:NUP210L:TPM3:C1orf43:UBAP2L:KCNN3:DCST2:DCST1:EFNA4:EFNA3:EFNA1:SLC50A1:DPM3:KRTCAP2:TRIM46:MUC1:THBS3:MTX1:HCN3:PKLR:RUSC1:ASH1L:MSTO1:YY1AP1:DAP3:GON4L:RXFP4:ARHGEF2:LMNA:RDH14:NT5C1B-RDH14:NT5C1B:CALCRL:TFPI:RPL37A:MAGI1:FOXP1:EPHA3:BANK1:SLC39A8
GWAScatalog	Subcortical volume (min-P)	308	48	5.3352e-44	2.62314e-41	FOXE3:FOXD2:INTS3:SLC27A3:GATAD2B:DENND4B:CRTC2:SLC39A1:CREB3L4:JTB:RAB13:RPS27:NUP210L:TPM3:C1orf43:UBAP2L:KCNN3:DCST2:DCST1:EFNA4:EFNA3:EFNA1:SLC50A1:DPM3:KRTCAP2:TRIM46:MUC1:THBS3:MTX1:HCN3:PKLR:RUSC1:ASH1L:MSTO1:YY1AP1:DAP3:GON4L:RXFP4:ARHGEF2:LMNA:RDH14:NT5C1B-RDH14:NT5C1B:CALCRL:TFPI:RPL37A:MAGI1:FOXP1:EPHA3
GWAScatalog	Body fat distribution (leg fat ratio)	167	30	2.24904e-29	9.952e-27	DCST2:DCST1:EFNA4:EFNA3:EFNA1:DPM3:KRTCAP2:TRIM46:MUC1:THBS3:MTX1:HCN3:PKLR:RUSC1:ASH1L:MSTO1:YY1AP1:DAP3:GON4L:RXFP4:ARHGEF2:HHIP:AMZ1:GNA12:CCDC91:WWP2:MMP24:EIF6:FAM83C:GDF5
GWAScatalog	Body fat distribution (trunk fat ratio)	179	29	4.70918e-27	1.89437e-24	DCST2:DCST1:EFNA4:EFNA3:EFNA1:DPM3:KRTCAP2:TRIM46:MUC1:THBS3:MTX1:HCN3:PKLR:RUSC1:ASH1L:MSTO1:YY1AP1:DAP3:GON4L:RXFP4:ARHGEF2:HHIP:AMZ1:GNA12:CCDC91:MMP24:EIF6:FAM83C:GDF5
GWAScatalog	Asthma and major depressive disorder	34	17	7.86007e-26	2.8984e-23	ZKSCAN3:ZSCAN12:ZSCAN23:GPX6:TRIM27:ZNF311:OR2W1:OR2B3:OR2J3:OR2J2:OR14J1:OR5V1:OR12D3:OR12D2:OR11A1:OR10C1:OR2H1
GWAScatalog	Cooked vegetable consumption	24	14	9.32879e-23	3.17538e-20	INTS3:SLC27A3:GATAD2B:DENND4B:CRTC2:SLC39A1:CREB3L4:JTB:RAB13:RPS27:NUP210L:TPM3:MFHAS1:MSRA
GWAScatalog	Autism spectrum disorder or schizophrenia	355	29	1.59545e-18	5.04276e-16	FOXP1:BANK1:SLC39A8:ZKSCAN3:ZSCAN12:ZSCAN23:GPX6:TRIM27:ZNF311:OR2W1:OR2B3:OR2J3:OR2J2:OR14J1:OR5V1:OR12D3:OR12D2:OR11A1:OR10C1:OR2H1:MAS1L:UBD:GABBR1:OR2H2:TMEM180:ACTR1A:SUFU:TRIM8:ARL3
GWAScatalog	Hip circumference adjusted for BMI	776	40	4.01642e-18	1.18484e-15	DCST2:CALCRL:TFPI:FOXP1:MECOM:SPATA5:HHIP:ANAPC10:ABCE1:OTUD4:ZKSCAN3:GPX6:SCAND3:OR2J3:OR2J2:OR5V1:OR11A1:GABBR1:SUPT3H:CENPW:EPB41L2:EYA4:AMZ1:GNA12:MFHAS1:PAPPA:ACTR1A:TRIM8:ARL3:ADAMTS8:CCDC91:DEF8:DBNDD1:MAPT:WNT3:EDEM2:MMP24:FAM83C:UQCC1:GDF5
GWAScatalog	Height	1013	43	2.23467e-16	6.18026e-14	SLC27A3:GATAD2B:KCNN3:DCST1:RDH14:FOXP1:MECOM:HHIP:ANAPC10:OTUD4:PDLIM4:SLC22A5:ZNF311:OR2J3:OR5V1:UBD:GABBR1:SUPT3H:RUNX2:CENPW:EPB41L2:AMZ1:GNA12:ELMO1:ENPP2:LPAR1:PAPPA:LOXL4:SUFU:CCDC91:MSRB3:WWP2:CDK10:ANKRD13B:SLC6A4:ARL17B:LRRC37A:LRRC37A2:ARL17A:KCNJ16:MMP24:EIF6:FAM83C:UQCC1:GDF5
GWAScatalog	Crohn's disease	505	31	3.23704e-16	8.42581e-14	EFNA3:EFNA1:SLC50A1:DPM3:KRTCAP2:TRIM46:MUC1:THBS3:MTX1:HCN3:PKLR:RUSC1:ASH1L:MSTO1:YY1AP1:DAP3:GON4L:RXFP4:ARHGEF2:FOXP1:BANK1:SLC39A8:ACSL6:IL3:CSF2:PDLIM4:SLC22A4:SLC22A5:UBD:GABBR1:FAM53B
GWAScatalog	Inflammatory bowel disease	538	31	1.8646e-15	4.58381e-13	EFNA3:EFNA1:SLC50A1:DPM3:KRTCAP2:TRIM46:MUC1:THBS3:MTX1:HCN3:PKLR:RUSC1:ASH1L:MSTO1:YY1AP1:DAP3:GON4L:RXFP4:ARHGEF2:FOXP1:BANK1:SLC39A8:ACSL6:IL3:CSF2:PDLIM4:SLC22A4:SLC22A5:AMZ1:GNA12:FAM53B
GWAScatalog	Raw vegetable consumption	16	9	8.013e-15	1.86619e-12	SLC27A3:GATAD2B:DENND4B:CRTC2:SLC39A1:MSRA:SKIDA1:MLLT10:DNAJC1
GWAScatalog	Sarcoidosis (Lofgren's syndrome vs non-Lofgren's syndrome)	9	7	2.92204e-13	6.46502e-11	ZKSCAN3:ZSCAN12:TRIM27:OR2J3:OR12D3:OR12D2:MAS1L
GWAScatalog	Waist circumference adjusted for body mass index	624	30	6.28992e-13	1.32538e-10	KCNN3:DCST2:RXFP4:TFPI:SLC39A8:SPATA5:HHIP:ANAPC10:SLC22A4:GPX6:OR5V1:SUPT3H:AMZ1:GNA12:CPED1:CLDN23:MFHAS1:MSRA:SUFU:TRIM8:ARL3:FAM53B:CCDC91:CDK10:ZNF276:DBNDD1:MAPT:WNT3:EDEM2:GDF5
GWAScatalog	Red vs. brown/black hair color	16	8	9.44903e-13	1.90054e-10	CHMP1A:CDK10:FANCA:SPIRE2:TCF25:MC1R:TUBB3:TUBB3:DEF8
GWAScatalog	Estimated glomerular filtration rate	458	25	4.16354e-12	8.01028e-10	FOXD2:TRIM46:MUC1:MTX1:KIAA1614:RDH14:NT5C1B-RDH14:NT5C1B:CALCRL:MECOM:SLC22A4:OR2H1:SUPT3H:EYA4:PRKAG2:MCPH1:MFHAS1:MSRA:SUFU:FAM53B:METTL10:BMP4:WWP2:CHMP1A:SPATA2L:EDEM2
GWAScatalog	Fruit consumption	112	14	5.37295e-12	9.90638e-10	SLC27A3:GATAD2B:DENND4B:CRTC2:SLC39A1:CREB3L4:JTB:RAB13:RPS27:NUP210L:MSRA:SKIDA1:MLLT10:DNAJC1
GWAScatalog	Waist-to-hip ratio adjusted for BMI	695	29	4.96715e-11	8.79186e-09	KCNN3:DCST2:ASH1L:CALCRL:TFPI:SLC39A8:SPATA5:HHIP:ANAPC10:ABCE1:OR5V1:CENPW:EYA4:ELMO1:MFHAS1:MSRA:ACTR1A:SUFU:TRIM8:ARL3:ADAMTS8:MAPT:WNT3:KCNJ16:EDEM2:MMP24:EIF6:FAM83C:GDF5
GWAScatalog	Bone mineral density (paediatric	16	7	8.75787e-11	1.49052e-08	CENPW:EYA4:CPED1:WNT16:FAM3C:TNFRSF11B:COLEC10
GWAScatalog	Social communication problems	26	8	1.05415e-10	1.72764e-08	TRIM27:ZNF311:OR2W1:OR2B3:OR2J3:OR2J2:OR5V1:OR12D3
GWAScatalog	Waist-hip index	494	24	1.29079e-10	2.03991e-08	KCNN3:DCST2:ASH1L:CALCRL:TFPI:SLC39A8:SPATA5:HHIP:ANAPC10:OR5V1:CENPW:EYA4:ELMO1:CPED1:CLDN23:MFHAS1:MSRA:ADAMTS8:MAPT:WNT3:EDEM2:MMP24:FAM83C:GDF5
GWAScatalog	A body shape index	341	19	1.31942e-09	2.01326e-07	KCNN3:DCST2:RXFP4:CALCRL:TFPI:SLC39A8:SPATA5:HHIP:ANAPC10:OR5V1:CENPW:CLDN23:MFHAS1:MSRA:SUFU:MAPT:EDEM2:MMP24:GDF5
GWAScatalog	Lung function (FVC)	142	13	1.62103e-09	2.39102e-07	RDH14:FOXP1:EPHA3:MECOM:OTUD4:ZKSCAN3:RUNX2:CENPW:CCDC91:MSRB3:WWP2:WNT3:UQCC1
GWAScatalog	Left–right brain asymmetry	23	7	1.7702e-09	2.52681e-07	BBS9:DAAM1:SPIRE2:TUBB3:TUBB3:MAPT:ARL17B:LRRC37A:LRRC37A2:ARL17A
GWAScatalog	Handedness (Left-handed vs. non-left-handed)	7	5	1.85184e-09	2.56074e-07	MAPT:STH:ARL17B:LRRC37A:LRRC37A2:ARL17A:WNT3
GWAScatalog	Appendicular lean mass	600	24	6.19197e-09	8.30287e-07	DCST2:LMNA:KIAA1614:MECOM:HHIP:ANAPC10:PDLIM4:OR2H2:SUPT3H:EPB41L2:EYA4:AMZ1:GNA12:ENPP2:PAPPA:RNF169:CCDC91:MSRB3:PYGO1:WWP2:SSH2:MAPT:MMP24:GDF5
GWAScatalog	Hemoglobin levels	304	17	9.65463e-09	1.25652e-06	MTX1:PKLR:SLC39A8:TRIM27:OR2J2:OR12D3:UBD:PRKAG2:CHMP1A:SPATA33:CDK10:SPATA2L:FANCA:MC1R:EFCAB5:MAPT:LRRC37A:LRRC37A2
GWAScatalog	Low tan response	21	6	4.13634e-08	5.22952e-06	CHMP1A:FANCA:SPIRE2:MC1R:DEF8:DBNDD1
GWAScatalog	Lentiform nucleus volume	5	4	4.59447e-08	5.64736e-06	GATAD2B:DENND4B:SLC39A1:EPB41L2
GWAScatalog	Urinary albumin-to-creatinine ratio	99	10	5.09975e-08	6.09903e-06	FOXD2:DPM3:KRTCAP2:TRIM46:MUC1:THBS3:MSTO1:SLC22A4:MLLT10:DNAJC1
GWAScatalog	Birth weight	230	14	7.21446e-08	8.40104e-06	KCNN3:DCST2:LMNA:HHIP:CENPW:AMZ1:GNA12:MCPH1:ENPP2:LPAR1:PAPPA:MSRB3:KCNJ16:EDEM2
GWAScatalog	Lung function in never smokers (low FEV1 vs high FEV1)	13	5	1.08143e-07	1.19633e-05	HHIP:ZKSCAN3:BBS9:CCDC91:WWP2
GWAScatalog	Empathy quotient	13	5	1.08143e-07	1.19633e-05	GATAD2B:DENND4B:CRTC2:SLC39A1:CREB3L4
GWAScatalog	Prostate cancer	273	14	5.86229e-07	6.32698e-05	DENND4B:KCNN3:DCST2:DCST1:EFNA4:EFNA3:EFNA1:SLC50A1:DPM3:MECOM:ACTR1A:SUFU:TRIM8:ARL3
GWAScatalog	Bone mineral density (paediatric	8	4	6.2841e-07	6.62075e-05	CENPW:CPED1:WNT16:FAM3C
GWAScatalog	Heel bone mineral density	671	22	8.55683e-07	8.80558e-05	THBS3:KIAA1614:CALCRL:HHIP:OTUD4:TRIM27:SUPT3H:EPB41L2:EYA4:AMZ1:SHFM1:CPED1:WNT16:FAM3C:MCPH1:TNFRSF11B:COLEC10:PAPPA:CCDC91:MSRB3:BMP4:CORO6
GWAScatalog	Forearm bone mineral density	3	3	9.51747e-07	9.57154e-05	CPED1:WNT16:FAM3C
GWAScatalog	Asthma	698	22	1.64033e-06	0.000161299	MAGI1:FOXP1:MECOM:PDLIM4:SLC22A4:SLC22A5:TRIM27:ZNF311:OR2W1:OR2B3:OR2J3:OR2J2:OR14J1:OR5V1:OR12D3:OR12D2:OR11A1:OR10C1:OR2H1:BBS9:TNFRSF11B:COLEC10
GWAScatalog	Intraocular pressure	309	14	2.53755e-06	0.000244101	FOXP1:MECOM:SUPT3H:RUNX2:CENPW:BBS9:PRKAG2:MCPH1:ANGPT2:ANGPT1:ADAMTS8:PRTG:FANCA:WNT3
GWAScatalog	Lung function (FEV1/FVC)	152	10	2.79473e-06	0.000263121	KRTCAP2:NT5C1B-RDH14:NT5C1B:MECOM:HHIP:OTUD4:ZKSCAN3:RUNX2:BMP4:SSH2:EFCAB5
GWAScatalog	Lung function (FEV1)	64	7	3.18715e-06	0.000293816	NT5C1B-RDH14:NT5C1B:HHIP:OTUD4:ZKSCAN3:CCDC91:MSRB3:WNT3
GWAScatalog	Medial thalamic nuclei volume	4	3	3.7792e-06	0.000321596	AMZ1:GNA12:NUAK1
GWAScatalog	Pediatric bone mineral content (radius)	4	3	3.7792e-06	0.000321596	CPED1:WNT16:FAM3C
GWAScatalog	Handedness (Right-handed vs. non-right-handed)	4	3	3.7792e-06	0.000321596	STH:ARL17B:LRRC37A:LRRC37A2:ARL17A
GWAScatalog	Serum cancer antigen 15.3 levels	4	3	3.7792e-06	0.000321596	THBS3:MTX1:MSTO1
GWAScatalog	Lung cancer in ever smokers	93	8	3.90881e-06	0.000326349	LMNA:ZSCAN23:TRIM27:ZNF311:OR2J3:OR2J2:OR14J1:GABBR1
GWAScatalog	Cortical thickness	12	4	4.30795e-06	0.000353013	WNT16:LPAR1:DAAM1:WNT3
GWAScatalog	Peak expiratory flow	96	8	4.96275e-06	0.000399276	KRTCAP2:RDH14:OTUD4:CCDC91:MSRB3:BMP4:SSH2:UQCC1
GWAScatalog	Squamous cell carcinoma	27	5	6.06221e-06	0.000479022	FOXP1:SPATA33:MC1R:TUBB3:TUBB3:DEF8
GWAScatalog	Subcortical brain region volumes	14	4	8.57759e-06	0.000654411	CENPW:MSRB3:MAPT:STH
GWAScatalog	Bone mineral density (paediatric	14	4	8.57759e-06	0.000654411	CENPW:CPED1:WNT16:FAM3C
GWAScatalog	Gastric adenocarcinoma (histologically verified)	5	3	9.37909e-06	0.000703432	MUC1:MTX1:HCN3
GWAScatalog	Squamous cell lung carcinoma	77	7	1.1074e-05	0.000816709	KCNN3:ZSCAN12:GPX6:ZNF311:OR2J3:OR2J2:OR14J1
GWAScatalog	White matter integrity (fractional anisotropy)	15	4	1.16064e-05	0.000841942	RPL37A:OR2J2:SPIRE2:TCF25
GWAScatalog	Occipital lobe volume	6	3	1.86214e-05	0.00132903	THBS3:CENPW:DAAM1
GWAScatalog	Urate levels	234	11	2.2111e-05	0.00155304	DPM3:TRIM46:MTX1:PKLR:GON4L:LMNA:MECOM:OR12D2:PRKAG2:CLDN23:METTL10
GWAScatalog	Optic disc size	89	7	2.87204e-05	0.00198575	EFNA3:FOXP1:KIF6:CENPW:SUFU:BMP4:DAAM1
GWAScatalog	Lateral ventricular volume in normal aging	7	3	3.235e-05	0.00213655	MLLT10:NUAK1:C16orf95
GWAScatalog	Ulna and radius bone mineral density	7	3	3.235e-05	0.00213655	GABBR1:WNT16:FAM3C
GWAScatalog	Intracranial volume	7	3	3.235e-05	0.00213655	CENPW:MAPT:STH
GWAScatalog	Offspring birth weight	125	8	3.45125e-05	0.00224585	KCNN3:DCST2:HHIP:AMZ1:GNA12:ENPP2:LPAR1:EDEM2
GWAScatalog	Waist-to-hip ratio adjusted for BMI x sex x age interaction (4df test)	299	12	4.44222e-05	0.00284882	ANAPC10:ABCE1:ACTR1A:SUFU:TRIM8:ARL3:KCNJ16:EDEM2:MMP24:EIF6:FAM83C:GDF5
GWAScatalog	Periventricular white matter hyperintensities	41	5	5.03058e-05	0.00315791	GON4L:CALCRL:PLEKHG1:ANGPT1:C16orf95
GWAScatalog	Skin pigmentation traits	8	3	5.13829e-05	0.00315791	SPATA33:FANCA:MC1R
GWAScatalog	Bone mineral density (paediatric	8	3	5.13829e-05	0.00315791	CPED1:WNT16:FAM3C
GWAScatalog	Chronic obstructive pulmonary disease	137	8	6.63234e-05	0.00402029	MECOM:HHIP:ZSCAN12:OR12D3:AMZ1:MFHAS1:CCDC91:EFCAB5
GWAScatalog	Waist-to-hip ratio adjusted for BMI (age >50)	178	9	7.14611e-05	0.00426321	ACTR1A:SUFU:TRIM8:ARL3:EDEM2:MMP24:EIF6:FAM83C:GDF5
GWAScatalog	Male-pattern baldness	221	10	7.22578e-05	0.00426321	FOXD2:SUPT3H:CENPW:ANGPT1:FAM53B:MAPT:STH:ARL17B:LRRC37A:LRRC37A2:ARL17A:WNT3
GWAScatalog	Daytime sleep phenotypes	144	8	9.41523e-05	0.00548189	HHIP:TRIM27:ZNF311:OR2B3:OR2J3:OR2J2:AMZ1:GNA12
GWAScatalog	Handedness (non-right-handed vs right-handed)	2	2	9.72821e-05	0.00551889	MAPT:WNT3
GWAScatalog	Femoral neck size	2	2	9.72821e-05	0.00551889	HHIP:GDF5
GWAScatalog	FEV1	148	8	0.000113987	0.00638471	RDH14:FOXP1:MECOM:OTUD4:CCDC91:MSRB3:WWP2:UQCC1
GWAScatalog	Alcohol use disorder (total score)	26	4	0.000116748	0.00644487	SLC39A8:MAPT:STH:WNT3
GWAScatalog	Medication use (agents acting on the renin-angiotensin system)	111	7	0.000117974	0.00644487	MECOM:SLC39A8:PLEKHG1:PRKAG2:MFHAS1:MSRA:CHMP1A
GWAScatalog	QRS complex (12-leadsum)	11	3	0.000148115	0.00799277	EFCAB5:NSRP1:MAPT
GWAScatalog	Takayasu arteritis	53	5	0.000175031	0.00933148	GPX6:OR2B3:OR2J3:OR2J2:OR14J1
GWAScatalog	Body size at age 10	250	10	0.000198682	0.0104663	ARHGEF2:CALCRL:MAGI1:BANK1:HHIP:TRIM27:BBS9:CLDN23:MSRA:LRRC37A:LRRC37A2
GWAScatalog	Hand grip strength	122	7	0.000212433	0.011059	FOXP1:BANK1:SLC39A8:TRIM27:FAM3C:MLLT10:WWP2
GWAScatalog	Refractive error	1381	28	0.000220167	0.0113284	EFNA3:EFNA1:SLC50A1:KRTCAP2:MAGI1:FOXP1:BANK1:SLC39A8:HHIP:OTUD4:ZKSCAN3:ZSCAN12:ZSCAN23:GPX6:MAS1L:UBD:CLDN23:MFHAS1:MSRA:ANGPT1:ACTR1A:SUFU:TRIM8:ARL3:MAPT:STH:WNT3:GDF5
GWAScatalog	Cutaneous squamous cell carcinoma	31	4	0.000236416	0.011888	FOXP1:TCF25:MC1R:TUBB3:TUBB3
GWAScatalog	Cortical volume	31	4	0.000236416	0.011888	FOXD2:ENPP2:MSRB3:DAAM1
GWAScatalog	Brown vs. black hair color	32	4	0.000268115	0.0133212	CDK10:TCF25:MC1R:DEF8
GWAScatalog	Serum alkaline phosphatase levels	310	11	0.000270939	0.0133212	KIAA1614:UBD:OR2H2:SUPT3H:SHFM1:TNFRSF11B:COLEC10:TRIM8:AQP9:MAPT:EDEM2
GWAScatalog	Lateral thalamic nuclei volume	3	2	0.000289943	0.0139456	GMNC:SLC39A8
GWAScatalog	Ischemic heart disease in rheumatoid arthritis	3	2	0.000289943	0.0139456	LMNA:WNT16
GWAScatalog	Reaction time	33	4	0.000302753	0.014252	MAPT:ARL17B:LRRC37A:LRRC37A2:ARL17A:WNT3
GWAScatalog	Alzheimer's disease in APOE e4- carriers	33	4	0.000302753	0.014252	KCNN3:ACSL6:MAPT:WNT3
GWAScatalog	Gastric cancer	14	3	0.000319677	0.0147351	MUC1:MTX1:HCN3
GWAScatalog	Neonatal white matter microstructure	14	3	0.000319677	0.0147351	SLC27A3:MECOM:UQCC1
GWAScatalog	White matter hyperintensity volume x hypertension interaction (2df)	34	4	0.000340486	0.0155325	CALCRL:PLEKHG1:LPAR1:C16orf95
GWAScatalog	Monocyte count	375	12	0.000368144	0.0166228	LMNA:KIAA1614:MECOM:ANAPC10:SLC22A4:SLC22A5:RUNX2:AMZ1:GNA12:LPAR1:FANCA:SSH2
GWAScatalog	Waist-to-hip ratio adjusted for body mass index	96	6	0.000382646	0.0171031	DCST2:CALCRL:SPATA5:HHIP:BMP4:GDF5
GWAScatalog	Urinary albumin-to-creatinine ratio in non-diabetics	16	3	0.000484696	0.0212354	TRIM46:MUC1:THBS3
GWAScatalog	Physiological traits	16	3	0.000484696	0.0212354	RDH14:TNFRSF11B:COLEC10
GWAScatalog	General factor of neuroticism	66	5	0.000491466	0.021321	CLDN23:MFHAS1:MSRA:MAPT:WNT3
GWAScatalog	Medication use (calcium channel blockers)	68	5	0.000564205	0.023768	MECOM:PLEKHG1:PRKAG2:MFHAS1:CHMP1A
GWAScatalog	Ulcerative colitis	286	10	0.000575722	0.023768	ACSL6:IL3:CSF2:PDLIM4:SLC22A4:SLC22A5:AMZ1:GNA12:TRIM8:FAM53B
GWAScatalog	Urea levels	4	2	0.000576106	0.023768	MTX1:PRKAG2
GWAScatalog	Handedness (left-handed vs. right-handed)	4	2	0.000576106	0.023768	MAPT:WNT3
GWAScatalog	Childhood and early adolescence aggressive behavior	4	2	0.000576106	0.023768	MECOM:TRIM27
GWAScatalog	White blood cell count	452	13	0.000580102	0.023768	LMNA:KIAA1614:CALCRL:FOXP1:MECOM:SLC22A4:SLC22A5:GABBR1:EYA4:AMZ1:SUFU:FAM53B:SSH2
GWAScatalog	Age at first birth	70	5	0.000644741	0.0261741	GATAD2B:DENND4B:CRTC2:SLC39A1:CREB3L4
GWAScatalog	Primary tooth development (time to first tooth eruption)	18	3	0.000696063	0.0280007	MSRB3:BMP4:KCNJ16
GWAScatalog	Waist circumference adjusted for BMI (joint analysis main effects and smoking interaction)	73	5	0.000781302	0.0311465	HHIP:SLC22A4:GNA12:SUFU:CCDC91
GWAScatalog	Bone ultrasound measurement (broadband ultrasound attenuation)	19	3	0.000820584	0.0324204	WNT16:CLDN23:MFHAS1
GWAScatalog	Diastolic blood pressure	533	14	0.000871081	0.0341109	UBAP2L:EPHA3:MECOM:BANK1:SLC39A8:SLC22A5:CENPW:PLEKHG1:PRKAG2:MCPH1:ARL3:ADAMTS8:WWP2:CHMP1A
GWAScatalog	Waist circumference adjusted for BMI (adjusted for smoking behaviour)	75	5	0.000883623	0.0342009	HHIP:SLC22A4:GNA12:SUFU:CCDC91
GWAScatalog	Alopecia areata	76	5	0.000938371	0.0342009	TRIM27:ZNF311:OR2B3:OR2J3:OR2J2
GWAScatalog	Estimated glomerular filtration rate in non-diabetics	76	5	0.000938371	0.0342009	DPM3:NT5C1B-RDH14:NT5C1B:MAS1L:PRKAG2:FAM53B
GWAScatalog	Vegetable consumption	5	2	0.000953925	0.0342009	INTS3:NUP210L
GWAScatalog	Facial pigmentation	5	2	0.000953925	0.0342009	SPATA33:MC1R
GWAScatalog	Number of children ever born	5	2	0.000953925	0.0342009	SLC27A3:GATAD2B
GWAScatalog	Hair morphology traits	5	2	0.000953925	0.0342009	FANCA:MC1R
GWAScatalog	facial morphology traits (multivariate analysis)	5	2	0.000953925	0.0342009	SUPT3H:RUNX2
GWAScatalog	TB-LM or TBLH-BMD (pleiotropy)	5	2	0.000953925	0.0342009	CPED1:WNT16
GWAScatalog	Osteoarthritis of the hand	5	2	0.000953925	0.0342009	SUPT3H:CCDC91
GWAScatalog	Multiple system atrophy	20	3	0.000958399	0.0342009	LOXL4:MAPT:WNT3
GWAScatalog	Keratinocyte cancer (MTAG)	45	4	0.00100515	0.0355823	FOXP1:ZNF276:MC1R:DEF8
GWAScatalog	General cognitive ability	159	7	0.00104206	0.036596	GATAD2B:FOXP1:BANK1:SLC39A8:OR5V1:MAPT:WNT3
GWAScatalog	Knee osteoarthritis	21	3	0.00111004	0.0386764	MAGI1:WWP2:GDF5
GWAScatalog	White matter hyperintensity volume (adjusted for hypertension)	47	4	0.00118495	0.0407628	CALCRL:PLEKHG1:LPAR1:C16orf95
GWAScatalog	Neuroticism	119	6	0.00118834	0.0407628	MAGI1:CENPW:CLDN23:MFHAS1:MAPT:STH
GWAScatalog	Lumbar spine bone mineral density	48	4	0.00128279	0.0436643	SUPT3H:WNT16:TNFRSF11B:MAPT
GWAScatalog	Pulmonary function	49	4	0.00138615	0.0467663	MECOM:HHIP:ZKSCAN3:OR12D2
GWAScatalog	Basal cell carcinoma	83	5	0.00139506	0.0467663	FOXP1:CHMP1A:SPIRE2:MC1R:DEF8
GWAScatalog	Non-cardia gastric cancer	6	2	0.00142158	0.0472968	MUC1:ASH1L
Chemical_and_Genetic_pertubation	NIKOLSKY_BREAST_CANCER_1Q21_AMPLICON	37	16	4.63575e-23	1.57847e-19	DCST2:DCST1:EFNA4:EFNA3:EFNA1:SLC50A1:DPM3:KRTCAP2:TRIM46:MUC1:THBS3:MTX1:GBA:HCN3:PKLR:RUSC1	http://www.gsea-msigdb.org/gsea/msigdb/human/geneset/NIKOLSKY_BREAST_CANCER_1Q21_AMPLICON
Chemical_and_Genetic_pertubation	NIKOLSKY_BREAST_CANCER_16Q24_AMPLICON	50	13	1.45568e-15	2.47829e-12	CHMP1A:SPATA33:CDK10:SPATA2L:ZNF276:FANCA:SPIRE2:TCF25:MC1R:TUBB3:TUBB3:DEF8:DBNDD1:GAS8	http://www.gsea-msigdb.org/gsea/msigdb/human/geneset/NIKOLSKY_BREAST_CANCER_16Q24_AMPLICON
Chemical_and_Genetic_pertubation	ROYLANCE_BREAST_CANCER_16Q_COPY_NUMBER_UP	61	8	1.47935e-07	0.000167906	ZNF276:FANCA:SPIRE2:TCF25:MC1R:DEF8:DBNDD1:GAS8	http://www.gsea-msigdb.org/gsea/msigdb/human/geneset/ROYLANCE_BREAST_CANCER_16Q_COPY_NUMBER_UP
Chemical_and_Genetic_pertubation	NIKOLSKY_BREAST_CANCER_20Q11_AMPLICON	31	6	5.1697e-07	0.000440071	EDEM2:MMP24:EIF6:FAM83C:UQCC1:GDF5	http://www.gsea-msigdb.org/gsea/msigdb/human/geneset/NIKOLSKY_BREAST_CANCER_20Q11_AMPLICON
Positional_gene_sets	chr1q22	48	21	4.35149e-30	1.30545e-27	EFNA1:SLC50A1:DPM3:KRTCAP2:TRIM46:MUC1:THBS3:MTX1:GBA:HCN3:PKLR:RUSC1:ASH1L:MSTO1:YY1AP1:DAP3:GON4L:KIAA0907:RXFP4:ARHGEF2:LMNA	http://www.gsea-msigdb.org/gsea/msigdb/human/geneset/chr1q22
Positional_gene_sets	chr6p22	115	22	2.21363e-22	3.32044e-20	ZKSCAN3:ZSCAN12:ZSCAN23:GPX6:SCAND3:TRIM27:ZNF311:OR2W1:OR2B3:OR2J3:OR2J2:OR14J1:OR5V1:OR12D3:OR12D2:OR11A1:OR10C1:OR2H1:MAS1L:UBD:GABBR1:OR2H2	http://www.gsea-msigdb.org/gsea/msigdb/human/geneset/chr6p22
Positional_gene_sets	chr1q21	203	20	1.30011e-14	1.30011e-12	INTS3:SLC27A3:GATAD2B:DENND4B:CRTC2:SLC39A1:CREB3L4:JTB:RAB13:RPS27:NUP210L:TPM3:C1orf189:C1orf43:UBAP2L:KCNN3:DCST2:DCST1:EFNA4:EFNA3	http://www.gsea-msigdb.org/gsea/msigdb/human/geneset/chr1q21
Positional_gene_sets	chr16q24	76	14	2.093e-14	1.56975e-12	C16orf95:CHMP1A:SPATA33:CDK10:SPATA2L:ZNF276:FANCA:SPIRE2:TCF25:MC1R:TUBB3:TUBB3:DEF8:DBNDD1:GAS8	http://www.gsea-msigdb.org/gsea/msigdb/human/geneset/chr16q24
Positional_gene_sets	chr17q11	75	6	9.86211e-05	0.00591726	ANKRD13B:CORO6:SSH2:EFCAB5:NSRP1:SLC6A4	http://www.gsea-msigdb.org/gsea/msigdb/human/geneset/chr17q11
Positional_gene_sets	chr10q24	117	7	0.000163925	0.00819625	R3HCC1L:LOXL4:TMEM180:ACTR1A:SUFU:TRIM8:ARL3	http://www.gsea-msigdb.org/gsea/msigdb/human/geneset/chr10q24
Positional_gene_sets	chr8p23	57	5	0.000247368	0.0106015	MCPH1:ANGPT2:CLDN23:MFHAS1:MSRA	http://www.gsea-msigdb.org/gsea/msigdb/human/geneset/chr8p23
Positional_gene_sets	chr20q11	119	6	0.00118834	0.0427598	EDEM2:MMP24:EIF6:FAM83C:UQCC1:GDF5	http://www.gsea-msigdb.org/gsea/msigdb/human/geneset/chr20q11
Positional_gene_sets	chr10p12	48	4	0.00128279	0.0427598	CASC10:SKIDA1:MLLT10:DNAJC1	http://www.gsea-msigdb.org/gsea/msigdb/human/geneset/chr10p12
Wikipathways	WP_GPCRS_CLASS_A_RHODOPSINLIKE	254	12	8.85498e-06	0.0064907	OR2W1:OR2B3:OR2J3:OR2J2:OR14J1:OR5V1:OR12D3:OR11A1:OR2H1:MAS1L:OR2H2:MC1R	http://www.gsea-msigdb.org/gsea/msigdb/human/geneset/WP_GPCRS_CLASS_A_RHODOPSINLIKE
Curated_gene_sets	NIKOLSKY_BREAST_CANCER_1Q21_AMPLICON	37	16	4.63575e-23	3.01092e-19	DCST2:DCST1:EFNA4:EFNA3:EFNA1:SLC50A1:DPM3:KRTCAP2:TRIM46:MUC1:THBS3:MTX1:GBA:HCN3:PKLR:RUSC1	http://www.gsea-msigdb.org/gsea/msigdb/human/geneset/NIKOLSKY_BREAST_CANCER_1Q21_AMPLICON
Curated_gene_sets	NIKOLSKY_BREAST_CANCER_16Q24_AMPLICON	50	13	1.45568e-15	4.72732e-12	CHMP1A:SPATA33:CDK10:SPATA2L:ZNF276:FANCA:SPIRE2:TCF25:MC1R:TUBB3:TUBB3:DEF8:DBNDD1:GAS8	http://www.gsea-msigdb.org/gsea/msigdb/human/geneset/NIKOLSKY_BREAST_CANCER_16Q24_AMPLICON
Curated_gene_sets	ROYLANCE_BREAST_CANCER_16Q_COPY_NUMBER_UP	61	8	1.47935e-07	0.000320279	ZNF276:FANCA:SPIRE2:TCF25:MC1R:DEF8:DBNDD1:GAS8	http://www.gsea-msigdb.org/gsea/msigdb/human/geneset/ROYLANCE_BREAST_CANCER_16Q_COPY_NUMBER_UP
Curated_gene_sets	NIKOLSKY_BREAST_CANCER_20Q11_AMPLICON	31	6	5.1697e-07	0.00083943	EDEM2:MMP24:EIF6:FAM83C:UQCC1:GDF5	http://www.gsea-msigdb.org/gsea/msigdb/human/geneset/NIKOLSKY_BREAST_CANCER_20Q11_AMPLICON
Curated_gene_sets	WP_GPCRS_CLASS_A_RHODOPSINLIKE	254	12	8.85498e-06	0.0115026	OR2W1:OR2B3:OR2J3:OR2J2:OR14J1:OR5V1:OR12D3:OR11A1:OR2H1:MAS1L:OR2H2:MC1R	http://www.gsea-msigdb.org/gsea/msigdb/human/geneset/WP_GPCRS_CLASS_A_RHODOPSINLIKE
TF_targets	NFKB_Q6	247	12	6.672e-06	0.00679703	FOXD2:CRTC2:SLC50A1:ASH1L:YY1AP1:DAP3:ARHGEF2:CSF2:PAPPA:ACTR1A:SUFU:FAM175B	http://www.gsea-msigdb.org/gsea/msigdb/human/geneset/NFKB_Q6
TF_targets	ETF_Q6	114	8	1.77088e-05	0.00679703	CRTC2:C1orf43:EFNA3:RUSC1:ASH1L:YY1AP1:DAP3:SKIDA1	http://www.gsea-msigdb.org/gsea/msigdb/human/geneset/ETF_Q6
TF_targets	MAZ_Q6	188	10	1.8288e-05	0.00679703	CRTC2:TPM3:EFNA1:KRTCAP2:TRIM46:ARHGEF2:LMNA:MLLT10:TRIM8:FAM53B	http://www.gsea-msigdb.org/gsea/msigdb/human/geneset/MAZ_Q6
TF_targets	SNIP1_TARGET_GENES	629	18	5.4514e-05	0.0139425	SLC27A3:LMNA:RPL37A:MAGI1:ZKSCAN3:ZSCAN12:ZSCAN23:SCAND3:ZNF311:GABBR1:SHFM1:CASC10:METTL10:BMP4:DAAM1:TCF25:DEF8:EIF6	http://www.gsea-msigdb.org/gsea/msigdb/human/geneset/SNIP1_TARGET_GENES
TF_targets	SRY_01	218	10	6.44651e-05	0.0139425	CRTC2:C1orf43:EFNA4:EFNA1:THBS3:MTX1:SKIDA1:TRIM8:FAM53B:MSRB3	http://www.gsea-msigdb.org/gsea/msigdb/human/geneset/SRY_01
TF_targets	MZF1_01	222	10	7.50271e-05	0.0139425	C1orf43:KCNN3:EFNA4:KRTCAP2:TRIM46:THBS3:MTX1:GABBR1:SKIDA1:MLLT10	http://www.gsea-msigdb.org/gsea/msigdb/human/geneset/MZF1_01
TF_targets	RREB1_01	206	9	0.000216234	0.034443	INTS3:C1orf43:KCNN3:KRTCAP2:TRIM46:THBS3:MTX1:MLLT10:NUAK1	http://www.gsea-msigdb.org/gsea/msigdb/human/geneset/RREB1_01
Canonical_Pathways	WP_GPCRS_CLASS_A_RHODOPSINLIKE	254	12	8.85498e-06	0.0273619	OR2W1:OR2B3:OR2J3:OR2J2:OR14J1:OR5V1:OR12D3:OR11A1:OR2H1:MAS1L:OR2H2:MC1R	http://www.gsea-msigdb.org/gsea/msigdb/human/geneset/WP_GPCRS_CLASS_A_RHODOPSINLIKE
