# Supplementary material for: Unsupervised deep representation learning enables phenotype discovery for genetic association studies of brain imaging
Source: Commun Biol. 2024 Apr 5;7:414. doi: 10.1038/s42003-024-06096-7 (PMC10997628; doi:10.1038/s42003-024-06096-7)
Supplement: Supplementary file 16 — Supplementary Data 14 [file 42003_2024_6096_MOESM16_ESM.xlsx]

## Sheet: Supplementary_Table_10_meta_loc
Supplementary Data 14: Loci table for meta-analysis cohort.
GenomicLocus	Never reported in GWAS catalog	Unique to IDP GWAS	CHR	SNP	POS	A1	A2	P	MODALITY	DIM	Top 1 Cortical Region	Top 1 Cortical Value	Top 2 Cortical Region	Top 2 Cortical Value	Top 1 SubCortical Region	Top 1 SubCortical Value	Top 2 SubCortical Region	Top 2 SubCortical Value	GWAS catalog traits
1	FALSE	TRUE	1	rs4373707	2798712	t	c	8.297e-19	T2	77	Parahippocampal Gyrus, posterior division	0.73045	Cingulate Gyrus, anterior division	0.398349	Pallidum	0.510957	Putamen	0.295646	Brain region volumes, Cortical surface area, Vertex-wise sulcal depth, Whole brain restricted directional diffusion (multivariate analysis), Brain morphology (MOSTest), Brain shape (segment 1), Edge-level brain connectivity (multivariate analysis), Cortical thickness, Vertex-wise cortical surface area, Vertex-wise cortical thickness, Whole brain restricted isotropic diffusion (multivariate analys…
2	FALSE	TRUE	1	rs11805391	19887558	c	g	4.212e-11	T1	32	Temporal Fusiform Cortex, anterior division	0.585444	Juxtapositional Lobule Cortex (formerly Supplementary Motor Cortex)	0.426651	Pallidum	0.429848	Accumbens	0.258407	Brain shape (segment 15), Cortical thickness, Brain morphology (MOSTest), Cortical surface area, Vertex-wise sulcal depth, Vertex-wise cortical surface area, Vertex-wise cortical thickness, Whole brain restricted isotropic diffusion (multivariate analysis), Cortical surface area (MOSTest), Whole brain restricted directional diffusion (multivariate analysis), Whole brain free water diffusion (mult…
3	FALSE	FALSE	1	rs6695779	22505609	a	g	9.066e-11	T2	106	Superior Parietal Lobule	0.478547	Cingulate Gyrus, anterior division	0.352057	Putamen	0.190052	Pallidum	0.137428
4	FALSE	FALSE	1	rs512014	47997658	c	g	1.989e-11	T2	36	Heschl's Gyrus (includes H1 and H2)	0.522623	Cingulate Gyrus, anterior division	0.503521	Pallidum	0.731484	Putamen	0.584259	Edge-level brain connectivity (multivariate analysis), Brain region volumes, Hippocampal tail volume (corrected for total hippocampal volume), aparc-Desikan lh area lingual, aparc-Desikan rh area lingual, aparc-a2009s rh area G-oc-temp-med-Lingual, aparc-DKTatlas rh volume parahippocampal, aparc-Desikan rh volume parahippocampal, aseg global volume 4th-Ventricle, aparc-DKTatlas lh area lingual, a…
4	FALSE	FALSE	1	rs6658111	47980916	t	g	7.759e-36	T2	86	Cuneal Cortex	0.636502	Supracalcarine Cortex	0.498957	Putamen	0.766474	Pallidum	0.619088	Edge-level brain connectivity (multivariate analysis), Brain region volumes, Hippocampal tail volume (corrected for total hippocampal volume), aparc-Desikan lh area lingual, aparc-Desikan rh area lingual, aparc-a2009s rh area G-oc-temp-med-Lingual, aparc-DKTatlas rh volume parahippocampal, aparc-Desikan rh volume parahippocampal, aseg global volume 4th-Ventricle, aparc-DKTatlas lh area lingual, a…
5	FALSE	FALSE	1	rs12086999	51589653	t	g	1.147e-11	T1	97	Central Opercular Cortex	0.714625	Planum Temporale	0.638943	Hippocampus	0.430341	Pallidum	0.305304	Brain region volumes, Total cerebellar volume (excluding Crus I vermis)
6	FALSE	TRUE	1	rs9436978	56123510	a	g	1.895e-12	T1	5	Middle Temporal Gyrus, anterior division	0.596402	Inferior Frontal Gyrus, pars triangularis	0.57032	Hippocampus	0.400733	Pallidum	0.358757	Vertex-wise cortical surface area
7	FALSE	TRUE	1	rs10874759	93630172	a	g	1.479e-11	T2	119	Parietal Operculum Cortex	0.685604	Heschl's Gyrus (includes H1 and H2)	0.628103	Pallidum	0.694057	Putamen	0.582085	Educational attainment (years of education), Educational attainment, Cortical thickness, Educational attainment (MTAG)
8	FALSE	TRUE	1	rs1932350	103365785	t	c	4.993e-19	T2	122	Juxtapositional Lobule Cortex (formerly Supplementary Motor Cortex)	0.647925	Frontal Medial Cortex	0.592206	Pallidum	0.65446	Thalamus	0.225695	Cortical surface area, Vertex-wise cortical surface area, Brain morphology (MOSTest), Vertex-wise sulcal depth, Whole brain free water diffusion (multivariate analysis), Whole brain restricted directional diffusion (multivariate analysis), Whole brain restricted isotropic diffusion (multivariate analysis), Cortical thickness, Vertex-wise cortical thickness
9	FALSE	FALSE	1	rs12730156	113130059	a	g	3.342e-16	T2	121	Frontal Medial Cortex	0.547271	Frontal Pole	0.380572	Hippocampus	0.236446	Lateral Ventricle	0.140148	Educational attainment (MTAG), Educational attainment (years of education), BA-exvivo lh area V2, Occipital area (unadjusted for global measures), Vertex-wise cortical surface area, Brain morphology (MOSTest), Cortical surface area (MOSTest), Cortical surface area, Vertex-wise sulcal depth, Brain shape (segment 117), Cortical thickness, Vertex-wise cortical thickness, Whole brain restricted isotr…
10	FALSE	FALSE	1	rs12139133	119495315	t	c	9.624e-13	T2	59	Frontal Medial Cortex	0.535568	Paracingulate Gyrus	0.416987	Accumbens	0.465914	Putamen	0.197579	Edge-level brain connectivity (multivariate analysis), Whole brain restricted isotropic diffusion (multivariate analysis), Whole brain restricted directional diffusion (multivariate analysis), Brain morphology (min-P), Cortical surface area (min-P), Cortical thickness, Brain morphology (MOSTest), Vertex-wise cortical thickness, Brain shape (segment 22), Cortical surface area, Vertex-wise cortical…
10	FALSE	FALSE	1	rs12088206	119523570	t	c	1.438e-14	T2	92	Cuneal Cortex	0.591933	Precuneous Cortex	0.529698	Thalamus	0.254109	Lateral Ventricle	0.205542	Edge-level brain connectivity (multivariate analysis), Whole brain restricted isotropic diffusion (multivariate analysis), Whole brain restricted directional diffusion (multivariate analysis), Brain morphology (min-P), Cortical surface area (min-P), Cortical thickness, Brain morphology (MOSTest), Vertex-wise cortical thickness, Brain shape (segment 22), Cortical surface area, Vertex-wise cortical…
11	FALSE	TRUE	1	rs12743084	155161168	c	g	4.983e-15	T1	33	Paracingulate Gyrus	0.590613	Planum Polare	0.589069	Caudate	0.465908	Thalamus	0.421037	Brain shape (segment 1), Cortical surface area, Edge-level brain connectivity (multivariate analysis), Vertex-wise cortical surface area, Vertex-wise sulcal depth, Whole brain restricted directional diffusion (multivariate analysis), Brain shape (segment 117), Node-level brain connectivity (multivariate analysis), Brain region volumes, Cortical thickness, Vertex-wise cortical thickness, Whole bra…
11	FALSE	TRUE	1	rs72704117	155175089	t	c	4.734e-14	T1	92	Insular Cortex	0.714688	Superior Temporal Gyrus, anterior division	0.583435	Pallidum	0.628775	Putamen	0.434888	Brain shape (segment 1), Cortical surface area, Edge-level brain connectivity (multivariate analysis), Vertex-wise cortical surface area, Vertex-wise sulcal depth, Whole brain restricted directional diffusion (multivariate analysis), Brain shape (segment 117), Node-level brain connectivity (multivariate analysis), Brain region volumes, Cortical thickness, Vertex-wise cortical thickness, Whole bra…
12	FALSE	FALSE	1	rs3795503	180905694	t	c	5.855e-19	T1	24	Insular Cortex	0.713044	Heschl's Gyrus (includes H1 and H2)	0.613669	Pallidum	0.729206	Putamen	0.448044	White matter microstructure (fractional anisotropy), Node-level brain connectivity (multivariate analysis), Cortical surface area, Vertex-wise cortical surface area, Whole brain free water diffusion (multivariate analysis)
13	FALSE	TRUE	1	rs17345153	205179997	a	g	1.072e-11	T2	70	Heschl's Gyrus (includes H1 and H2)	0.73949	Parietal Operculum Cortex	0.668662	Accumbens	0.513832	Amygdala	0.231801	Brain morphology (MOSTest), Cortical surface area, Whole brain restricted isotropic diffusion (multivariate analysis), Vertex-wise cortical surface area
14	TRUE	TRUE	1	rs640031	210467028	a	g	6.67e-11	T2	23	Middle Temporal Gyrus, temporooccipital part	0.570338	Parahippocampal Gyrus, posterior division	0.476469	Putamen	0.629205	Pallidum	0.360776
15	FALSE	TRUE	1	rs755576	215134722	a	g	1.737e-11	T1	81	Inferior Temporal Gyrus, anterior division	0.613521	Planum Polare	0.569335	Hippocampus	0.235531	Amygdala	0.220706	Cortical thickness (min-P), Brain morphology (min-P), Cortical thickness (MOSTest), Brain region volumes, aparc-a2009s lh thickness S-cingul-Marginalis, aparc-a2009s lh thickness S-intrapariet+P-trans, Brain shape (segment 1), Node-level brain connectivity (multivariate analysis), Cortical surface area, Cortical thickness, Vertex-wise cortical surface area, Vertex-wise cortical thickness, Brain m…
15	FALSE	TRUE	1	rs1452628	215139887	a	t	5.052e-17	T1	91	Juxtapositional Lobule Cortex (formerly Supplementary Motor Cortex)	0.883143	Planum Polare	0.420482	Pallidum	0.754404	Accumbens	0.199885	Cortical thickness (min-P), Brain morphology (min-P), Cortical thickness (MOSTest), Brain region volumes, aparc-a2009s lh thickness S-cingul-Marginalis, aparc-a2009s lh thickness S-intrapariet+P-trans, Brain shape (segment 1), Node-level brain connectivity (multivariate analysis), Cortical surface area, Cortical thickness, Vertex-wise cortical surface area, Vertex-wise cortical thickness, Brain m…
16	FALSE	TRUE	1	rs76109497	228157363	a	g	1.759e-11	T2	122	Juxtapositional Lobule Cortex (formerly Supplementary Motor Cortex)	0.647925	Frontal Medial Cortex	0.592206	Pallidum	0.65446	Thalamus	0.225695	Brain morphology (MOSTest), Cortical surface area, Vertex-wise cortical surface area
17	FALSE	TRUE	2	rs4832605	18722424	t	c	4.288e-18	T2	47	Frontal Operculum Cortex	0.598699	Intracalcarine Cortex	0.589338	Amygdala	0.579855	Accumbens	0.528497	Brain shape (segment 1), Cortical surface area, Edge-level brain connectivity (multivariate analysis), Cortical thickness, Vertex-wise cortical surface area, Vertex-wise sulcal depth, Brain morphology (MOSTest), Whole brain restricted isotropic diffusion (multivariate analysis), Whole brain free water diffusion (multivariate analysis), Whole brain restricted directional diffusion (multivariate an…
18	FALSE	TRUE	2	rs6740960	42181679	a	t	1.737e-10	T1	92	Insular Cortex	0.714688	Superior Temporal Gyrus, anterior division	0.583435	Pallidum	0.628775	Putamen	0.434888	Left presubiculum volume (body)
19	FALSE	TRUE	2	rs7605118	54690676	a	c	1.359e-10	T2	52	Planum Temporale	0.655186	Parietal Operculum Cortex	0.545192	Amygdala	0.240737	Putamen	0.111941	Brain shape (segment 56)
20	FALSE	TRUE	2	rs149801367	60647456	a	t	1.107e-10	T1	104	Frontal Operculum Cortex	0.593725	Insular Cortex	0.50903	Pallidum	0.62048	Putamen	0.458397	Brain shape (segment 5), Cortical surface area, Vertex-wise cortical surface area, Whole brain free water diffusion (multivariate analysis), Cortical surface area (MOSTest), Cortical thickness, Vertex-wise cortical thickness, Dorsomedial frontal area (unadjusted for global measures), Brain morphology (min-P), Cortical surface area (min-P), Cortical thickness (MOSTest), Brain morphology (MOSTest),…
21	FALSE	TRUE	2	rs6546176	65977031	c	g	1.948e-36	T2	20	Juxtapositional Lobule Cortex (formerly Supplementary Motor Cortex)	0.665264	Cuneal Cortex	0.525563	Putamen	0.595817	Pallidum	0.529301	Brain region volumes, Brain morphology (min-P), Cortical surface area (min-P), Cortical surface area (MOSTest), Educational attainment, Node-level brain connectivity (multivariate analysis), Whole brain restricted isotropic diffusion (multivariate analysis), Whole brain free water diffusion (multivariate analysis), Cortical surface area, Brain morphology (MOSTest), Edge-level brain connectivity (…
21	FALSE	TRUE	2	rs6744162	66060863	t	c	1.801e-11	T2	94	Frontal Medial Cortex	0.6982	Planum Polare	0.681344	Brain-Stem	0.391528	Accumbens	0.373064	Brain region volumes, Brain morphology (min-P), Cortical surface area (min-P), Cortical surface area (MOSTest), Educational attainment, Node-level brain connectivity (multivariate analysis), Whole brain restricted isotropic diffusion (multivariate analysis), Whole brain free water diffusion (multivariate analysis), Cortical surface area, Brain morphology (MOSTest), Edge-level brain connectivity (…
22	FALSE	TRUE	2	rs139727960	71936759	a	c	7.471e-11	T1	126	Superior Temporal Gyrus, anterior division	0.688313	Frontal Operculum Cortex	0.618286	Amygdala	0.243916	Accumbens	0.23358	White matter microstructure (mode of anisotropy), Cortical thickness, Vertex-wise cortical thickness, Brain morphology (MOSTest), Vertex-wise sulcal depth, Whole brain restricted directional diffusion (multivariate analysis), Whole brain restricted isotropic diffusion (multivariate analysis), Whole brain free water diffusion (multivariate analysis), Cortical surface area, Vertex-wise cortical sur…
22	FALSE	TRUE	2	rs11688735	71873433	c	g	1.231e-11	T1	57	Frontal Operculum Cortex	0.52841	Middle Temporal Gyrus, anterior division	0.413635	Pallidum	0.601383	Putamen	0.350349	White matter microstructure (mode of anisotropy), Cortical thickness, Vertex-wise cortical thickness, Brain morphology (MOSTest), Vertex-wise sulcal depth, Whole brain restricted directional diffusion (multivariate analysis), Whole brain restricted isotropic diffusion (multivariate analysis), Whole brain free water diffusion (multivariate analysis), Cortical surface area, Vertex-wise cortical sur…
22	FALSE	TRUE	2	rs2217222	71955772	t	c	1.481e-23	T1	126	Superior Temporal Gyrus, anterior division	0.688313	Frontal Operculum Cortex	0.618286	Amygdala	0.243916	Accumbens	0.23358	White matter microstructure (mode of anisotropy), Cortical thickness, Vertex-wise cortical thickness, Brain morphology (MOSTest), Vertex-wise sulcal depth, Whole brain restricted directional diffusion (multivariate analysis), Whole brain restricted isotropic diffusion (multivariate analysis), Whole brain free water diffusion (multivariate analysis), Cortical surface area, Vertex-wise cortical sur…
23	FALSE	TRUE	2	rs10194216	72534469	t	g	2.179e-12	T2	124	Superior Temporal Gyrus, anterior division	0.591876	Frontal Operculum Cortex	0.49119	Putamen	0.439802	Pallidum	0.336422	Schizophrenia, Whole brain restricted isotropic diffusion (multivariate analysis), Vertex-wise sulcal depth, Cortical surface area, Vertex-wise cortical surface area
23	FALSE	TRUE	2	rs55707322	72358959	a	c	2.498e-13	T2	108	Superior Temporal Gyrus, anterior division	0.574172	Frontal Medial Cortex	0.482354	Accumbens	0.330645	Pallidum	0.211247	Schizophrenia, Whole brain restricted isotropic diffusion (multivariate analysis), Vertex-wise sulcal depth, Cortical surface area, Vertex-wise cortical surface area
24	FALSE	TRUE	2	rs71422586	119339574	c	g	5.608e-11	T2	116	Intracalcarine Cortex	0.821682	Supracalcarine Cortex	0.811809	Putamen	0.522195	Pallidum	0.416794	Brain morphology (MOSTest), Cortical surface area (MOSTest), Cortical surface area, Vertex-wise sulcal depth, Vertex-wise cortical surface area, Whole brain restricted directional diffusion (multivariate analysis), Brain shape (segment 2), Whole brain restricted isotropic diffusion (multivariate analysis), Node-level brain connectivity (multivariate analysis), Vertex-wise cortical thickness
24	FALSE	TRUE	2	rs1400736	119040581	c	g	1.647e-10	T1	115	Planum Polare	0.640321	Subcallosal Cortex	0.522749	Thalamus	0.287994	Brain-Stem	0.112855	Brain morphology (MOSTest), Cortical surface area (MOSTest), Cortical surface area, Vertex-wise sulcal depth, Vertex-wise cortical surface area, Whole brain restricted directional diffusion (multivariate analysis), Brain shape (segment 2), Whole brain restricted isotropic diffusion (multivariate analysis), Node-level brain connectivity (multivariate analysis), Vertex-wise cortical thickness
24	FALSE	TRUE	2	rs4849690	119034265	a	g	6.585e-17	T1	115	Planum Polare	0.640321	Subcallosal Cortex	0.522749	Thalamus	0.287994	Brain-Stem	0.112855	Brain morphology (MOSTest), Cortical surface area (MOSTest), Cortical surface area, Vertex-wise sulcal depth, Vertex-wise cortical surface area, Whole brain restricted directional diffusion (multivariate analysis), Brain shape (segment 2), Whole brain restricted isotropic diffusion (multivariate analysis), Node-level brain connectivity (multivariate analysis), Vertex-wise cortical thickness
25	FALSE	TRUE	2	rs148912137	145658303	t	c	1.02e-12	T1	109	Middle Temporal Gyrus, anterior division	0.507424	Paracingulate Gyrus	0.461496	Pallidum	0.409806	Putamen	0.289292	Edge-level brain connectivity (multivariate analysis), Vertex-wise sulcal depth, Brain shape (segment 7), Cortical surface area (MOSTest), Brain morphology (MOSTest), Whole brain restricted isotropic diffusion (multivariate analysis), Whole brain restricted directional diffusion (multivariate analysis)
26	FALSE	FALSE	2	rs13384908	188190475	a	g	3.546e-15	T1	98	Parahippocampal Gyrus, anterior division	0.636749	Occipital Fusiform Gyrus	0.434498	Pallidum	0.648413	Caudate	0.455258	White matter hyperintensities, White matter hyperintensity volume, White matter hyperintensity volume (adjusted for hypertension), White matter hyperintensity volume x hypertension interaction (2df), Whole brain free water diffusion (multivariate analysis), Cortical surface area (MOSTest), Brain morphology (MOSTest), Cortical surface area, Edge-level brain connectivity (multivariate analysis), No…
27	FALSE	TRUE	2	rs6714578	200485487	a	g	1.543e-16	T1	127	Occipital Fusiform Gyrus	0.604972	Intracalcarine Cortex	0.363129	Accumbens	0.344535	Caudate	0.239373	Brain morphology (MOSTest), Whole brain restricted isotropic diffusion (multivariate analysis), Whole brain free water diffusion (multivariate analysis), Whole brain restricted directional diffusion (multivariate analysis)
28	FALSE	FALSE	2	rs115600411	204121145	c	g	4.816e-12	T2	6	Parietal Operculum Cortex	0.572951	Frontal Operculum Cortex	0.557557	Brain-Stem	0.411628	Putamen	0.13733	Alzheimer’s disease polygenic risk score (upper quantile vs lower quantile), White matter integrity (fractional anisotropy), White matter fractional anisotropy x age interaction (2df), White matter microstructure (mean diusivities), Migraine and/or pulse pressure, White matter microstructure (radial diusivities), White matter microstructure (fractional anisotropy), White matter hyperintensities, …
29	FALSE	FALSE	2	rs60603116	217431561	a	t	3.079e-15	T1	95	Juxtapositional Lobule Cortex (formerly Supplementary Motor Cortex)	0.410549	Parahippocampal Gyrus, posterior division	0.404683	Pallidum	0.622588	Caudate	0.511754	Brain morphology (MOSTest), Vertex-wise cortical thickness, Cortical surface area, Vertex-wise sulcal depth, Vertex-wise cortical surface area, Brain shape (segment 86), Cortical thickness, Whole brain restricted isotropic diffusion (multivariate analysis), Whole brain restricted directional diffusion (multivariate analysis)
30	TRUE	TRUE	2	rs2568193	218477714	t	c	4.231e-13	T2	88	Middle Temporal Gyrus, temporooccipital part	0.479073	Frontal Operculum Cortex	0.395158	Putamen	0.670506	Pallidum	0.438414
31	FALSE	TRUE	2	rs2234675	223085955	t	g	4.815e-11	T2	119	Parietal Operculum Cortex	0.685604	Heschl's Gyrus (includes H1 and H2)	0.628103	Pallidum	0.694057	Putamen	0.582085	Brain region volumes, aseg lh volume Cerebellum-Cortex, aseg rh volume Cerebellum-Cortex, Brain morphology (MOSTest)
32	FALSE	TRUE	3	rs35781969	24955022	t	c	6.323e-11	T2	4	Planum Temporale	0.733253	Parietal Operculum Cortex	0.70011	Amygdala	0.448435	Hippocampus	0.364507	Vertex-wise sulcal depth
33	FALSE	TRUE	3	rs17279437	45814094	a	g	6.762e-12	T2	31	Middle Frontal Gyrus	0.455737	Superior Parietal Lobule	0.421706	Accumbens	0.463324	Brain-Stem	0.327648	Cortical thickness (MOSTest), Brain morphology (MOSTest), Cortical thickness, Cortical surface area, Vertex-wise cortical surface area, Vertex-wise cortical thickness, Whole brain free water diffusion (multivariate analysis), Whole brain restricted directional diffusion (multivariate analysis), Brain shape (segment 10), Edge-level brain connectivity (multivariate analysis), Vertex-wise sulcal dep…
34	FALSE	TRUE	3	rs28528848	66085647	a	g	6.894e-11	T2	26	Paracingulate Gyrus	0.678247	Cingulate Gyrus, anterior division	0.381769	Pallidum	0.314682	Putamen	0.29151	Vertex-wise cortical thickness, Vertex-wise sulcal depth, Brain morphology (MOSTest), Cortical surface area, Vertex-wise cortical surface area, Cortical surface area (MOSTest), Brain shape (segment 1), Whole brain restricted isotropic diffusion (multivariate analysis), Whole brain restricted directional diffusion (multivariate analysis), Whole brain free water diffusion (multivariate analysis), C…
34	FALSE	TRUE	3	rs73833356	66027343	a	g	1.485e-15	T2	97	Middle Temporal Gyrus, temporooccipital part	0.564641	Superior Temporal Gyrus, anterior division	0.465414	Putamen	0.569835	Pallidum	0.411759	Vertex-wise cortical thickness, Vertex-wise sulcal depth, Brain morphology (MOSTest), Cortical surface area, Vertex-wise cortical surface area, Cortical surface area (MOSTest), Brain shape (segment 1), Whole brain restricted isotropic diffusion (multivariate analysis), Whole brain restricted directional diffusion (multivariate analysis), Whole brain free water diffusion (multivariate analysis), C…
34	FALSE	TRUE	3	rs782721	66338612	a	g	1.156e-10	T2	20	Juxtapositional Lobule Cortex (formerly Supplementary Motor Cortex)	0.665264	Cuneal Cortex	0.525563	Putamen	0.595817	Pallidum	0.529301	Vertex-wise cortical thickness, Vertex-wise sulcal depth, Brain morphology (MOSTest), Cortical surface area, Vertex-wise cortical surface area, Cortical surface area (MOSTest), Brain shape (segment 1), Whole brain restricted isotropic diffusion (multivariate analysis), Whole brain restricted directional diffusion (multivariate analysis), Whole brain free water diffusion (multivariate analysis), C…
35	FALSE	TRUE	3	rs7624274	71578737	a	t	1.075e-14	T1	124	Juxtapositional Lobule Cortex (formerly Supplementary Motor Cortex)	0.672625	Inferior Temporal Gyrus, temporooccipital part	0.644006	Pallidum	0.349808	Accumbens	0.126847	Brain morphology (MOSTest), Brain region volumes, Educational attainment (years of education), Cortical thickness, Cortical surface area, Vertex-wise sulcal depth, Vertex-wise cortical surface area, Vertex-wise cortical thickness, Brain shape (segment 1), General cognitive ability, Cognitive aspects of educational attainment, Cognitive performance, Cognitive performance (MTAG), Cognitive ability,…
36	FALSE	TRUE	3	rs59541469	89501671	t	c	7.581e-24	T1	60	Juxtapositional Lobule Cortex (formerly Supplementary Motor Cortex)	0.623788	Insular Cortex	0.372096	Caudate	0.647189	Accumbens	0.48491	Brain morphology (min-P), Subcortical volume (min-P), Cortical thickness (MOSTest), Brain rsFMRI measurement (functional connectivity) (Net100_Pair34_48), Brain region volumes, Brain rsFMRI measurement (functional connectivity) (Net100_Pair29_44), Brain morphology (MOSTest), Cortical thickness, Brain rsFMRI measurement (functional connectivity) (Net100_Pair2_29), Brain rsFMRI measurement (functio…
37	TRUE	TRUE	3	rs73156375	93781615	t	g	3.392e-11	T1	60	Juxtapositional Lobule Cortex (formerly Supplementary Motor Cortex)	0.623788	Insular Cortex	0.372096	Caudate	0.647189	Accumbens	0.48491
38	TRUE	TRUE	3	rs1387647	99826942	t	g	8.081e-12	T1	79	Planum Polare	0.732207	Superior Temporal Gyrus, anterior division	0.63379	Brain-Stem	0.279146	Hippocampus	0.115998
39	FALSE	FALSE	3	rs6806605	104666970	a	c	5.492e-11	T1	80	Supramarginal Gyrus, anterior division	0.482682	Planum Temporale	0.479558	Pallidum	0.294282	Putamen	0.14846	Cortical surface area, aparc-a2009s rh area Pole-occipital, Cortical thickness (MOSTest), Cortical thickness, Vertex-wise cortical thickness, Brain morphology (MOSTest), Brain shape (segment 1), Vertex-wise cortical surface area, Vertex-wise sulcal depth, Whole brain restricted directional diffusion (multivariate analysis), aparc-DKTatlas rh volume cuneus, Cortical surface area (visual PC2), apar…
40	FALSE	TRUE	3	rs587926	124883086	a	c	1.265e-11	T1	127	Occipital Fusiform Gyrus	0.604972	Intracalcarine Cortex	0.363129	Accumbens	0.344535	Caudate	0.239373	Brain morphology (MOSTest), Brain shape (segment 1), Cortical thickness, Vertex-wise cortical surface area, Vertex-wise cortical thickness, Cortical surface area (MOSTest), Cortical surface area, Vertex-wise sulcal depth, Whole brain restricted isotropic diffusion (multivariate analysis), Whole brain free water diffusion (multivariate analysis), Whole brain restricted directional diffusion (multi…
41	FALSE	TRUE	3	rs572076167	132434862	t	g	1.089e-11	T2	60	Precuneous Cortex	0.354094	Middle Temporal Gyrus, temporooccipital part	0.344987	Lateral Ventricle	0.28276	Pallidum	0.161202	Brain shape (segment 3), Brain morphology (MOSTest)
42	FALSE	TRUE	3	rs9809852	138696439	t	c	2.621e-16	T1	122	Frontal Operculum Cortex	0.530629	Temporal Fusiform Cortex, anterior division	0.381398	Hippocampus	0.315504	Pallidum	0.208254	Brain morphology (MOSTest), Brain shape (segment 7), Cortical thickness, Cortical surface area, Vertex-wise sulcal depth, Vertex-wise cortical surface area, Vertex-wise cortical thickness, Whole brain restricted isotropic diffusion (multivariate analysis), Whole brain restricted directional diffusion (multivariate analysis)
43	FALSE	FALSE	3	rs2651316	147059334	a	g	1.533e-13	T1	68	Middle Temporal Gyrus, anterior division	0.622884	Planum Temporale	0.554296	Pallidum	0.472988	Accumbens	0.31626	Edge-level brain connectivity (multivariate analysis), Node-level brain connectivity (multivariate analysis), Subcortical volume (MOSTest), Brain morphology (min-P), Cortical surface area (MOSTest), Cortical surface area (min-P), Cortical thickness (MOSTest), Brain morphology (MOSTest), Cortical surface area, Brain region volumes, Parietal lobe volume, Cortical volume, aparc-Desikan lh area supra…
43	FALSE	FALSE	3	rs2279829	147106319	t	c	2.907e-11	T1	6	Frontal Operculum Cortex	0.504037	Paracingulate Gyrus	0.446973	Pallidum	0.519683	Brain-Stem	0.19732	Edge-level brain connectivity (multivariate analysis), Node-level brain connectivity (multivariate analysis), Subcortical volume (MOSTest), Brain morphology (min-P), Cortical surface area (MOSTest), Cortical surface area (min-P), Cortical thickness (MOSTest), Brain morphology (MOSTest), Cortical surface area, Brain region volumes, Parietal lobe volume, Cortical volume, aparc-Desikan lh area supra…
44	TRUE	TRUE	3	rs73011590	155239730	t	c	7.702e-12	T1	74	Central Opercular Cortex	0.710262	Parietal Operculum Cortex	0.646474	Pallidum	0.605722	Amygdala	0.188412
45	FALSE	TRUE	3	rs9835833	168756827	a	g	8.89e-13	T2	87	Supracalcarine Cortex	0.595009	Middle Temporal Gyrus, anterior division	0.526748	Pallidum	0.466114	Brain-Stem	0.308838	Educational attainment (years of education), Educational attainment, Educational attainment (MTAG), Whole brain restricted directional diffusion (multivariate analysis)
45	FALSE	TRUE	3	rs77683650	168969370	a	g	3.504e-11	T2	37	Juxtapositional Lobule Cortex (formerly Supplementary Motor Cortex)	0.457414	Parahippocampal Gyrus, posterior division	0.408496	Amygdala	0.252215	Hippocampus	0.157845	Educational attainment (years of education), Educational attainment, Educational attainment (MTAG), Whole brain restricted directional diffusion (multivariate analysis)
46	FALSE	TRUE	3	rs73040416	177218842	a	g	1.555e-10	T2	4	Planum Temporale	0.733253	Parietal Operculum Cortex	0.70011	Amygdala	0.448435	Hippocampus	0.364507	Cortical surface area, Cortical volume, Cortical thickness, Vertex-wise cortical thickness, Brain morphology (MOSTest), Whole brain restricted isotropic diffusion (multivariate analysis), Cortical surface area (MOSTest), Vertex-wise cortical surface area, Vertex-wise sulcal depth, Whole brain free water diffusion (multivariate analysis), Whole brain restricted directional diffusion (multivariate …
46	FALSE	TRUE	3	rs4857713	177306442	a	t	1.201e-29	T1	41	Parietal Operculum Cortex	0.593018	Inferior Frontal Gyrus, pars triangularis	0.422113	Pallidum	0.591569	Amygdala	0.134174	Cortical surface area, Cortical volume, Cortical thickness, Vertex-wise cortical thickness, Brain morphology (MOSTest), Whole brain restricted isotropic diffusion (multivariate analysis), Cortical surface area (MOSTest), Vertex-wise cortical surface area, Vertex-wise sulcal depth, Whole brain free water diffusion (multivariate analysis), Whole brain restricted directional diffusion (multivariate …
46	FALSE	TRUE	3	rs546190	177276418	a	g	7.447e-13	T1	41	Parietal Operculum Cortex	0.593018	Inferior Frontal Gyrus, pars triangularis	0.422113	Pallidum	0.591569	Amygdala	0.134174	Cortical surface area, Cortical volume, Cortical thickness, Vertex-wise cortical thickness, Brain morphology (MOSTest), Whole brain restricted isotropic diffusion (multivariate analysis), Cortical surface area (MOSTest), Vertex-wise cortical surface area, Vertex-wise sulcal depth, Whole brain free water diffusion (multivariate analysis), Whole brain restricted directional diffusion (multivariate …
47	FALSE	FALSE	3	rs71318332	183354008	a	g	5.381e-11	T2	75	Cuneal Cortex	0.668661	Superior Temporal Gyrus, anterior division	0.607055	Thalamus	0.470769	Pallidum	0.240625
48	FALSE	FALSE	3	rs61067594	190650833	a	g	9.76e-34	T1	98	Parahippocampal Gyrus, anterior division	0.636749	Occipital Fusiform Gyrus	0.434498	Pallidum	0.648413	Caudate	0.455258	Subcortical volume (min-P), Brain morphology (min-P), Nucleus accumbens volume, Cortical thickness (MOSTest), Lateral ventricular volume in normal aging, Brain morphology (MOSTest), Brain region volumes, Hippocampal subfield right CA1 volume (head), Cortical surface area (min-P), aseg lh volume Lateral-Ventricle, HippSubfield rh volume CA1-body, Hippocampal subfield right CA3 volume (body), Hippo…
48	FALSE	FALSE	3	rs13060312	190675956	a	c	2.782e-19	T1	98	Parahippocampal Gyrus, anterior division	0.636749	Occipital Fusiform Gyrus	0.434498	Pallidum	0.648413	Caudate	0.455258	Subcortical volume (min-P), Brain morphology (min-P), Nucleus accumbens volume, Cortical thickness (MOSTest), Lateral ventricular volume in normal aging, Brain morphology (MOSTest), Brain region volumes, Hippocampal subfield right CA1 volume (head), Cortical surface area (min-P), aseg lh volume Lateral-Ventricle, HippSubfield rh volume CA1-body, Hippocampal subfield right CA3 volume (body), Hippo…
49	FALSE	FALSE	4	rs1318947	4761862	a	g	9.183e-13	T2	64	Superior Frontal Gyrus	0.406415	Middle Frontal Gyrus	0.392704	Lateral Ventricle	0.301571	Brain-Stem	0.192789	Vertex-wise cortical surface area, Brain region volumes, Vertex-wise sulcal depth, Whole brain restricted isotropic diffusion (multivariate analysis), Whole brain restricted directional diffusion (multivariate analysis), Whole brain free water diffusion (multivariate analysis), Cortical surface area, Brain morphology (MOSTest), Subcortical volume (MOSTest), Cortical thickness, Vertex-wise cortica…
50	FALSE	TRUE	4	rs17770321	7901040	a	g	5.089e-11	T2	105	Temporal Fusiform Cortex, anterior division	0.381658	Superior Parietal Lobule	0.377225	Lateral Ventricle	0.294537	Thalamus	0.26513	Brain shape (segment 1), Subcortical volume (MOSTest), Vertex-wise sulcal depth, Vertex-wise cortical surface area, Educational attainment, Whole brain free water diffusion (multivariate analysis), Brain morphology (MOSTest)
51	FALSE	TRUE	4	rs17656010	48541973	a	g	2.813e-11	T1	5	Middle Temporal Gyrus, anterior division	0.596402	Inferior Frontal Gyrus, pars triangularis	0.57032	Hippocampus	0.400733	Pallidum	0.358757	Brain shape (segment 3), Vertex-wise sulcal depth, Cortical surface area, Vertex-wise cortical surface area, Brain morphology (MOSTest)
52	TRUE	TRUE	4	rs756227	90069964	t	c	1.766e-10	T2	57	Precuneous Cortex	0.538006	Inferior Temporal Gyrus, anterior division	0.511573	Putamen	0.452908	Pallidum	0.249655
53	FALSE	FALSE	4	rs13107325	103188709	t	c	4.662e-17	T2	67	Heschl's Gyrus (includes H1 and H2)	0.577535	Insular Cortex	0.483572	Pallidum	0.513235	Putamen	0.507521	AmygNuclei lh volume Medial-nucleus, AmygNuclei rh volume Medial-nucleus, AmygNuclei rh volume Cortical-nucleus, aseg rh volume Pallidum, ThalamNuclei lh volume VAmc, aseg lh intensity Putamen, aseg lh intensity Pallidum, aseg lh intensity Accumbens-area, aseg rh intensity Putamen, aseg rh intensity Pallidum, aseg rh intensity Accumbens-area, Cognitive aspects of educational attainment, General c…
54	FALSE	TRUE	4	rs447419	124100556	t	c	8.301e-13	T1	68	Middle Temporal Gyrus, anterior division	0.622884	Planum Temporale	0.554296	Pallidum	0.472988	Accumbens	0.31626	Cortical surface area, Vertex-wise cortical surface area
55	FALSE	FALSE	4	rs11727676	145659064	t	c	8.081e-12	T1	32	Temporal Fusiform Cortex, anterior division	0.585444	Juxtapositional Lobule Cortex (formerly Supplementary Motor Cortex)	0.426651	Pallidum	0.429848	Accumbens	0.258407	Cortical surface area (MOSTest), Cortical surface area, aparc-Desikan lh area cuneus, aparc-a2009s lh volume G-cuneus, aparc-DKTatlas lh volume cuneus, Whole brain restricted directional diffusion (multivariate analysis), Total cerebellar volume (excluding Crus I vermis), aparc-DKTatlas lh volume pericalcarine, aparc-Desikan lh volume pericalcarine, aparc-a2009s lh volume S-calcarine, IDP T1 FAST…
55	FALSE	FALSE	4	rs13141641	145506456	t	c	5.573e-14	T1	13	Occipital Fusiform Gyrus	0.778929	Lingual Gyrus	0.616728	Pallidum	0.655978	Putamen	0.231519	Cortical surface area (MOSTest), Cortical surface area, aparc-Desikan lh area cuneus, aparc-a2009s lh volume G-cuneus, aparc-DKTatlas lh volume cuneus, Whole brain restricted directional diffusion (multivariate analysis), Total cerebellar volume (excluding Crus I vermis), aparc-DKTatlas lh volume pericalcarine, aparc-Desikan lh volume pericalcarine, aparc-a2009s lh volume S-calcarine, IDP T1 FAST…
55	FALSE	FALSE	4	rs2131354	145599908	a	g	4.873e-20	T1	78	Heschl's Gyrus (includes H1 and H2)	0.475653	Insular Cortex	0.464704	Caudate	0.246804	Accumbens	0.218581	Cortical surface area (MOSTest), Cortical surface area, aparc-Desikan lh area cuneus, aparc-a2009s lh volume G-cuneus, aparc-DKTatlas lh volume cuneus, Whole brain restricted directional diffusion (multivariate analysis), Total cerebellar volume (excluding Crus I vermis), aparc-DKTatlas lh volume pericalcarine, aparc-Desikan lh volume pericalcarine, aparc-a2009s lh volume S-calcarine, IDP T1 FAST…
56	FALSE	TRUE	4	rs11937933	149460337	a	g	2.708e-14	T1	34	Supracalcarine Cortex	0.559437	Inferior Temporal Gyrus, temporooccipital part	0.501073	Caudate	0.636278	Accumbens	0.284906	Cortical surface area, Vertex-wise cortical surface area, Whole brain free water diffusion (multivariate analysis), Whole brain restricted isotropic diffusion (multivariate analysis), Brain morphology (MOSTest), Whole brain restricted directional diffusion (multivariate analysis), Brain shape (segment 3), Cortical thickness, Vertex-wise sulcal depth, Vertex-wise cortical thickness
57	FALSE	TRUE	4	rs62348895	187390023	a	g	1.044e-13	T2	37	Juxtapositional Lobule Cortex (formerly Supplementary Motor Cortex)	0.457414	Parahippocampal Gyrus, posterior division	0.408496	Amygdala	0.252215	Hippocampus	0.157845	Cortical thickness (MOSTest), Brain shape (segment 1), Cortical surface area (MOSTest), Brain morphology (MOSTest), Cortical surface area, Cortical thickness, Vertex-wise cortical surface area, Vertex-wise cortical thickness, Vertex-wise sulcal depth, Whole brain restricted directional diffusion (multivariate analysis), Whole brain free water diffusion (multivariate analysis), Whole brain restric…
58	FALSE	TRUE	5	rs6869966	35305153	a	g	6.111e-13	T2	86	Cuneal Cortex	0.636502	Supracalcarine Cortex	0.498957	Putamen	0.766474	Pallidum	0.619088	Cortical surface area
59	TRUE	TRUE	5	rs6873784	54746665	t	c	9.392e-12	T2	93	Planum Polare	0.558619	Supramarginal Gyrus, anterior division	0.505281	Pallidum	0.640491	Putamen	0.289043
60	FALSE	TRUE	5	rs4131513	72578446	t	g	3.787e-12	T1	47	Central Opercular Cortex	0.476991	Inferior Temporal Gyrus, anterior division	0.436396	Pallidum	0.425014	Amygdala	0.207316	Brain morphology (MOSTest), Vertex-wise sulcal depth, Cortical surface area, Vertex-wise cortical surface area
60	FALSE	TRUE	5	rs4703589	72097351	t	c	8.378e-13	T1	107	Parahippocampal Gyrus, anterior division	0.554133	Frontal Operculum Cortex	0.546636	Caudate	0.347342	Amygdala	0.33037	Brain morphology (MOSTest), Vertex-wise sulcal depth, Cortical surface area, Vertex-wise cortical surface area
61	FALSE	TRUE	5	rs42302	74965554	a	g	2.861e-11	T2	65	Cingulate Gyrus, posterior division	0.548785	Frontal Medial Cortex	0.533276	Pallidum	0.309416	Putamen	0.260981	Migraine, Educational attainment (years of education), Educational attainment (MTAG), Migraine and/or diastolic blood pressure
62	FALSE	FALSE	5	rs888812	92186059	t	c	2.048e-11	T1	119	Insular Cortex	0.67123	Frontal Operculum Cortex	0.500414	Pallidum	0.638388	Putamen	0.224852	Brain shape (segment 50), Cortical surface area (MOSTest), Brain morphology (MOSTest), aparc-DKTatlas lh volume superiorparietal, aparc-Desikan lh volume superiorparietal, Left hippocampal volume (tail), Right hippocampal volume (tail), Inferior parietal area (unadjusted for global measures), Cortical volume, BA-exvivo rh volume BA6, Cortical surface area, Educational attainment (years of educati…
63	FALSE	TRUE	5	rs3811873	121793477	t	g	3.448e-11	T2	40	Cingulate Gyrus, anterior division	0.542546	Paracingulate Gyrus	0.45171	Accumbens	0.320029	Putamen	0.2728	Brain shape (segment 45), Brain morphology (MOSTest), Vertex-wise cortical surface area, Vertex-wise sulcal depth, Educational attainment, Whole brain restricted directional diffusion (multivariate analysis)
63	FALSE	TRUE	5	rs67616210	122182265	a	g	1.081e-10	T1	26	Lateral Occipital Cortex, inferior division	0.676093	Insular Cortex	0.662024	Putamen	0.391889	Hippocampus	0.285838	Brain shape (segment 45), Brain morphology (MOSTest), Vertex-wise cortical surface area, Vertex-wise sulcal depth, Educational attainment, Whole brain restricted directional diffusion (multivariate analysis)
63	FALSE	TRUE	5	rs6595440	122718736	c	g	3.027e-12	T1	60	Juxtapositional Lobule Cortex (formerly Supplementary Motor Cortex)	0.623788	Insular Cortex	0.372096	Caudate	0.647189	Accumbens	0.48491	Brain shape (segment 45), Brain morphology (MOSTest), Vertex-wise cortical surface area, Vertex-wise sulcal depth, Educational attainment, Whole brain restricted directional diffusion (multivariate analysis)
63	FALSE	TRUE	5	rs77097530	122609853	c	g	1.002e-10	T2	42	Supracalcarine Cortex	0.431568	Parahippocampal Gyrus, posterior division	0.377327	Hippocampus	0.405613	Caudate	0.226142	Brain shape (segment 45), Brain morphology (MOSTest), Vertex-wise cortical surface area, Vertex-wise sulcal depth, Educational attainment, Whole brain restricted directional diffusion (multivariate analysis)
63	FALSE	TRUE	5	rs335208	122503245	a	g	8.489e-15	T2	121	Frontal Medial Cortex	0.547271	Frontal Pole	0.380572	Hippocampus	0.236446	Lateral Ventricle	0.140148	Brain shape (segment 45), Brain morphology (MOSTest), Vertex-wise cortical surface area, Vertex-wise sulcal depth, Educational attainment, Whole brain restricted directional diffusion (multivariate analysis)
64	TRUE	TRUE	5	rs154001	127685135	t	c	8.381e-11	T1	41	Parietal Operculum Cortex	0.593018	Inferior Frontal Gyrus, pars triangularis	0.422113	Pallidum	0.591569	Amygdala	0.134174
65	FALSE	TRUE	5	rs270613	131640583	a	g	3.157e-15	T1	33	Paracingulate Gyrus	0.590613	Planum Polare	0.589069	Caudate	0.465908	Thalamus	0.421037	Brain morphology (MOSTest), Brain shape (segment 1), Edge-level brain connectivity (multivariate analysis), Whole brain restricted directional diffusion (multivariate analysis), Whole brain restricted isotropic diffusion (multivariate analysis), Cortical thickness, Vertex-wise sulcal depth, Vertex-wise cortical thickness, Whole brain free water diffusion (multivariate analysis)
66	TRUE	TRUE	5	rs11959243	134367329	a	g	1.414e-10	T2	121	Frontal Medial Cortex	0.547271	Frontal Pole	0.380572	Hippocampus	0.236446	Lateral Ventricle	0.140148
67	FALSE	TRUE	5	rs6555969	171128464	t	c	7.377e-15	T1	64	Inferior Temporal Gyrus, temporooccipital part	0.574369	Occipital Fusiform Gyrus	0.534493	Caudate	0.553301	Lateral Ventricle	0.236656	Brain shape (segment 151), Brain shape (segment 1), Edge-level brain connectivity (multivariate analysis), Cortical surface area, Cortical thickness, Node-level brain connectivity (multivariate analysis), Vertex-wise cortical surface area, Vertex-wise sulcal depth, Whole brain restricted directional diffusion (multivariate analysis), Whole brain free water diffusion (multivariate analysis), Whole…
67	FALSE	TRUE	5	rs26341	171096729	c	g	1.93e-17	T1	76	Inferior Temporal Gyrus, anterior division	0.687861	Inferior Frontal Gyrus, pars triangularis	0.583868	Caudate	0.695224	Hippocampus	0.199708	Brain shape (segment 151), Brain shape (segment 1), Edge-level brain connectivity (multivariate analysis), Cortical surface area, Cortical thickness, Node-level brain connectivity (multivariate analysis), Vertex-wise cortical surface area, Vertex-wise sulcal depth, Whole brain restricted directional diffusion (multivariate analysis), Whole brain free water diffusion (multivariate analysis), Whole…
68	FALSE	TRUE	5	rs2048152	174152100	a	g	8.621e-11	T2	65	Cingulate Gyrus, posterior division	0.548785	Frontal Medial Cortex	0.533276	Pallidum	0.309416	Putamen	0.260981	Cortical surface area, Vertex-wise sulcal depth, Vertex-wise cortical surface area, Brain morphology (MOSTest)
69	TRUE	TRUE	6	rs2569880	1618966	a	c	6.399e-11	T1	125	Inferior Temporal Gyrus, anterior division	0.671941	Juxtapositional Lobule Cortex (formerly Supplementary Motor Cortex)	0.56406	Caudate	0.260719	Thalamus	0.236401
70	FALSE	FALSE	6	rs7752448	28301099	a	g	1.535e-10	T1	44	Frontal Operculum Cortex	0.533433	Heschl's Gyrus (includes H1 and H2)	0.516982	Caudate	0.317038	Pallidum	0.182712	Cognitive aspects of educational attainment, White matter microstructure (mean diusivities), Schizophrenia (MTAG), Schizophrenia, General cognitive ability, Anorexia nervosa, attention-deficit/hyperactivity disorder, autism spectrum disorder, bipolar disorder, major depression, obsessive-compulsive disorder, schizophrenia, or Tourette syndrome (pleiotropy), Neuropsychiatric disorders, Decaffeinat…
70	FALSE	FALSE	6	rs9257793	29335154	t	c	2.534e-11	T1	44	Frontal Operculum Cortex	0.533433	Heschl's Gyrus (includes H1 and H2)	0.516982	Caudate	0.317038	Pallidum	0.182712	Cognitive aspects of educational attainment, White matter microstructure (mean diusivities), Schizophrenia (MTAG), Schizophrenia, General cognitive ability, Anorexia nervosa, attention-deficit/hyperactivity disorder, autism spectrum disorder, bipolar disorder, major depression, obsessive-compulsive disorder, schizophrenia, or Tourette syndrome (pleiotropy), Neuropsychiatric disorders, Decaffeinat…
71	FALSE	TRUE	6	rs2820234	35002013	a	c	4.162e-17	T2	109	Middle Temporal Gyrus, temporooccipital part	0.643557	Supracalcarine Cortex	0.507801	Accumbens	0.309528	Amygdala	0.258754	Brain shape (segment 117), Brain morphology (MOSTest), Cortical thickness, Vertex-wise cortical surface area, Vertex-wise cortical thickness, Vertex-wise sulcal depth, Whole brain restricted directional diffusion (multivariate analysis), Whole brain free water diffusion (multivariate analysis), Whole brain restricted isotropic diffusion (multivariate analysis), Cortical surface area
72	FALSE	TRUE	6	rs6458117	39526895	t	c	4.481e-19	T2	2	Superior Temporal Gyrus, anterior division	0.585654	Middle Temporal Gyrus, anterior division	0.544062	Pallidum	0.47027	Putamen	0.435858	Brain morphology (MOSTest), Brain shape (segment 5), Node-level brain connectivity (multivariate analysis), Edge-level brain connectivity (multivariate analysis), Cortical surface area, Vertex-wise cortical surface area, Whole brain restricted directional diffusion (multivariate analysis), Whole brain free water diffusion (multivariate analysis), Whole brain restricted isotropic diffusion (multiv…
73	FALSE	TRUE	6	rs6929734	44446088	t	g	8.363e-15	T2	85	Superior Temporal Gyrus, anterior division	0.60469	Inferior Frontal Gyrus, pars opercularis	0.496758	Brain-Stem	0.340418	Accumbens	0.108486	Vertex-wise sulcal depth, Brain morphology (MOSTest), Brain shape (segment 1), Cortical thickness, Cortical surface area, Vertex-wise cortical surface area, White matter microstructure (mean diusivities), White matter microstructure (radial diusivities), Node-level brain connectivity (multivariate analysis), Whole brain free water diffusion (multivariate analysis), Whole brain restricted isotropi…
73	FALSE	TRUE	6	rs113166754	44677173	t	c	3.17e-11	T2	76	Parietal Operculum Cortex	0.493781	Heschl's Gyrus (includes H1 and H2)	0.468265	Hippocampus	0.317467	Accumbens	0.310482	Vertex-wise sulcal depth, Brain morphology (MOSTest), Brain shape (segment 1), Cortical thickness, Cortical surface area, Vertex-wise cortical surface area, White matter microstructure (mean diusivities), White matter microstructure (radial diusivities), Node-level brain connectivity (multivariate analysis), Whole brain free water diffusion (multivariate analysis), Whole brain restricted isotropi…
73	FALSE	TRUE	6	rs12199167	44717205	t	c	4.394e-13	T2	108	Superior Temporal Gyrus, anterior division	0.574172	Frontal Medial Cortex	0.482354	Accumbens	0.330645	Pallidum	0.211247	Vertex-wise sulcal depth, Brain morphology (MOSTest), Brain shape (segment 1), Cortical thickness, Cortical surface area, Vertex-wise cortical surface area, White matter microstructure (mean diusivities), White matter microstructure (radial diusivities), Node-level brain connectivity (multivariate analysis), Whole brain free water diffusion (multivariate analysis), Whole brain restricted isotropi…
73	FALSE	TRUE	6	rs1402599	44799657	a	g	1.78e-20	T2	101	Juxtapositional Lobule Cortex (formerly Supplementary Motor Cortex)	0.544622	Superior Parietal Lobule	0.515655	Pallidum	0.666885	Putamen	0.300222	Vertex-wise sulcal depth, Brain morphology (MOSTest), Brain shape (segment 1), Cortical thickness, Cortical surface area, Vertex-wise cortical surface area, White matter microstructure (mean diusivities), White matter microstructure (radial diusivities), Node-level brain connectivity (multivariate analysis), Whole brain free water diffusion (multivariate analysis), Whole brain restricted isotropi…
74	FALSE	TRUE	6	rs56178742	45864609	t	c	1.098e-12	T2	79	Inferior Frontal Gyrus, pars triangularis	0.384143	Paracingulate Gyrus	0.37951	Pallidum	0.432121	Putamen	0.403099	Vertex-wise sulcal depth
75	FALSE	TRUE	6	rs2223794	85109390	c	g	1.734e-10	T1	16	Middle Temporal Gyrus, anterior division	0.455346	Frontal Orbital Cortex	0.372742	Amygdala	0.244234	Accumbens	0.135383	Cortical surface area, Vertex-wise cortical surface area, Brain shape (segment 1)
76	FALSE	TRUE	6	rs4543334	91887675	c	g	2.984e-13	T2	10	Intracalcarine Cortex	0.388991	Middle Frontal Gyrus	0.279678	Pallidum	0.433346	Thalamus	0.404585	Cortical volume, Self-reported math ability (MTAG), Highest math class taken (MTAG), Educational attainment, Brain region volumes
77	FALSE	FALSE	6	rs2802295	108926496	a	g	3.755e-11	T1	60	Juxtapositional Lobule Cortex (formerly Supplementary Motor Cortex)	0.623788	Insular Cortex	0.372096	Caudate	0.647189	Accumbens	0.48491	General cognitive ability, Cognitive ability (MTAG), Cognitive ability, Cognitive aspects of educational attainment, Cognitive traits (MTAG), Cognitive performance, Personality traits or cognitive traits (multivariate analysis), Cognitive performance (MTAG), Brain morphology (MOSTest), Educational attainment (MTAG), Total PHF-tau (SNP x SNP interaction), Cortical surface area, Self-reported math …
78	FALSE	FALSE	6	rs9491503	126031682	a	g	1.351e-10	T2	28	Middle Temporal Gyrus, temporooccipital part	0.543149	Angular Gyrus	0.484155	Thalamus	0.123445	Putamen	0.115726	Brainstem global volume Medulla
79	FALSE	FALSE	6	rs139214174	126745633	a	c	9.495e-14	T1	4	Insular Cortex	0.534764	Planum Polare	0.451349	Caudate	0.29537	Amygdala	0.207257	aparc-pial lh area pericalcarine, Neurociticism, Brain shape (segment 5), aparc-pial rh area lateralorbitofrontal, Brain region volumes, Cortical surface area, aparc-a2009s lh area G-cuneus, Whole brain restricted directional diffusion (multivariate analysis), Subcortical volume (MOSTest), Cortical surface area (global PC1), Cortical thickness, Node-level brain connectivity (multivariate analysis…
79	FALSE	FALSE	6	rs9401921	127246737	a	g	2.938e-15	T1	4	Insular Cortex	0.534764	Planum Polare	0.451349	Caudate	0.29537	Amygdala	0.207257	aparc-pial lh area pericalcarine, Neurociticism, Brain shape (segment 5), aparc-pial rh area lateralorbitofrontal, Brain region volumes, Cortical surface area, aparc-a2009s lh area G-cuneus, Whole brain restricted directional diffusion (multivariate analysis), Subcortical volume (MOSTest), Cortical surface area (global PC1), Cortical thickness, Node-level brain connectivity (multivariate analysis…
79	FALSE	FALSE	6	rs72959041	127454893	a	g	1.012e-10	T1	71	Middle Temporal Gyrus, posterior division	0.578112	Parahippocampal Gyrus, posterior division	0.529457	Accumbens	0.225102	Thalamus	0.211017	aparc-pial lh area pericalcarine, Neurociticism, Brain shape (segment 5), aparc-pial rh area lateralorbitofrontal, Brain region volumes, Cortical surface area, aparc-a2009s lh area G-cuneus, Whole brain restricted directional diffusion (multivariate analysis), Subcortical volume (MOSTest), Cortical surface area (global PC1), Cortical thickness, Node-level brain connectivity (multivariate analysis…
79	FALSE	FALSE	6	rs2800708	127437617	t	c	5.785e-11	T2	22	Frontal Medial Cortex	0.417745	Middle Temporal Gyrus, posterior division	0.3553	Pallidum	0.504459	Thalamus	0.236524	aparc-pial lh area pericalcarine, Neurociticism, Brain shape (segment 5), aparc-pial rh area lateralorbitofrontal, Brain region volumes, Cortical surface area, aparc-a2009s lh area G-cuneus, Whole brain restricted directional diffusion (multivariate analysis), Subcortical volume (MOSTest), Cortical surface area (global PC1), Cortical thickness, Node-level brain connectivity (multivariate analysis…
79	FALSE	FALSE	6	rs2184968	126760994	t	c	1.223e-39	T2	39	Frontal Medial Cortex	0.553473	Frontal Orbital Cortex	0.415754	Accumbens	0.446182	Amygdala	0.189219	aparc-pial lh area pericalcarine, Neurociticism, Brain shape (segment 5), aparc-pial rh area lateralorbitofrontal, Brain region volumes, Cortical surface area, aparc-a2009s lh area G-cuneus, Whole brain restricted directional diffusion (multivariate analysis), Subcortical volume (MOSTest), Cortical surface area (global PC1), Cortical thickness, Node-level brain connectivity (multivariate analysis…
80	FALSE	TRUE	6	rs1338904	131362000	t	c	1.674e-12	T1	114	Juxtapositional Lobule Cortex (formerly Supplementary Motor Cortex)	0.858785	Subcallosal Cortex	0.714067	Accumbens	0.595376	Amygdala	0.384004	Educational attainment (years of education), Vertex-wise sulcal depth
81	FALSE	TRUE	6	rs9375948	133575367	a	g	5.521e-20	T2	52	Planum Temporale	0.655186	Parietal Operculum Cortex	0.545192	Amygdala	0.240737	Putamen	0.111941	Vertex-wise sulcal depth, Whole brain restricted isotropic diffusion (multivariate analysis), Cortical thickness, Vertex-wise cortical thickness, Whole brain free water diffusion (multivariate analysis)
81	FALSE	TRUE	6	rs9493458	133155584	a	c	2.686e-11	T2	112	Frontal Operculum Cortex	0.65692	Paracingulate Gyrus	0.608197	Amygdala	0.445955	Thalamus	0.375037	Vertex-wise sulcal depth, Whole brain restricted isotropic diffusion (multivariate analysis), Cortical thickness, Vertex-wise cortical thickness, Whole brain free water diffusion (multivariate analysis)
81	FALSE	TRUE	6	rs498079	133562456	c	g	5.997e-19	T2	100	Middle Temporal Gyrus, temporooccipital part	0.391141	Lateral Occipital Cortex, superior division	0.361484	Pallidum	0.566843	Putamen	0.506847	Vertex-wise sulcal depth, Whole brain restricted isotropic diffusion (multivariate analysis), Cortical thickness, Vertex-wise cortical thickness, Whole brain free water diffusion (multivariate analysis)
82	FALSE	FALSE	6	rs9376354	138866268	t	c	2.791e-12	T1	62	Heschl's Gyrus (includes H1 and H2)	0.66927	Planum Temporale	0.601676	Pallidum	0.257197	Caudate	0.223366	Brain morphology (MOSTest), Cortical surface area, Brain shape (segment 3), Cortical thickness, Vertex-wise cortical surface area, Vertex-wise cortical thickness, Vertex-wise sulcal depth, Whole brain restricted directional diffusion (multivariate analysis), Whole brain free water diffusion (multivariate analysis), Whole brain restricted isotropic diffusion (multivariate analysis), Brain morpholo…
83	FALSE	FALSE	6	rs12192990	151021978	c	g	2.476e-13	T1	60	Juxtapositional Lobule Cortex (formerly Supplementary Motor Cortex)	0.623788	Insular Cortex	0.372096	Caudate	0.647189	Accumbens	0.48491	White matter hyperintensities, aseg global volume WM-hypointensities, Node-level brain connectivity (multivariate analysis), Vertex-wise cortical surface area, Vertex-wise cortical thickness, White matter hyperintensity volume, Periventricular white matter hyperintensities, Whole brain free water diffusion (multivariate analysis), White matter hyperintensity volume (adjusted for hypertension), Wh…
84	FALSE	TRUE	6	rs9397763	155342597	t	c	6.944e-14	T2	8	Angular Gyrus	0.429285	Supramarginal Gyrus, posterior division	0.393045	Brain-Stem	0.448835	Pallidum	0.23015	Vertex-wise sulcal depth
85	FALSE	TRUE	6	rs12204990	157292246	c	g	2.411e-11	T2	105	Temporal Fusiform Cortex, anterior division	0.381658	Superior Parietal Lobule	0.377225	Lateral Ventricle	0.294537	Thalamus	0.26513	Vertex-wise sulcal depth, Whole brain restricted directional diffusion (multivariate analysis), Cortical thickness, Vertex-wise cortical thickness, Whole brain restricted isotropic diffusion (multivariate analysis), Whole brain free water diffusion (multivariate analysis), Cortical surface area, Vertex-wise cortical surface area
86	FALSE	TRUE	6	rs12206807	169448286	t	c	1.608e-10	T1	117	Juxtapositional Lobule Cortex (formerly Supplementary Motor Cortex)	0.548364	Middle Temporal Gyrus, anterior division	0.513162	Caudate	0.254593	Accumbens	0.222673	Brain region volumes, Cortical thickness, Vertex-wise sulcal depth, Vertex-wise cortical thickness, Whole brain free water diffusion (multivariate analysis), Cortical surface area
86	FALSE	TRUE	6	rs62435771	169470668	t	g	2.587e-13	T2	109	Middle Temporal Gyrus, temporooccipital part	0.643557	Supracalcarine Cortex	0.507801	Accumbens	0.309528	Amygdala	0.258754	Brain region volumes, Cortical thickness, Vertex-wise sulcal depth, Vertex-wise cortical thickness, Whole brain free water diffusion (multivariate analysis), Cortical surface area
86	FALSE	TRUE	6	rs10945391	169588360	a	g	4.561e-14	T1	117	Juxtapositional Lobule Cortex (formerly Supplementary Motor Cortex)	0.548364	Middle Temporal Gyrus, anterior division	0.513162	Caudate	0.254593	Accumbens	0.222673	Brain region volumes, Cortical thickness, Vertex-wise sulcal depth, Vertex-wise cortical thickness, Whole brain free water diffusion (multivariate analysis), Cortical surface area
86	FALSE	TRUE	6	rs10945320	169301357	t	c	4.964e-11	T1	42	Supracalcarine Cortex	0.571995	Juxtapositional Lobule Cortex (formerly Supplementary Motor Cortex)	0.49428	Pallidum	0.485244	Putamen	0.237501	Brain region volumes, Cortical thickness, Vertex-wise sulcal depth, Vertex-wise cortical thickness, Whole brain free water diffusion (multivariate analysis), Cortical surface area
87	FALSE	FALSE	7	rs73678420	2924960	a	t	9.218e-12	T2	93	Planum Polare	0.558619	Supramarginal Gyrus, anterior division	0.505281	Pallidum	0.640491	Putamen	0.289043	Brain region volumes, White matter microstructure (mode of anisotropy), Vertex-wise cortical surface area, Whole brain free water diffusion (multivariate analysis), Node-level brain connectivity (multivariate analysis), Brain morphology (MOSTest), Brain morphology (min-P), Subcortical volume (MOSTest), Subcortical volume (min-P), IDP T1 SIENAX CSF normalised volume, IDP T1 SIENAX CSF unnormalised…
87	FALSE	FALSE	7	rs2107964	2863574	a	g	7.915e-22	T2	93	Planum Polare	0.558619	Supramarginal Gyrus, anterior division	0.505281	Pallidum	0.640491	Putamen	0.289043	Brain region volumes, White matter microstructure (mode of anisotropy), Vertex-wise cortical surface area, Whole brain free water diffusion (multivariate analysis), Node-level brain connectivity (multivariate analysis), Brain morphology (MOSTest), Brain morphology (min-P), Subcortical volume (MOSTest), Subcortical volume (min-P), IDP T1 SIENAX CSF normalised volume, IDP T1 SIENAX CSF unnormalised…
88	FALSE	TRUE	7	rs74930906	15609972	c	g	2.241e-14	T2	47	Frontal Operculum Cortex	0.598699	Intracalcarine Cortex	0.589338	Amygdala	0.579855	Accumbens	0.528497	Brain region volumes, Whole brain free water diffusion (multivariate analysis), Whole brain restricted isotropic diffusion (multivariate analysis), Vertex-wise sulcal depth
88	FALSE	TRUE	7	rs3801427	15721178	t	c	4.068e-11	T2	64	Superior Frontal Gyrus	0.406415	Middle Frontal Gyrus	0.392704	Lateral Ventricle	0.301571	Brain-Stem	0.192789	Brain region volumes, Whole brain free water diffusion (multivariate analysis), Whole brain restricted isotropic diffusion (multivariate analysis), Vertex-wise sulcal depth
89	TRUE	TRUE	7	rs6959719	16104086	t	c	5.397e-12	T2	118	Middle Temporal Gyrus, temporooccipital part	0.417866	Inferior Frontal Gyrus, pars opercularis	0.363511	Pallidum	0.381665	Putamen	0.374162
90	TRUE	TRUE	7	rs2526639	19016165	a	g	1.733e-11	T1	47	Central Opercular Cortex	0.476991	Inferior Temporal Gyrus, anterior division	0.436396	Pallidum	0.425014	Amygdala	0.207316
90	TRUE	TRUE	7	rs34574947	18953422	t	c	4.544e-11	T1	47	Central Opercular Cortex	0.476991	Inferior Temporal Gyrus, anterior division	0.436396	Pallidum	0.425014	Amygdala	0.207316
91	FALSE	FALSE	7	rs78697172	19611837	a	t	1.226e-11	T2	86	Cuneal Cortex	0.636502	Supracalcarine Cortex	0.498957	Putamen	0.766474	Pallidum	0.619088	Cortical surface area, Brain morphology (min-P), Cortical surface area (min-P), Brain morphology (MOSTest), Whole brain restricted isotropic diffusion (multivariate analysis), aseg global volume CC-Anterior, Node-level brain connectivity (multivariate analysis), Cortical surface area (MOSTest), Vertex-wise cortical surface area, Vertex-wise cortical thickness, Vertex-wise sulcal depth, Edge-level…
91	FALSE	FALSE	7	rs7795929	19627017	a	g	3.052e-34	T2	101	Juxtapositional Lobule Cortex (formerly Supplementary Motor Cortex)	0.544622	Superior Parietal Lobule	0.515655	Pallidum	0.666885	Putamen	0.300222	Cortical surface area, Brain morphology (min-P), Cortical surface area (min-P), Brain morphology (MOSTest), Whole brain restricted isotropic diffusion (multivariate analysis), aseg global volume CC-Anterior, Node-level brain connectivity (multivariate analysis), Cortical surface area (MOSTest), Vertex-wise cortical surface area, Vertex-wise cortical thickness, Vertex-wise sulcal depth, Edge-level…
92	FALSE	TRUE	7	rs6946608	33324104	t	g	1.208e-25	T1	78	Heschl's Gyrus (includes H1 and H2)	0.475653	Insular Cortex	0.464704	Caudate	0.246804	Accumbens	0.218581	Brain morphology (min-P), Cortical surface area (min-P), Brain morphology (MOSTest), Left–right brain asymmetry, Whole brain restricted directional diffusion (multivariate analysis), Whole brain restricted isotropic diffusion (multivariate analysis), Whole brain free water diffusion (multivariate analysis), Cortical surface area (MOSTest), Brain shape (segment 1), Cortical surface area, Vertex-wi…
93	FALSE	TRUE	7	rs2722277	37989620	a	g	1.4e-11	T2	87	Supracalcarine Cortex	0.595009	Middle Temporal Gyrus, anterior division	0.526748	Pallidum	0.466114	Brain-Stem	0.308838	Whole brain restricted isotropic diffusion (multivariate analysis)
93	FALSE	TRUE	7	rs1717730	38101935	t	c	1.615e-12	T1	79	Planum Polare	0.732207	Superior Temporal Gyrus, anterior division	0.63379	Brain-Stem	0.279146	Hippocampus	0.115998	Whole brain restricted isotropic diffusion (multivariate analysis)
93	FALSE	TRUE	7	rs1014939	37941925	a	g	1.54e-16	T2	87	Supracalcarine Cortex	0.595009	Middle Temporal Gyrus, anterior division	0.526748	Pallidum	0.466114	Brain-Stem	0.308838	Whole brain restricted isotropic diffusion (multivariate analysis)
94	FALSE	FALSE	7	rs7796023	96199872	t	c	4.138e-25	T1	104	Frontal Operculum Cortex	0.593725	Insular Cortex	0.50903	Pallidum	0.62048	Putamen	0.458397	Cortical volume, Cortical surface area, aparc-Desikan lh area parstriangularis, IDP T1 FAST ROIs R front operc cortex, Vertex-wise sulcal depth, Vertex-wise cortical surface area, Brain shape (segment 2), BA-exvivo lh area BA45, Brain morphology (MOSTest), aparc-DKTatlas lh area parstriangularis, Brain morphology (min-P), Cortical surface area (MOSTest), Cortical surface area (min-P), Vertex-wise…
95	FALSE	TRUE	7	rs9649226	101083735	t	c	1.331e-19	T1	25	Parietal Operculum Cortex	0.579274	Paracingulate Gyrus	0.443365	Putamen	0.150241	Pallidum	0.116219	Cortical surface area, Cortical thickness, Vertex-wise cortical surface area, Vertex-wise cortical thickness, Vertex-wise sulcal depth, Whole brain restricted directional diffusion (multivariate analysis), Whole brain restricted isotropic diffusion (multivariate analysis), Whole brain free water diffusion (multivariate analysis), Brain morphology (MOSTest), Cortical thickness (MOSTest)
96	FALSE	TRUE	7	rs10279936	114147217	a	c	3.842e-13	T2	118	Middle Temporal Gyrus, temporooccipital part	0.417866	Inferior Frontal Gyrus, pars opercularis	0.363511	Pallidum	0.381665	Putamen	0.374162	Cortical surface area, Brain morphology (MOSTest), Cortical thickness, Vertex-wise sulcal depth, Vertex-wise cortical thickness, Cognitive ability, years of educational attainment or schizophrenia (pleiotropy), Edge-level brain connectivity (multivariate analysis), Brain shape (segment 151), Whole brain restricted directional diffusion (multivariate analysis), Post-traumatic stress disorder (ment…
97	FALSE	FALSE	7	rs3779381	120966790	a	g	2.601e-35	T1	6	Frontal Operculum Cortex	0.504037	Paracingulate Gyrus	0.446973	Pallidum	0.519683	Brain-Stem	0.19732	White matter microstructure (radial diusivities), Vertex-wise sulcal depth, Vertex-wise cortical surface area, Whole brain restricted directional diffusion (multivariate analysis), Whole brain restricted isotropic diffusion (multivariate analysis), Whole brain free water diffusion (multivariate analysis), Subcortical volume (MOSTest), Brain morphology (MOSTest), Brain region volumes, Edge-level b…
97	FALSE	FALSE	7	rs79162867	120779763	t	c	8.949e-12	T1	118	Heschl's Gyrus (includes H1 and H2)	0.698928	Central Opercular Cortex	0.625017	Pallidum	0.735518	Putamen	0.364859	White matter microstructure (radial diusivities), Vertex-wise sulcal depth, Vertex-wise cortical surface area, Whole brain restricted directional diffusion (multivariate analysis), Whole brain restricted isotropic diffusion (multivariate analysis), Whole brain free water diffusion (multivariate analysis), Subcortical volume (MOSTest), Brain morphology (MOSTest), Brain region volumes, Edge-level b…
97	FALSE	FALSE	7	rs2952565	121017812	t	c	1.114e-10	T1	6	Frontal Operculum Cortex	0.504037	Paracingulate Gyrus	0.446973	Pallidum	0.519683	Brain-Stem	0.19732	White matter microstructure (radial diusivities), Vertex-wise sulcal depth, Vertex-wise cortical surface area, Whole brain restricted directional diffusion (multivariate analysis), Whole brain restricted isotropic diffusion (multivariate analysis), Whole brain free water diffusion (multivariate analysis), Subcortical volume (MOSTest), Brain morphology (MOSTest), Brain region volumes, Edge-level b…
97	FALSE	FALSE	7	rs798914	120907715	c	g	3.218e-23	T2	101	Juxtapositional Lobule Cortex (formerly Supplementary Motor Cortex)	0.544622	Superior Parietal Lobule	0.515655	Pallidum	0.666885	Putamen	0.300222	White matter microstructure (radial diusivities), Vertex-wise sulcal depth, Vertex-wise cortical surface area, Whole brain restricted directional diffusion (multivariate analysis), Whole brain restricted isotropic diffusion (multivariate analysis), Whole brain free water diffusion (multivariate analysis), Subcortical volume (MOSTest), Brain morphology (MOSTest), Brain region volumes, Edge-level b…
98	FALSE	FALSE	7	rs6944563	134389713	t	c	2.175e-11	T1	57	Frontal Operculum Cortex	0.52841	Middle Temporal Gyrus, anterior division	0.413635	Pallidum	0.601383	Putamen	0.350349	Vertex-wise sulcal depth, Cortical thickness, Cortical surface area, Vertex-wise cortical surface area, Whole brain restricted isotropic diffusion (multivariate analysis), Whole brain free water diffusion (multivariate analysis), Brain morphology (MOSTest), Vertex-wise cortical thickness, Extensive white matter perivascular space burden
98	FALSE	FALSE	7	rs62462501	134417777	c	g	6.841e-11	T2	93	Planum Polare	0.558619	Supramarginal Gyrus, anterior division	0.505281	Pallidum	0.640491	Putamen	0.289043	Vertex-wise sulcal depth, Cortical thickness, Cortical surface area, Vertex-wise cortical surface area, Whole brain restricted isotropic diffusion (multivariate analysis), Whole brain free water diffusion (multivariate analysis), Brain morphology (MOSTest), Vertex-wise cortical thickness, Extensive white matter perivascular space burden
99	FALSE	FALSE	7	rs11770585	151489711	a	c	2.298e-13	T1	91	Juxtapositional Lobule Cortex (formerly Supplementary Motor Cortex)	0.883143	Planum Polare	0.420482	Pallidum	0.754404	Accumbens	0.199885	Brain morphology (min-P), Subcortical volume (MOSTest), Subcortical volume (min-P), Brain morphology (MOSTest), Brain region volumes, aseg global volume 4th-Ventricle, aseg global intensity 4th-Ventricle, Node-level brain connectivity (multivariate analysis), Cortical surface area, Cortical thickness, Edge-level brain connectivity (multivariate analysis), Vertex-wise sulcal depth, Vertex-wise cor…
99	FALSE	FALSE	7	rs4128399	151498679	t	c	2.061e-24	T2	86	Cuneal Cortex	0.636502	Supracalcarine Cortex	0.498957	Putamen	0.766474	Pallidum	0.619088	Brain morphology (min-P), Subcortical volume (MOSTest), Subcortical volume (min-P), Brain morphology (MOSTest), Brain region volumes, aseg global volume 4th-Ventricle, aseg global intensity 4th-Ventricle, Node-level brain connectivity (multivariate analysis), Cortical surface area, Cortical thickness, Edge-level brain connectivity (multivariate analysis), Vertex-wise sulcal depth, Vertex-wise cor…
100	FALSE	TRUE	8	rs2916755	6369350	a	g	2.408e-12	T1	46	Heschl's Gyrus (includes H1 and H2)	0.683592	Subcallosal Cortex	0.426945	Pallidum	0.519668	Putamen	0.412773	Cortical surface area, Vertex-wise cortical surface area, Whole brain free water diffusion (multivariate analysis), Whole brain restricted directional diffusion (multivariate analysis), Brain morphology (MOSTest), Cortical thickness, Vertex-wise cortical thickness, Whole brain restricted isotropic diffusion (multivariate analysis)
100	FALSE	TRUE	8	rs111712461	6322451	t	c	5.076e-13	T2	68	Planum Polare	0.532247	Angular Gyrus	0.506627	Amygdala	0.372617	Pallidum	0.369541	Cortical surface area, Vertex-wise cortical surface area, Whole brain free water diffusion (multivariate analysis), Whole brain restricted directional diffusion (multivariate analysis), Brain morphology (MOSTest), Cortical thickness, Vertex-wise cortical thickness, Whole brain restricted isotropic diffusion (multivariate analysis)
101	FALSE	FALSE	8	rs2929308	9084121	a	t	1.147e-19	T2	128	Superior Temporal Gyrus, anterior division	0.532751	Insular Cortex	0.466231	Lateral Ventricle	0.2575	Brain-Stem	0.16629	Neuroticism conditioned on Townsend deprivation index (multi-trait conditioning and joint analysis), Schizophrenia, Neuroticism, General factor of neuroticism, Brain morphology (min-P), Cortical surface area (min-P), Vertex-wise cortical surface area, Neuroticism conditioned on highest math class (multi-trait conditioning and joint analysis), Neuroticism conditioned on educational attainment (mul…
101	FALSE	FALSE	8	rs7832708	10190040	t	c	3.305e-14	T2	57	Precuneous Cortex	0.538006	Inferior Temporal Gyrus, anterior division	0.511573	Putamen	0.452908	Pallidum	0.249655	Neuroticism conditioned on Townsend deprivation index (multi-trait conditioning and joint analysis), Schizophrenia, Neuroticism, General factor of neuroticism, Brain morphology (min-P), Cortical surface area (min-P), Vertex-wise cortical surface area, Neuroticism conditioned on highest math class (multi-trait conditioning and joint analysis), Neuroticism conditioned on educational attainment (mul…
101	FALSE	FALSE	8	rs4841567	11440019	a	g	1.433e-16	T2	128	Superior Temporal Gyrus, anterior division	0.532751	Insular Cortex	0.466231	Lateral Ventricle	0.2575	Brain-Stem	0.16629	Neuroticism conditioned on Townsend deprivation index (multi-trait conditioning and joint analysis), Schizophrenia, Neuroticism, General factor of neuroticism, Brain morphology (min-P), Cortical surface area (min-P), Vertex-wise cortical surface area, Neuroticism conditioned on highest math class (multi-trait conditioning and joint analysis), Neuroticism conditioned on educational attainment (mul…
102	FALSE	TRUE	8	rs415524	26441275	a	g	1.871e-13	T1	54	Planum Polare	0.505441	Central Opercular Cortex	0.455123	Caudate	0.679189	Pallidum	0.130613	Educational attainment, Brain morphology (MOSTest), Cortical thickness, Vertex-wise cortical thickness, Node-level brain connectivity (multivariate analysis), Whole brain restricted isotropic diffusion (multivariate analysis)
103	TRUE	TRUE	8	rs35918657	27891737	t	g	8.768e-11	T2	83	Juxtapositional Lobule Cortex (formerly Supplementary Motor Cortex)	0.555405	Cingulate Gyrus, posterior division	0.495514	Pallidum	0.605027	Putamen	0.584247
104	FALSE	TRUE	8	rs10093418	72392687	a	g	1.643e-15	T1	81	Inferior Temporal Gyrus, anterior division	0.613521	Planum Polare	0.569335	Hippocampus	0.235531	Amygdala	0.220706	Migraine or type 2 diabetes, Vertex-wise cortical thickness, Cortical thickness
105	FALSE	TRUE	8	rs1283690	108414618	t	c	1.437e-20	T2	64	Superior Frontal Gyrus	0.406415	Middle Frontal Gyrus	0.392704	Lateral Ventricle	0.301571	Brain-Stem	0.192789	Brain morphology (MOSTest), Cortical thickness, Vertex-wise sulcal depth, Vertex-wise cortical surface area, Vertex-wise cortical thickness, Cortical surface area, Whole brain restricted directional diffusion (multivariate analysis), Whole brain free water diffusion (multivariate analysis), Whole brain restricted isotropic diffusion (multivariate analysis)
106	FALSE	FALSE	8	rs13264791	120013090	t	c	6.677e-25	T1	107	Parahippocampal Gyrus, anterior division	0.554133	Frontal Operculum Cortex	0.546636	Caudate	0.347342	Amygdala	0.33037	Whole brain restricted directional diffusion (multivariate analysis), Educational attainment, Whole brain restricted isotropic diffusion (multivariate analysis), White matter microstructure (radial diusivities), Educational attainment (years of education), Educational attainment (MTAG), Highest math class taken (MTAG), Subcortical volume (MOSTest), Node-level brain connectivity (multivariate anal…
106	FALSE	FALSE	8	rs714607	120571149	t	c	6.855e-13	T1	46	Heschl's Gyrus (includes H1 and H2)	0.683592	Subcallosal Cortex	0.426945	Pallidum	0.519668	Putamen	0.412773	Whole brain restricted directional diffusion (multivariate analysis), Educational attainment, Whole brain restricted isotropic diffusion (multivariate analysis), White matter microstructure (radial diusivities), Educational attainment (years of education), Educational attainment (MTAG), Highest math class taken (MTAG), Subcortical volume (MOSTest), Node-level brain connectivity (multivariate anal…
106	FALSE	FALSE	8	rs10283100	120596023	a	g	3.261e-11	T2	93	Planum Polare	0.558619	Supramarginal Gyrus, anterior division	0.505281	Pallidum	0.640491	Putamen	0.289043	Whole brain restricted directional diffusion (multivariate analysis), Educational attainment, Whole brain restricted isotropic diffusion (multivariate analysis), White matter microstructure (radial diusivities), Educational attainment (years of education), Educational attainment (MTAG), Highest math class taken (MTAG), Subcortical volume (MOSTest), Node-level brain connectivity (multivariate anal…
106	FALSE	FALSE	8	rs141206533	120433307	a	g	3.148e-12	T1	82	Inferior Temporal Gyrus, anterior division	0.618605	Inferior Frontal Gyrus, pars opercularis	0.552524	Pallidum	0.388144	Hippocampus	0.312646	Whole brain restricted directional diffusion (multivariate analysis), Educational attainment, Whole brain restricted isotropic diffusion (multivariate analysis), White matter microstructure (radial diusivities), Educational attainment (years of education), Educational attainment (MTAG), Highest math class taken (MTAG), Subcortical volume (MOSTest), Node-level brain connectivity (multivariate anal…
107	TRUE	TRUE	8	rs4870722	121228034	t	c	8.605e-11	T2	47	Frontal Operculum Cortex	0.598699	Intracalcarine Cortex	0.589338	Amygdala	0.579855	Accumbens	0.528497
108	FALSE	TRUE	8	rs1372450	129950399	t	c	1.651e-16	T2	90	Inferior Temporal Gyrus, anterior division	0.432452	Middle Temporal Gyrus, anterior division	0.413235	Pallidum	0.346082	Amygdala	0.209932	Vertex-wise sulcal depth, Brain morphology (MOSTest), Whole brain restricted isotropic diffusion (multivariate analysis), Cortical thickness, Vertex-wise cortical thickness, Cortical surface area
109	FALSE	TRUE	9	rs71511071	13951619	t	c	1.84e-10	T1	16	Middle Temporal Gyrus, anterior division	0.455346	Frontal Orbital Cortex	0.372742	Amygdala	0.244234	Accumbens	0.135383	Whole brain restricted directional diffusion (multivariate analysis), Whole brain restricted isotropic diffusion (multivariate analysis), Vertex-wise sulcal depth, Vertex-wise cortical surface area, Vertex-wise cortical thickness, Cortical thickness, Cortical surface area
110	FALSE	TRUE	9	rs10810523	16034642	t	g	2.95e-11	T1	71	Middle Temporal Gyrus, posterior division	0.578112	Parahippocampal Gyrus, posterior division	0.529457	Accumbens	0.225102	Thalamus	0.211017	Educational attainment, Acceptance of an invitation to participate in a mental health questionnaire, Mental health study participation (completed survey), Vertex-wise sulcal depth, Cortical thickness, Vertex-wise cortical thickness
111	FALSE	TRUE	9	rs3850444	16681762	c	g	3.193e-17	T2	83	Juxtapositional Lobule Cortex (formerly Supplementary Motor Cortex)	0.555405	Cingulate Gyrus, posterior division	0.495514	Pallidum	0.605027	Putamen	0.584247	Cortical surface area, Vertex-wise cortical surface area, Vertex-wise sulcal depth, Whole brain restricted isotropic diffusion (multivariate analysis), Whole brain restricted directional diffusion (multivariate analysis), Whole brain free water diffusion (multivariate analysis)
111	FALSE	TRUE	9	rs16934787	16527027	t	c	2.99e-14	T2	88	Middle Temporal Gyrus, temporooccipital part	0.479073	Frontal Operculum Cortex	0.395158	Putamen	0.670506	Pallidum	0.438414	Cortical surface area, Vertex-wise cortical surface area, Vertex-wise sulcal depth, Whole brain restricted isotropic diffusion (multivariate analysis), Whole brain restricted directional diffusion (multivariate analysis), Whole brain free water diffusion (multivariate analysis)
112	FALSE	TRUE	9	rs72736052	83583217	t	c	2.059e-11	T2	90	Inferior Temporal Gyrus, anterior division	0.432452	Middle Temporal Gyrus, anterior division	0.413235	Pallidum	0.346082	Amygdala	0.209932	Cortical surface area, Vertex-wise cortical surface area, Vertex-wise sulcal depth, Brain shape (segment 3)
113	FALSE	TRUE	9	rs12335820	110404076	t	c	7.151e-14	T1	89	Inferior Temporal Gyrus, temporooccipital part	0.711229	Inferior Temporal Gyrus, anterior division	0.423905	Pallidum	0.673769	Putamen	0.363273	Vertex-wise sulcal depth, Whole brain free water diffusion (multivariate analysis), Brain shape (segment 1), Cortical thickness, Vertex-wise cortical thickness, Whole brain restricted isotropic diffusion (multivariate analysis), Cortical surface area
114	FALSE	TRUE	9	rs1751243	113602945	t	c	6.658e-11	T1	24	Insular Cortex	0.713044	Heschl's Gyrus (includes H1 and H2)	0.613669	Pallidum	0.729206	Putamen	0.448044	Cortical thickness (MOSTest), Brain shape (segment 58), Whole brain restricted isotropic diffusion (multivariate analysis), Extensive white matter perivascular space burden, Subcortical volume (min-P), aseg lh volume Lateral-Ventricle, aseg global volume VentricleChoroid, Cortical surface area, Cortical thickness, Vertex-wise sulcal depth, Vertex-wise cortical surface area, Vertex-wise cortical t…
114	FALSE	TRUE	9	rs7039165	113649462	a	g	5.867e-18	T2	102	Juxtapositional Lobule Cortex (formerly Supplementary Motor Cortex)	0.755596	Middle Frontal Gyrus	0.429602	Pallidum	0.388554	Brain-Stem	0.227748	Cortical thickness (MOSTest), Brain shape (segment 58), Whole brain restricted isotropic diffusion (multivariate analysis), Extensive white matter perivascular space burden, Subcortical volume (min-P), aseg lh volume Lateral-Ventricle, aseg global volume VentricleChoroid, Cortical surface area, Cortical thickness, Vertex-wise sulcal depth, Vertex-wise cortical surface area, Vertex-wise cortical t…
115	TRUE	TRUE	9	rs10491879	114047460	a	t	5.572e-11	T2	102	Juxtapositional Lobule Cortex (formerly Supplementary Motor Cortex)	0.755596	Middle Frontal Gyrus	0.429602	Pallidum	0.388554	Brain-Stem	0.227748
116	FALSE	FALSE	9	rs79061817	119088869	a	g	8.635e-11	T1	102	Occipital Fusiform Gyrus	0.672206	Lingual Gyrus	0.443884	Amygdala	0.398064	Thalamus	0.309981	aseg global volume Brain-Stem, Brainstem global volume Pons, Brainstem global volume Whole-brainstem, Brain region volumes, Brain shape (segment 1), Brainstem volume, IDP T1 FIRST brain stem+4th ventricle volume, Total cerebellar volume, Superior parietal area (unadjusted for global measures), Inferior parietal area (unadjusted for global measures), Orbitofrontal area (unadjusted for global measu…
116	FALSE	FALSE	9	rs1040851	119243634	a	c	6.618e-12	T1	72	Parietal Operculum Cortex	0.586253	Central Opercular Cortex	0.506229	Pallidum	0.500137	Thalamus	0.270166	aseg global volume Brain-Stem, Brainstem global volume Pons, Brainstem global volume Whole-brainstem, Brain region volumes, Brain shape (segment 1), Brainstem volume, IDP T1 FIRST brain stem+4th ventricle volume, Total cerebellar volume, Superior parietal area (unadjusted for global measures), Inferior parietal area (unadjusted for global measures), Orbitofrontal area (unadjusted for global measu…
116	FALSE	FALSE	9	rs10817864	118968579	t	c	1.377e-17	T1	89	Inferior Temporal Gyrus, temporooccipital part	0.711229	Inferior Temporal Gyrus, anterior division	0.423905	Pallidum	0.673769	Putamen	0.363273	aseg global volume Brain-Stem, Brainstem global volume Pons, Brainstem global volume Whole-brainstem, Brain region volumes, Brain shape (segment 1), Brainstem volume, IDP T1 FIRST brain stem+4th ventricle volume, Total cerebellar volume, Superior parietal area (unadjusted for global measures), Inferior parietal area (unadjusted for global measures), Orbitofrontal area (unadjusted for global measu…
116	FALSE	FALSE	9	rs72754266	119093757	a	g	6.372e-20	T2	93	Planum Polare	0.558619	Supramarginal Gyrus, anterior division	0.505281	Pallidum	0.640491	Putamen	0.289043	aseg global volume Brain-Stem, Brainstem global volume Pons, Brainstem global volume Whole-brainstem, Brain region volumes, Brain shape (segment 1), Brainstem volume, IDP T1 FIRST brain stem+4th ventricle volume, Total cerebellar volume, Superior parietal area (unadjusted for global measures), Inferior parietal area (unadjusted for global measures), Orbitofrontal area (unadjusted for global measu…
117	FALSE	TRUE	9	rs505922	136149229	t	c	5.509e-11	T1	51	Paracingulate Gyrus	0.561281	Cingulate Gyrus, anterior division	0.523319	Pallidum	0.601161	Putamen	0.374327	Whole brain restricted isotropic diffusion (multivariate analysis), Vertex-wise cortical thickness, Brain morphology (MOSTest)
118	FALSE	TRUE	10	rs1149934	9193998	a	t	5.369e-16	T1	92	Insular Cortex	0.714688	Superior Temporal Gyrus, anterior division	0.583435	Pallidum	0.628775	Putamen	0.434888	Whole brain restricted isotropic diffusion (multivariate analysis), Brain region volumes, Cortical thickness, Vertex-wise sulcal depth, Cortical surface area, Brain morphology (MOSTest), Cortical surface area (MOSTest), Vertex-wise cortical surface area
119	FALSE	FALSE	10	rs12256551	21799726	a	c	8.56e-14	T2	125	Intracalcarine Cortex	0.53593	Parietal Operculum Cortex	0.491705	Amygdala	0.403571	Pallidum	0.229865	Whole brain restricted directional diffusion (multivariate analysis), Cortical surface area, Vertex-wise cortical surface area, Cortical surface area (MOSTest), Brain morphology (MOSTest), Edge-level brain connectivity (multivariate analysis), Cortical thickness, Vertex-wise cortical thickness, Whole brain restricted isotropic diffusion (multivariate analysis), Brain shape (segment 1), Node-level…
120	FALSE	TRUE	10	rs4748981	25061887	a	c	7.304e-11	T1	60	Juxtapositional Lobule Cortex (formerly Supplementary Motor Cortex)	0.623788	Insular Cortex	0.372096	Caudate	0.647189	Accumbens	0.48491	Vertex-wise sulcal depth, Cortical thickness, Vertex-wise cortical thickness, Whole brain free water diffusion (multivariate analysis), White matter microstructure (mode of anisotropy)
121	TRUE	TRUE	10	rs1494201	27889818	t	c	7.121e-17	T2	72	Cingulate Gyrus, posterior division	0.463393	Parahippocampal Gyrus, posterior division	0.400493	Hippocampus	0.228149	Amygdala	0.202204
122	TRUE	TRUE	10	rs10826489	28961432	a	g	1.796e-13	T2	87	Supracalcarine Cortex	0.595009	Middle Temporal Gyrus, anterior division	0.526748	Pallidum	0.466114	Brain-Stem	0.308838
123	FALSE	FALSE	10	rs61850683	50252785	t	c	1.722e-14	T1	66	Planum Polare	0.789921	Heschl's Gyrus (includes H1 and H2)	0.487306	Pallidum	0.526285	Caudate	0.353088	Brain shape (segment 7), Vertex-wise sulcal depth, Edge-level brain connectivity (multivariate analysis), Whole brain restricted directional diffusion (multivariate analysis), Cortical thickness, Whole brain free water diffusion (multivariate analysis), Whole brain restricted isotropic diffusion (multivariate analysis), Node-level brain connectivity (multivariate analysis), Vertex-wise cortical t…
124	FALSE	TRUE	10	rs10882205	95032661	t	c	1.572e-13	T2	87	Supracalcarine Cortex	0.595009	Middle Temporal Gyrus, anterior division	0.526748	Pallidum	0.466114	Brain-Stem	0.308838	Whole brain restricted isotropic diffusion (multivariate analysis), Whole brain free water diffusion (multivariate analysis), Whole brain restricted directional diffusion (multivariate analysis)
124	FALSE	TRUE	10	rs10882156	94908958	t	c	6.127e-22	T2	87	Supracalcarine Cortex	0.595009	Middle Temporal Gyrus, anterior division	0.526748	Pallidum	0.466114	Brain-Stem	0.308838	Whole brain restricted isotropic diffusion (multivariate analysis), Whole brain free water diffusion (multivariate analysis), Whole brain restricted directional diffusion (multivariate analysis)
124	FALSE	TRUE	10	rs11187313	94940767	t	c	1.642e-32	T2	122	Juxtapositional Lobule Cortex (formerly Supplementary Motor Cortex)	0.647925	Frontal Medial Cortex	0.592206	Pallidum	0.65446	Thalamus	0.225695	Whole brain restricted isotropic diffusion (multivariate analysis), Whole brain free water diffusion (multivariate analysis), Whole brain restricted directional diffusion (multivariate analysis)
125	FALSE	TRUE	10	rs1983864	100017453	t	g	1.317e-11	T2	23	Middle Temporal Gyrus, temporooccipital part	0.570338	Parahippocampal Gyrus, posterior division	0.476469	Putamen	0.629205	Pallidum	0.360776	Dyslexia
126	FALSE	FALSE	10	rs4919680	104570118	t	c	7.937e-11	T1	43	Occipital Fusiform Gyrus	0.508982	Frontal Medial Cortex	0.459007	Pallidum	0.691415	Putamen	0.179759	Edge-level brain connectivity (multivariate analysis), Whole brain restricted isotropic diffusion (multivariate analysis), Whole brain restricted directional diffusion (multivariate analysis), Brain morphology (MOSTest), Cortical surface area, Subcortical volume (MOSTest), Neuroticism, Noncognitive aspects of educational attainment, Schizophrenia, Hippocampal right HATA volume, Lifetime smoking (…
126	FALSE	FALSE	10	rs1056741	104236640	a	c	3.138e-14	T1	128	Juxtapositional Lobule Cortex (formerly Supplementary Motor Cortex)	0.487557	Insular Cortex	0.452588	Pallidum	0.715536	Putamen	0.272922	Edge-level brain connectivity (multivariate analysis), Whole brain restricted isotropic diffusion (multivariate analysis), Whole brain restricted directional diffusion (multivariate analysis), Brain morphology (MOSTest), Cortical surface area, Subcortical volume (MOSTest), Neuroticism, Noncognitive aspects of educational attainment, Schizophrenia, Hippocampal right HATA volume, Lifetime smoking (…
127	FALSE	TRUE	10	rs7899529	114779538	a	g	3.146e-12	T1	50	Inferior Temporal Gyrus, temporooccipital part	0.815087	Juxtapositional Lobule Cortex (formerly Supplementary Motor Cortex)	0.559413	Thalamus	0.495806	Caudate	0.209006	Alzheimer's disease or fasting glucose levels (pleiotropy), Schizophrenia vs type 2 diabetes
128	FALSE	TRUE	10	rs10787774	119262900	a	g	3.124e-11	T1	47	Central Opercular Cortex	0.476991	Inferior Temporal Gyrus, anterior division	0.436396	Pallidum	0.425014	Amygdala	0.207316	Brain shape (segment 7), Cortical thickness, Vertex-wise cortical thickness, Vertex-wise sulcal depth, Whole brain restricted directional diffusion (multivariate analysis), Cortical surface area, Vertex-wise cortical surface area, Whole brain restricted isotropic diffusion (multivariate analysis)
129	FALSE	FALSE	10	rs4962693	126424835	t	c	5.176e-15	T1	65	Juxtapositional Lobule Cortex (formerly Supplementary Motor Cortex)	0.61047	Planum Polare	0.502394	Lateral Ventricle	0.194813	Pallidum	0.153708	HippSubfield lh volume CA4-head, Brain region volumes, Left hippocampal volume, Cortical thickness (MOSTest), Educational attainment, Node-level brain connectivity (multivariate analysis), Cortical thickness (min-P), Brain morphology (min-P), Subcortical volume (min-P), Subcortical volume (MOSTest), Brain morphology (MOSTest), Cortical thickness, Hippocampal subfield left CA4 volume (body), Right…
130	FALSE	TRUE	11	rs10836331	4617873	a	g	8.696e-11	T2	41	Juxtapositional Lobule Cortex (formerly Supplementary Motor Cortex)	0.698233	Middle Frontal Gyrus	0.396872	Putamen	0.306319	Accumbens	0.170263	Total PHF-tau (SNP x SNP interaction)
131	FALSE	TRUE	11	rs4910165	10674044	c	g	2.282e-11	T1	95	Juxtapositional Lobule Cortex (formerly Supplementary Motor Cortex)	0.410549	Parahippocampal Gyrus, posterior division	0.404683	Pallidum	0.622588	Caudate	0.511754	White matter microstructure (fractional anisotropy), Migraine and/or systolic blood pressure, Migraine and/or diastolic blood pressure, Migraine with aura and/or diastolic blood pressure, Migraine with aura and/or systolic blood pressure, Brain region volumes, Migraine (MTAG), Headache or migraine, Migraine, Cortical surface area, Cortical thickness, Vertex-wise cortical thickness, Vertex-wise su…
132	FALSE	TRUE	11	rs2083440	12865839	t	c	5.897e-11	T1	45	Heschl's Gyrus (includes H1 and H2)	0.662065	Cuneal Cortex	0.549585	Pallidum	0.686479	Amygdala	0.35538	Cognitive ability, years of educational attainment or schizophrenia (pleiotropy), Cognitive performance (MTAG), Educational attainment (years of education), Educational attainment, Educational attainment (MTAG), Highest math class taken (MTAG)
133	FALSE	FALSE	11	rs4074516	27465591	t	c	1.189e-10	T2	110	Paracingulate Gyrus	0.520277	Angular Gyrus	0.488824	Brain-Stem	0.389823	Pallidum	0.215356	Whole brain restricted isotropic diffusion (multivariate analysis)
133	FALSE	FALSE	11	rs7948420	27276450	t	c	7.54e-11	T1	91	Juxtapositional Lobule Cortex (formerly Supplementary Motor Cortex)	0.883143	Planum Polare	0.420482	Pallidum	0.754404	Accumbens	0.199885	Whole brain restricted isotropic diffusion (multivariate analysis)
134	FALSE	TRUE	11	rs66716358	44330610	t	c	5.006e-16	T2	3	Lateral Occipital Cortex, inferior division	0.471266	Cuneal Cortex	0.457248	Pallidum	0.504271	Brain-Stem	0.26068	Brain morphology (MOSTest), Subcortical volume (MOSTest), Cortical surface area, Cortical thickness, Vertex-wise sulcal depth, Vertex-wise cortical surface area, Vertex-wise cortical thickness, Whole brain restricted directional diffusion (multivariate analysis), Brain shape (segment 1)
135	TRUE	TRUE	11	rs4980659	69299537	c	g	6.101e-12	T2	93	Planum Polare	0.558619	Supramarginal Gyrus, anterior division	0.505281	Pallidum	0.640491	Putamen	0.289043
136	FALSE	TRUE	11	rs11021221	95308854	a	t	6.271e-30	T1	16	Middle Temporal Gyrus, anterior division	0.455346	Frontal Orbital Cortex	0.372742	Amygdala	0.244234	Accumbens	0.135383	Whole brain restricted directional diffusion (multivariate analysis), Vertex-wise cortical surface area
137	FALSE	FALSE	11	rs321350	110947519	a	t	5.405e-16	T2	31	Middle Frontal Gyrus	0.455737	Superior Parietal Lobule	0.421706	Accumbens	0.463324	Brain-Stem	0.327648	Cortical volume, Brain region volumes, Whole brain free water diffusion (multivariate analysis), Whole brain restricted isotropic diffusion (multivariate analysis), Educational attainment (years of education), Node-level brain connectivity (multivariate analysis), Subcortical volume (MOSTest), Brain morphology (MOSTest), Whole brain restricted directional diffusion (multivariate analysis), Educat…
137	FALSE	FALSE	11	rs58066679	111056158	a	g	5.266e-15	T1	86	Parietal Operculum Cortex	0.761021	Central Opercular Cortex	0.614041	Pallidum	0.452621	Amygdala	0.431489	Cortical volume, Brain region volumes, Whole brain free water diffusion (multivariate analysis), Whole brain restricted isotropic diffusion (multivariate analysis), Educational attainment (years of education), Node-level brain connectivity (multivariate analysis), Subcortical volume (MOSTest), Brain morphology (MOSTest), Whole brain restricted directional diffusion (multivariate analysis), Educat…
138	FALSE	TRUE	11	rs2831572	130435802	a	g	9.145e-11	T1	14	Frontal Operculum Cortex	0.623817	Inferior Frontal Gyrus, pars triangularis	0.309996	Pallidum	0.432576	Accumbens	0.323142	Brain morphology (MOSTest), Edge-level brain connectivity (multivariate analysis), Node-level brain connectivity (multivariate analysis), Cortical thickness, Vertex-wise cortical thickness, Whole brain restricted directional diffusion (multivariate analysis), Brain region volumes, Vertex-wise sulcal depth, Whole brain restricted isotropic diffusion (multivariate analysis), Whole brain free water …
138	FALSE	TRUE	11	rs2875238	130282078	t	c	1.829e-22	T2	47	Frontal Operculum Cortex	0.598699	Intracalcarine Cortex	0.589338	Amygdala	0.579855	Accumbens	0.528497	Brain morphology (MOSTest), Edge-level brain connectivity (multivariate analysis), Node-level brain connectivity (multivariate analysis), Cortical thickness, Vertex-wise cortical thickness, Whole brain restricted directional diffusion (multivariate analysis), Brain region volumes, Vertex-wise sulcal depth, Whole brain restricted isotropic diffusion (multivariate analysis), Whole brain free water …
139	FALSE	FALSE	12	rs61922976	28436770	a	g	1.462e-51	T2	118	Middle Temporal Gyrus, temporooccipital part	0.417866	Inferior Frontal Gyrus, pars opercularis	0.363511	Pallidum	0.381665	Putamen	0.374162	Whole brain restricted isotropic diffusion (multivariate analysis), Whole brain free water diffusion (multivariate analysis), Brain region volumes, Brain shape (segment 1), Vertex-wise cortical surface area, Cortical surface area, Cortical thickness (MOSTest), Node-level brain connectivity (multivariate analysis), Edge-level brain connectivity (multivariate analysis), Whole brain restricted direc…
139	FALSE	FALSE	12	rs258443	28045848	t	c	7.299e-11	T1	108	Juxtapositional Lobule Cortex (formerly Supplementary Motor Cortex)	0.742873	Inferior Temporal Gyrus, anterior division	0.443587	Pallidum	0.302895	Accumbens	0.212473	Whole brain restricted isotropic diffusion (multivariate analysis), Whole brain free water diffusion (multivariate analysis), Brain region volumes, Brain shape (segment 1), Vertex-wise cortical surface area, Cortical surface area, Cortical thickness (MOSTest), Node-level brain connectivity (multivariate analysis), Edge-level brain connectivity (multivariate analysis), Whole brain restricted direc…
139	FALSE	FALSE	12	rs7307682	28608894	a	g	1.482e-12	T2	44	Supramarginal Gyrus, anterior division	0.533657	Middle Temporal Gyrus, temporooccipital part	0.504183	Putamen	0.206312	Brain-Stem	0.147786	Whole brain restricted isotropic diffusion (multivariate analysis), Whole brain free water diffusion (multivariate analysis), Brain region volumes, Brain shape (segment 1), Vertex-wise cortical surface area, Cortical surface area, Cortical thickness (MOSTest), Node-level brain connectivity (multivariate analysis), Edge-level brain connectivity (multivariate analysis), Whole brain restricted direc…
139	FALSE	FALSE	12	rs10843086	28231148	a	g	2.449e-12	T2	118	Middle Temporal Gyrus, temporooccipital part	0.417866	Inferior Frontal Gyrus, pars opercularis	0.363511	Pallidum	0.381665	Putamen	0.374162	Whole brain restricted isotropic diffusion (multivariate analysis), Whole brain free water diffusion (multivariate analysis), Brain region volumes, Brain shape (segment 1), Vertex-wise cortical surface area, Cortical surface area, Cortical thickness (MOSTest), Node-level brain connectivity (multivariate analysis), Edge-level brain connectivity (multivariate analysis), Whole brain restricted direc…
139	FALSE	FALSE	12	rs12229872	28290778	t	c	7.244e-17	T2	63	Intracalcarine Cortex	0.713147	Supracalcarine Cortex	0.679959	Putamen	0.29644	Amygdala	0.260626	Whole brain restricted isotropic diffusion (multivariate analysis), Whole brain free water diffusion (multivariate analysis), Brain region volumes, Brain shape (segment 1), Vertex-wise cortical surface area, Cortical surface area, Cortical thickness (MOSTest), Node-level brain connectivity (multivariate analysis), Edge-level brain connectivity (multivariate analysis), Whole brain restricted direc…
139	FALSE	FALSE	12	rs405394	28240440	a	g	4.132e-15	T1	36	Planum Polare	0.681598	Inferior Temporal Gyrus, anterior division	0.67064	Thalamus	0.373022	Amygdala	0.228574	Whole brain restricted isotropic diffusion (multivariate analysis), Whole brain free water diffusion (multivariate analysis), Brain region volumes, Brain shape (segment 1), Vertex-wise cortical surface area, Cortical surface area, Cortical thickness (MOSTest), Node-level brain connectivity (multivariate analysis), Edge-level brain connectivity (multivariate analysis), Whole brain restricted direc…
140	TRUE	TRUE	12	rs11170494	53665164	a	c	4.507e-14	T2	4	Planum Temporale	0.733253	Parietal Operculum Cortex	0.70011	Amygdala	0.448435	Hippocampus	0.364507
141	FALSE	FALSE	12	rs79487293	65905126	t	c	7.209e-41	T1	86	Parietal Operculum Cortex	0.761021	Central Opercular Cortex	0.614041	Pallidum	0.452621	Amygdala	0.431489	Subcortical volume (MOSTest), Brain region volumes, Hippocampal volume, Brain shape (segment 15), aseg lh volume Hippocampus, aseg rh volume Hippocampus, AmygNuclei rh volume Basal-nucleus, AmygNuclei rh volume Whole-amygdala, HippSubfield lh volume hippocampal-fissure, HippSubfield lh volume CA1-head, HippSubfield lh volume molecular-layer-HP-head, HippSubfield lh volume GC-ML-DG-head, HippSubfi…
141	FALSE	FALSE	12	rs118016812	65920152	a	g	1.541e-11	T1	107	Parahippocampal Gyrus, anterior division	0.554133	Frontal Operculum Cortex	0.546636	Caudate	0.347342	Amygdala	0.33037	Subcortical volume (MOSTest), Brain region volumes, Hippocampal volume, Brain shape (segment 15), aseg lh volume Hippocampus, aseg rh volume Hippocampus, AmygNuclei rh volume Basal-nucleus, AmygNuclei rh volume Whole-amygdala, HippSubfield lh volume hippocampal-fissure, HippSubfield lh volume CA1-head, HippSubfield lh volume molecular-layer-HP-head, HippSubfield lh volume GC-ML-DG-head, HippSubfi…
141	FALSE	FALSE	12	rs2250519	66037990	t	c	1.186e-10	T1	98	Parahippocampal Gyrus, anterior division	0.636749	Occipital Fusiform Gyrus	0.434498	Pallidum	0.648413	Caudate	0.455258	Subcortical volume (MOSTest), Brain region volumes, Hippocampal volume, Brain shape (segment 15), aseg lh volume Hippocampus, aseg rh volume Hippocampus, AmygNuclei rh volume Basal-nucleus, AmygNuclei rh volume Whole-amygdala, HippSubfield lh volume hippocampal-fissure, HippSubfield lh volume CA1-head, HippSubfield lh volume molecular-layer-HP-head, HippSubfield lh volume GC-ML-DG-head, HippSubfi…
142	FALSE	TRUE	12	rs2619062	78288811	t	c	9.512e-11	T1	50	Inferior Temporal Gyrus, temporooccipital part	0.815087	Juxtapositional Lobule Cortex (formerly Supplementary Motor Cortex)	0.559413	Thalamus	0.495806	Caudate	0.209006	Cortical thickness
143	FALSE	FALSE	12	rs12424774	80033613	t	c	3.112e-11	T2	59	Frontal Medial Cortex	0.535568	Paracingulate Gyrus	0.416987	Accumbens	0.465914	Putamen	0.197579	Cortical thickness (MOSTest), Cortical surface area (MOSTest), Brain morphology (MOSTest), Cortical surface area, Node-level brain connectivity (multivariate analysis), Cortical thickness, Vertex-wise cortical surface area, Vertex-wise cortical thickness, Vertex-wise sulcal depth, Whole brain restricted isotropic diffusion (multivariate analysis), Brain shape (segment 1), Dorsolateral prefrontal …
144	FALSE	TRUE	12	rs35498210	95529804	t	c	2.812e-12	T1	33	Paracingulate Gyrus	0.590613	Planum Polare	0.589069	Caudate	0.465908	Thalamus	0.421037	Vertex-wise sulcal depth
145	FALSE	FALSE	12	rs1113483	102710684	t	c	1.713e-11	T2	119	Parietal Operculum Cortex	0.685604	Heschl's Gyrus (includes H1 and H2)	0.628103	Pallidum	0.694057	Putamen	0.582085	IDP T1 FIRST brain stem+4th ventricle volume, aseg lh volume Cerebellum-White-Matter, aseg global volume Brain-Stem, aseg rh volume Cerebellum-White-Matter, Brainstem global volume Pons, Brainstem global volume Whole-brainstem, Subcortical volume (min-P), Brain morphology (min-P), Brain morphology (MOSTest), Subcortical volume (MOSTest), Brainstem volume, Whole brain restricted isotropic diffusio…
145	FALSE	FALSE	12	rs10860831	102409546	t	g	1.346e-15	T2	83	Juxtapositional Lobule Cortex (formerly Supplementary Motor Cortex)	0.555405	Cingulate Gyrus, posterior division	0.495514	Pallidum	0.605027	Putamen	0.584247	IDP T1 FIRST brain stem+4th ventricle volume, aseg lh volume Cerebellum-White-Matter, aseg global volume Brain-Stem, aseg rh volume Cerebellum-White-Matter, Brainstem global volume Pons, Brainstem global volume Whole-brainstem, Subcortical volume (min-P), Brain morphology (min-P), Brain morphology (MOSTest), Subcortical volume (MOSTest), Brainstem volume, Whole brain restricted isotropic diffusio…
145	FALSE	FALSE	12	rs4301837	102336310	t	c	4.079e-11	T2	54	Cingulate Gyrus, posterior division	0.544893	Supracalcarine Cortex	0.529654	Brain-Stem	0.264618	Pallidum	0.160754	IDP T1 FIRST brain stem+4th ventricle volume, aseg lh volume Cerebellum-White-Matter, aseg global volume Brain-Stem, aseg rh volume Cerebellum-White-Matter, Brainstem global volume Pons, Brainstem global volume Whole-brainstem, Subcortical volume (min-P), Brain morphology (min-P), Brain morphology (MOSTest), Subcortical volume (MOSTest), Brainstem volume, Whole brain restricted isotropic diffusio…
146	FALSE	FALSE	12	rs75436288	106454978	a	g	1.628e-12	T1	98	Parahippocampal Gyrus, anterior division	0.636749	Occipital Fusiform Gyrus	0.434498	Pallidum	0.648413	Caudate	0.455258	White matter microstructure (fractional anisotropy), White matter microstructure (radial diusivities), White matter microstructure (mode of anisotropy), Left molecular layer hippocampal volume (body), Right molecular layer hippocampal volume (body), Brain morphology (min-P), Cortical surface area (MOSTest), Subcortical volume (min-P), Subcortical volume (MOSTest), Brain morphology (MOSTest), Whit…
146	FALSE	FALSE	12	rs2217685	106392430	a	g	6.554e-16	T2	68	Planum Polare	0.532247	Angular Gyrus	0.506627	Amygdala	0.372617	Pallidum	0.369541	White matter microstructure (fractional anisotropy), White matter microstructure (radial diusivities), White matter microstructure (mode of anisotropy), Left molecular layer hippocampal volume (body), Right molecular layer hippocampal volume (body), Brain morphology (min-P), Cortical surface area (MOSTest), Subcortical volume (min-P), Subcortical volume (MOSTest), Brain morphology (MOSTest), Whit…
146	FALSE	FALSE	12	rs12146713	106476805	t	c	1.238e-43	T2	84	Planum Polare	0.560112	Frontal Operculum Cortex	0.540523	Pallidum	0.621279	Accumbens	0.471374	White matter microstructure (fractional anisotropy), White matter microstructure (radial diusivities), White matter microstructure (mode of anisotropy), Left molecular layer hippocampal volume (body), Right molecular layer hippocampal volume (body), Brain morphology (min-P), Cortical surface area (MOSTest), Subcortical volume (min-P), Subcortical volume (MOSTest), Brain morphology (MOSTest), Whit…
147	TRUE	TRUE	13	rs117543324	43153869	a	t	1.275e-10	T1	107	Parahippocampal Gyrus, anterior division	0.554133	Frontal Operculum Cortex	0.546636	Caudate	0.347342	Amygdala	0.33037
148	FALSE	FALSE	13	rs1529276	103928007	a	t	2.242e-14	T2	64	Superior Frontal Gyrus	0.406415	Middle Frontal Gyrus	0.392704	Lateral Ventricle	0.301571	Brain-Stem	0.192789	Whole brain free water diffusion (multivariate analysis), Whole brain restricted isotropic diffusion (multivariate analysis)
149	FALSE	FALSE	14	rs61986158	53953850	t	c	8.672e-15	T2	79	Inferior Frontal Gyrus, pars triangularis	0.384143	Paracingulate Gyrus	0.37951	Pallidum	0.432121	Putamen	0.403099	Cortical surface area, Brain region volumes, Whole brain restricted directional diffusion (multivariate analysis), Whole brain free water diffusion (multivariate analysis), Brain morphology (MOSTest), Vertex-wise sulcal depth, Vertex-wise cortical surface area, Whole brain restricted isotropic diffusion (multivariate analysis), Brain shape (segment 15), Cortical thickness, Vertex-wise cortical th…
150	FALSE	TRUE	14	rs6572952	54848570	a	g	1.729e-11	T1	3	Central Opercular Cortex	0.806375	Middle Temporal Gyrus, anterior division	0.710303	Pallidum	0.525425	Putamen	0.312827	Brain morphology (MOSTest), Cortical thickness, Vertex-wise cortical thickness, Whole brain restricted isotropic diffusion (multivariate analysis), Brain region volumes, Brain shape (segment 1), Left subiculum volume (head), Vertex-wise sulcal depth
150	FALSE	TRUE	14	rs11628381	54785867	t	c	5.071e-14	T2	128	Superior Temporal Gyrus, anterior division	0.532751	Insular Cortex	0.466231	Lateral Ventricle	0.2575	Brain-Stem	0.16629	Brain morphology (MOSTest), Cortical thickness, Vertex-wise cortical thickness, Whole brain restricted isotropic diffusion (multivariate analysis), Brain region volumes, Brain shape (segment 1), Left subiculum volume (head), Vertex-wise sulcal depth
150	FALSE	TRUE	14	rs2071047	54418411	a	g	2.043e-14	T2	128	Superior Temporal Gyrus, anterior division	0.532751	Insular Cortex	0.466231	Lateral Ventricle	0.2575	Brain-Stem	0.16629	Brain morphology (MOSTest), Cortical thickness, Vertex-wise cortical thickness, Whole brain restricted isotropic diffusion (multivariate analysis), Brain region volumes, Brain shape (segment 1), Left subiculum volume (head), Vertex-wise sulcal depth
151	FALSE	FALSE	14	rs76341705	59628679	a	g	6.313e-23	T1	51	Paracingulate Gyrus	0.561281	Cingulate Gyrus, anterior division	0.523319	Pallidum	0.601161	Putamen	0.374327	Brain region volumes, Cortical thickness, aparc-Desikan rh volume precuneus, aparc-pial rh area precuneus, aparc-a2009s rh volume G-precuneus, aparc-a2009s rh volume S-postcentral, aparc-DKTatlas rh volume precuneus, Cortical thickness (min-P), Cortical surface area (visual PC2), Cortical surface area, Cortical volume, aparc-Desikan rh area cuneus, aparc-Desikan rh area isthmuscingulate, aparc-a2…
152	FALSE	TRUE	14	rs61990962	61404397	c	g	1.417e-11	T2	60	Precuneous Cortex	0.354094	Middle Temporal Gyrus, temporooccipital part	0.344987	Lateral Ventricle	0.28276	Pallidum	0.161202	Brain morphology (MOSTest), Cortical surface area, Vertex-wise cortical surface area
153	FALSE	TRUE	14	rs739874	68974410	a	g	1.908e-10	T1	13	Occipital Fusiform Gyrus	0.778929	Lingual Gyrus	0.616728	Pallidum	0.655978	Putamen	0.231519	Brain morphology (MOSTest), Brain shape (segment 1), Node-level brain connectivity (multivariate analysis), Cortical thickness, Vertex-wise sulcal depth, Vertex-wise cortical thickness
154	FALSE	TRUE	14	rs2070599	75361177	c	g	3.475e-13	T2	124	Superior Temporal Gyrus, anterior division	0.591876	Frontal Operculum Cortex	0.49119	Putamen	0.439802	Pallidum	0.336422	Neuroticism, Neuroticism conditioned on Townsend deprivation index (multi-trait conditioning and joint analysis), Neuroticism conditioned on self-rated math ability (multi-trait conditioning and joint analysis), Decaffeinated coffee consumption and/or neuroticism, General factor of neuroticism, Cortical thickness, Whole brain restricted isotropic diffusion (multivariate analysis), Vertex-wise cor…
155	FALSE	TRUE	14	rs2496482	99750164	t	c	4.595e-13	T1	2	Central Opercular Cortex	0.656802	Superior Temporal Gyrus, anterior division	0.583757	Caudate	0.571261	Accumbens	0.300029	Highest math class taken, Self-reported math ability (MTAG), Whole brain restricted directional diffusion (multivariate analysis), Brain shape (segment 139), Cortical surface area, Vertex-wise sulcal depth, Vertex-wise cortical surface area, Whole brain restricted isotropic diffusion (multivariate analysis), Edge-level brain connectivity (multivariate analysis), Highest math class taken (MTAG), C…
156	FALSE	TRUE	15	rs1706816	45460422	a	g	8.134e-11	T2	78	Heschl's Gyrus (includes H1 and H2)	0.754807	Cingulate Gyrus, posterior division	0.731411	Pallidum	0.536651	Thalamus	0.384285	Vertex-wise cortical thickness, Vertex-wise sulcal depth, Cortical thickness
157	FALSE	FALSE	15	rs680556	55901208	a	g	1.434e-13	T1	83	Supracalcarine Cortex	0.533139	Subcallosal Cortex	0.510384	Amygdala	0.344047	Thalamus	0.328567	Educational attainment (years of education), Educational attainment (MTAG), Cortical surface area, Vertex-wise cortical surface area, Whole brain restricted isotropic diffusion (multivariate analysis), IDP T1 FAST ROIs L subcallosal cortex, Cortical thickness, Vertex-wise sulcal depth, Vertex-wise cortical thickness, Brain morphology (MOSTest), Cortical surface area (MOSTest), IDP T1 FAST ROIs R …
157	FALSE	FALSE	15	rs8033157	56114241	t	c	1.29e-10	T2	112	Frontal Operculum Cortex	0.65692	Paracingulate Gyrus	0.608197	Amygdala	0.445955	Thalamus	0.375037	Educational attainment (years of education), Educational attainment (MTAG), Cortical surface area, Vertex-wise cortical surface area, Whole brain restricted isotropic diffusion (multivariate analysis), IDP T1 FAST ROIs L subcallosal cortex, Cortical thickness, Vertex-wise sulcal depth, Vertex-wise cortical thickness, Brain morphology (MOSTest), Cortical surface area (MOSTest), IDP T1 FAST ROIs R …
158	FALSE	FALSE	15	rs3784264	58250246	t	g	1.409e-33	T2	68	Planum Polare	0.532247	Angular Gyrus	0.506627	Amygdala	0.372617	Pallidum	0.369541	Brain region volumes, Subcortical volume (MOSTest), Brain morphology (MOSTest), Brain morphology (min-P), Subcortical volume (min-P), aseg global volume 4th-Ventricle, White matter microstructure (radial diusivities), Cortical thickness, Vertex-wise cortical thickness, Whole brain restricted isotropic diffusion (multivariate analysis), Cortical surface area, Vertex-wise sulcal depth, White matter…
159	TRUE	TRUE	15	rs8038257	71592687	a	c	1.386e-10	T1	34	Supracalcarine Cortex	0.559437	Inferior Temporal Gyrus, temporooccipital part	0.501073	Caudate	0.636278	Accumbens	0.284906
160	FALSE	TRUE	15	rs9120	72115763	a	g	1.022e-10	T2	66	Planum Temporale	0.758137	Heschl's Gyrus (includes H1 and H2)	0.680095	Brain-Stem	0.437985	Hippocampus	0.10742	Rate of cognitive decline in mild cognitive impairment (time interaction)
161	FALSE	TRUE	15	rs6496771	85705328	a	g	5.107e-11	T2	39	Frontal Medial Cortex	0.553473	Frontal Orbital Cortex	0.415754	Accumbens	0.446182	Amygdala	0.189219	Subcortical volume (min-P), Extensive white matter perivascular space burden, Vertex-wise sulcal depth, Cortical thickness, Vertex-wise cortical surface area, Vertex-wise cortical thickness, Brain morphology (MOSTest), Whole brain restricted isotropic diffusion (multivariate analysis), Whole brain free water diffusion (multivariate analysis)
162	TRUE	TRUE	16	rs60972513	49877753	a	c	4.108e-11	T1	24	Insular Cortex	0.713044	Heschl's Gyrus (includes H1 and H2)	0.613669	Pallidum	0.729206	Putamen	0.448044
163	FALSE	FALSE	16	rs1948948	51442679	t	c	5.387e-12	T1	121	Juxtapositional Lobule Cortex (formerly Supplementary Motor Cortex)	0.408093	Inferior Temporal Gyrus, temporooccipital part	0.398059	Pallidum	0.592186	Amygdala	0.251023	White matter hyperintensity volume, White matter hyperintensity volume (adjusted for hypertension), White matter hyperintensity volume x hypertension interaction (2df), Brain morphology (min-P), Cortical thickness (min-P), White matter microstructure (axial diusivities), IDP T2 FLAIR BIANCA WMH volume, Brain morphology (MOSTest), Whole brain free water diffusion (multivariate analysis), Whole bra…
164	FALSE	TRUE	16	rs990639	65069740	t	g	8.131e-13	T1	80	Supramarginal Gyrus, anterior division	0.482682	Planum Temporale	0.479558	Pallidum	0.294282	Putamen	0.14846	Whole brain restricted isotropic diffusion (multivariate analysis), Cortical surface area, Cortical thickness, Vertex-wise cortical surface area, Vertex-wise cortical thickness, Brain shape (segment 1), Brain morphology (MOSTest), Whole brain restricted directional diffusion (multivariate analysis), Vertex-wise sulcal depth, Whole brain free water diffusion (multivariate analysis)
165	FALSE	TRUE	16	rs9940315	69876164	a	g	4.269e-12	T1	7	Middle Temporal Gyrus, anterior division	0.432576	Supracalcarine Cortex	0.422556	Caudate	0.208052	Lateral Ventricle	0.143248	Hand grip strength
166	TRUE	TRUE	16	rs419722	86714242	a	t	1.831e-12	T2	122	Juxtapositional Lobule Cortex (formerly Supplementary Motor Cortex)	0.647925	Frontal Medial Cortex	0.592206	Pallidum	0.65446	Thalamus	0.225695
167	FALSE	FALSE	16	rs56023709	87229344	a	c	7.321e-37	T2	81	Cingulate Gyrus, anterior division	0.483249	Frontal Medial Cortex	0.438061	Thalamus	0.234103	Amygdala	0.206659	Node-level brain connectivity (multivariate analysis), White matter microstructure (axial diusivities), Brain region volumes, Subcortical volume (MOSTest), Vertex-wise sulcal depth, Edge-level brain connectivity (multivariate analysis), Cortical thickness (min-P), Cortical thickness (MOSTest), Brain morphology (MOSTest), White matter microstructure (mode of anisotropy), Cortical thickness, Latera…
167	FALSE	FALSE	16	rs12051384	87184095	a	g	2.369e-11	T2	82	Frontal Medial Cortex	0.676513	Parahippocampal Gyrus, posterior division	0.454758	Putamen	0.294403	Brain-Stem	0.289308	Node-level brain connectivity (multivariate analysis), White matter microstructure (axial diusivities), Brain region volumes, Subcortical volume (MOSTest), Vertex-wise sulcal depth, Edge-level brain connectivity (multivariate analysis), Cortical thickness (min-P), Cortical thickness (MOSTest), Brain morphology (MOSTest), White matter microstructure (mode of anisotropy), Cortical thickness, Latera…
167	FALSE	FALSE	16	rs4843536	87177837	a	g	1.09e-12	T1	11	Frontal Operculum Cortex	0.725685	Parahippocampal Gyrus, anterior division	0.447958	Pallidum	0.306613	Brain-Stem	0.270612	Node-level brain connectivity (multivariate analysis), White matter microstructure (axial diusivities), Brain region volumes, Subcortical volume (MOSTest), Vertex-wise sulcal depth, Edge-level brain connectivity (multivariate analysis), Cortical thickness (min-P), Cortical thickness (MOSTest), Brain morphology (MOSTest), White matter microstructure (mode of anisotropy), Cortical thickness, Latera…
168	FALSE	TRUE	16	rs4550447	89991599	c	g	6.451e-12	T1	7	Middle Temporal Gyrus, anterior division	0.432576	Supracalcarine Cortex	0.422556	Caudate	0.208052	Lateral Ventricle	0.143248	White matter microstructure (fractional anisotropy), Self-reported math ability, White matter microstructure (radial diusivities), Cortical surface area (MOSTest), Brain morphology (MOSTest), Left–right brain asymmetry, Node-level brain connectivity (multivariate analysis), Edge-level brain connectivity (multivariate analysis), Cortical thickness, Whole brain restricted isotropic diffusion (multi…
169	FALSE	TRUE	17	rs2663345	925764	a	g	1.42e-11	T2	76	Parietal Operculum Cortex	0.493781	Heschl's Gyrus (includes H1 and H2)	0.468265	Hippocampus	0.317467	Accumbens	0.310482	Cortical surface area, Vertex-wise cortical surface area, Vertex-wise sulcal depth, Brain shape (segment 1)
170	FALSE	TRUE	17	rs34264719	2122578	t	c	1.873e-15	T2	30	Superior Temporal Gyrus, anterior division	0.548106	Cingulate Gyrus, anterior division	0.51125	Pallidum	0.431956	Putamen	0.421721	Brain morphology (MOSTest), Cortical thickness, Vertex-wise cortical thickness, Cortical thickness (MOSTest), Brain shape (segment 1), Cortical surface area, Vertex-wise cortical surface area, Cortical surface area (MOSTest), Vertex-wise sulcal depth, Whole brain restricted directional diffusion (multivariate analysis), Schizophrenia, Edge-level brain connectivity (multivariate analysis), Cannabi…
171	FALSE	TRUE	17	rs117616209	7142851	t	c	2.048e-12	T1	24	Insular Cortex	0.713044	Heschl's Gyrus (includes H1 and H2)	0.613669	Pallidum	0.729206	Putamen	0.448044	Brain shape (segment 5), Vertex-wise sulcal depth
172	FALSE	FALSE	17	rs3760456	27948844	t	c	1.927e-14	T1	47	Central Opercular Cortex	0.476991	Inferior Temporal Gyrus, anterior division	0.436396	Pallidum	0.425014	Amygdala	0.207316	White matter microstructure (fractional anisotropy), Cortical thickness, Vertex-wise sulcal depth, Brain morphology (MOSTest), Cortical thickness (MOSTest), Subcortical volume (MOSTest), Brain region volumes, Whole brain restricted isotropic diffusion (multivariate analysis), Whole brain restricted directional diffusion (multivariate analysis), Cortical surface area, Vertex-wise cortical surface …
173	FALSE	FALSE	17	rs1874583	35257012	c	g	1.363e-10	T2	54	Cingulate Gyrus, posterior division	0.544893	Supracalcarine Cortex	0.529654	Brain-Stem	0.264618	Pallidum	0.160754	Whole brain restricted isotropic diffusion (multivariate analysis), Brain region volumes, Whole brain free water diffusion (multivariate analysis), Whole brain restricted directional diffusion (multivariate analysis)
174	FALSE	TRUE	17	rs2072081	42327493	t	g	1.545e-10	T2	39	Frontal Medial Cortex	0.553473	Frontal Orbital Cortex	0.415754	Accumbens	0.446182	Amygdala	0.189219	Cortical thickness, Vertex-wise cortical thickness, Educational attainment (years of education), Cortical surface area, Vertex-wise cortical surface area, Educational attainment, Neutrophil percentage of white cells
175	FALSE	FALSE	17	rs55938136	43798360	a	g	4.3e-15	T2	109	Middle Temporal Gyrus, temporooccipital part	0.643557	Supracalcarine Cortex	0.507801	Accumbens	0.309528	Amygdala	0.258754	Edge-level brain connectivity (multivariate analysis), White matter microstructure (axial diusivities), General factor of neuroticism, White matter microstructure (mean diusivities), Neuroticism conditioned on cognitive performance (multi-trait conditioning and joint analysis), Cortical surface area (global PC1), Neuroticism conditioned on highest math class (multi-trait conditioning and joint an…
175	FALSE	FALSE	17	rs2696462	44286089	a	g	5.26e-16	T2	109	Middle Temporal Gyrus, temporooccipital part	0.643557	Supracalcarine Cortex	0.507801	Accumbens	0.309528	Amygdala	0.258754	Edge-level brain connectivity (multivariate analysis), White matter microstructure (axial diusivities), General factor of neuroticism, White matter microstructure (mean diusivities), Neuroticism conditioned on cognitive performance (multi-trait conditioning and joint analysis), Cortical surface area (global PC1), Neuroticism conditioned on highest math class (multi-trait conditioning and joint an…
175	FALSE	FALSE	17	rs12953096	44332959	t	c	1.534e-13	T1	33	Paracingulate Gyrus	0.590613	Planum Polare	0.589069	Caudate	0.465908	Thalamus	0.421037	Edge-level brain connectivity (multivariate analysis), White matter microstructure (axial diusivities), General factor of neuroticism, White matter microstructure (mean diusivities), Neuroticism conditioned on cognitive performance (multi-trait conditioning and joint analysis), Cortical surface area (global PC1), Neuroticism conditioned on highest math class (multi-trait conditioning and joint an…
175	FALSE	FALSE	17	rs76233987	43232013	a	g	5.062e-11	T2	94	Frontal Medial Cortex	0.6982	Planum Polare	0.681344	Brain-Stem	0.391528	Accumbens	0.373064	Edge-level brain connectivity (multivariate analysis), White matter microstructure (axial diusivities), General factor of neuroticism, White matter microstructure (mean diusivities), Neuroticism conditioned on cognitive performance (multi-trait conditioning and joint analysis), Cortical surface area (global PC1), Neuroticism conditioned on highest math class (multi-trait conditioning and joint an…
176	FALSE	TRUE	17	rs11079220	54404054	a	g	4.25e-11	T1	107	Parahippocampal Gyrus, anterior division	0.554133	Frontal Operculum Cortex	0.546636	Caudate	0.347342	Amygdala	0.33037	Syncope
176	FALSE	TRUE	17	rs1431320	54190958	a	g	1.287e-10	T1	58	Inferior Temporal Gyrus, posterior division	0.444481	Inferior Temporal Gyrus, temporooccipital part	0.443524	Pallidum	0.582695	Putamen	0.304842	Syncope
177	FALSE	FALSE	17	rs1473120	67758295	t	c	3.235e-11	T1	109	Middle Temporal Gyrus, anterior division	0.507424	Paracingulate Gyrus	0.461496	Pallidum	0.409806	Putamen	0.289292	Cortical surface area, Whole brain restricted isotropic diffusion (multivariate analysis), Whole brain free water diffusion (multivariate analysis), Brain shape (segment 5), Edge-level brain connectivity (multivariate analysis), Vertex-wise cortical surface area, Vertex-wise sulcal depth, Whole brain restricted directional diffusion (multivariate analysis)
177	FALSE	FALSE	17	rs78074080	68059706	c	g	9.303e-17	T1	16	Middle Temporal Gyrus, anterior division	0.455346	Frontal Orbital Cortex	0.372742	Amygdala	0.244234	Accumbens	0.135383	Cortical surface area, Whole brain restricted isotropic diffusion (multivariate analysis), Whole brain free water diffusion (multivariate analysis), Brain shape (segment 5), Edge-level brain connectivity (multivariate analysis), Vertex-wise cortical surface area, Vertex-wise sulcal depth, Whole brain restricted directional diffusion (multivariate analysis)
178	FALSE	TRUE	17	rs2058086	69151198	t	g	1.525e-12	T1	91	Juxtapositional Lobule Cortex (formerly Supplementary Motor Cortex)	0.883143	Planum Polare	0.420482	Pallidum	0.754404	Accumbens	0.199885	Vertex-wise cortical surface area, Cortical surface area, Brain morphology (MOSTest), Whole brain restricted directional diffusion (multivariate analysis), Cortical thickness, Vertex-wise cortical thickness, Whole brain free water diffusion (multivariate analysis), Vertex-wise sulcal depth, Whole brain restricted isotropic diffusion (multivariate analysis)
179	FALSE	TRUE	18	rs9958048	19462040	t	c	8.643e-13	T1	115	Planum Polare	0.640321	Subcallosal Cortex	0.522749	Thalamus	0.287994	Brain-Stem	0.112855	Subcortical volume (MOSTest), Brain morphology (MOSTest), Cortical surface area, Whole brain restricted isotropic diffusion (multivariate analysis), Whole brain free water diffusion (multivariate analysis)
180	FALSE	TRUE	18	rs4239430	20188361	a	g	1.084e-11	T1	115	Planum Polare	0.640321	Subcallosal Cortex	0.522749	Thalamus	0.287994	Brain-Stem	0.112855	Migraine, Total PHF-tau (SNP x SNP interaction)
181	TRUE	TRUE	18	rs1790643	34045251	a	g	1.429e-10	T1	50	Inferior Temporal Gyrus, temporooccipital part	0.815087	Juxtapositional Lobule Cortex (formerly Supplementary Motor Cortex)	0.559413	Thalamus	0.495806	Caudate	0.209006
182	FALSE	TRUE	18	rs870472	57386391	a	g	1.463e-18	T1	82	Inferior Temporal Gyrus, anterior division	0.618605	Inferior Frontal Gyrus, pars opercularis	0.552524	Pallidum	0.388144	Hippocampus	0.312646	Whole brain restricted isotropic diffusion (multivariate analysis), Whole brain free water diffusion (multivariate analysis), Whole brain restricted directional diffusion (multivariate analysis)
183	TRUE	TRUE	18	rs884205	60054857	a	c	1.856e-10	T2	39	Frontal Medial Cortex	0.553473	Frontal Orbital Cortex	0.415754	Accumbens	0.446182	Amygdala	0.189219
184	TRUE	TRUE	18	rs17070848	60905500	t	c	2.32e-11	T2	93	Planum Polare	0.558619	Supramarginal Gyrus, anterior division	0.505281	Pallidum	0.640491	Putamen	0.289043
185	TRUE	TRUE	18	rs1047922	74070562	t	c	1.633e-10	T1	73	Occipital Fusiform Gyrus	0.68515	Supracalcarine Cortex	0.677088	Pallidum	0.256286	Amygdala	0.252625
186	TRUE	TRUE	19	rs66659026	38522972	t	c	2.447e-11	T1	48	Temporal Occipital Fusiform Cortex	0.436049	Central Opercular Cortex	0.410352	Caudate	0.291941	Putamen	0.188062
187	FALSE	TRUE	20	rs6054390	6592094	a	g	7.548e-15	T2	12	Inferior Temporal Gyrus, anterior division	0.603991	Middle Temporal Gyrus, posterior division	0.589777	Brain-Stem	0.229002	Accumbens	0.158244	Whole brain restricted directional diffusion (multivariate analysis), Whole brain restricted isotropic diffusion (multivariate analysis), Whole brain free water diffusion (multivariate analysis), Brain shape (segment 10)
187	FALSE	TRUE	20	rs6117294	6470805	t	g	7.629e-11	T2	111	Superior Temporal Gyrus, anterior division	0.458219	Middle Temporal Gyrus, anterior division	0.437566	Lateral Ventricle	0.30077	Hippocampus	0.278911	Whole brain restricted directional diffusion (multivariate analysis), Whole brain restricted isotropic diffusion (multivariate analysis), Whole brain free water diffusion (multivariate analysis), Brain shape (segment 10)
188	FALSE	TRUE	20	rs2876076	7122978	c	g	1.083e-16	T1	66	Planum Polare	0.789921	Heschl's Gyrus (includes H1 and H2)	0.487306	Pallidum	0.526285	Caudate	0.353088	Cortical thickness, Vertex-wise cortical thickness, Brain morphology (MOSTest), Vertex-wise sulcal depth, Cortical surface area, Vertex-wise cortical surface area, Whole brain free water diffusion (multivariate analysis), Whole brain restricted directional diffusion (multivariate analysis), Whole brain restricted isotropic diffusion (multivariate analysis), Brain shape (segment 1)
189	FALSE	TRUE	20	rs78438678	10634675	t	c	1.395e-10	T2	87	Supracalcarine Cortex	0.595009	Middle Temporal Gyrus, anterior division	0.526748	Pallidum	0.466114	Brain-Stem	0.308838	Cortical thickness, Vertex-wise cortical thickness, White matter microstructure (axial diusivities), Brain shape (segment 3), Cortical surface area, Vertex-wise sulcal depth, Vertex-wise cortical surface area, Brain morphology (MOSTest), Whole brain restricted directional diffusion (multivariate analysis), Brain morphology (min-P), Subcortical volume (min-P), Subcortical volume (MOSTest), White m…
189	FALSE	TRUE	20	rs6134023	10741175	a	t	7.353e-17	T1	58	Inferior Temporal Gyrus, posterior division	0.444481	Inferior Temporal Gyrus, temporooccipital part	0.443524	Pallidum	0.582695	Putamen	0.304842	Cortical thickness, Vertex-wise cortical thickness, White matter microstructure (axial diusivities), Brain shape (segment 3), Cortical surface area, Vertex-wise sulcal depth, Vertex-wise cortical surface area, Brain morphology (MOSTest), Whole brain restricted directional diffusion (multivariate analysis), Brain morphology (min-P), Subcortical volume (min-P), Subcortical volume (MOSTest), White m…
189	FALSE	TRUE	20	rs1409864	10976954	a	g	3.16e-11	T1	58	Inferior Temporal Gyrus, posterior division	0.444481	Inferior Temporal Gyrus, temporooccipital part	0.443524	Pallidum	0.582695	Putamen	0.304842	Cortical thickness, Vertex-wise cortical thickness, White matter microstructure (axial diusivities), Brain shape (segment 3), Cortical surface area, Vertex-wise sulcal depth, Vertex-wise cortical surface area, Brain morphology (MOSTest), Whole brain restricted directional diffusion (multivariate analysis), Brain morphology (min-P), Subcortical volume (min-P), Subcortical volume (MOSTest), White m…
189	FALSE	TRUE	20	rs667067	10524976	c	g	8.721e-16	T2	54	Cingulate Gyrus, posterior division	0.544893	Supracalcarine Cortex	0.529654	Brain-Stem	0.264618	Pallidum	0.160754	Cortical thickness, Vertex-wise cortical thickness, White matter microstructure (axial diusivities), Brain shape (segment 3), Cortical surface area, Vertex-wise sulcal depth, Vertex-wise cortical surface area, Brain morphology (MOSTest), Whole brain restricted directional diffusion (multivariate analysis), Brain morphology (min-P), Subcortical volume (min-P), Subcortical volume (MOSTest), White m…
189	FALSE	TRUE	20	rs1883801	10647679	a	g	6.365e-12	T1	123	Frontal Operculum Cortex	0.482194	Middle Temporal Gyrus, anterior division	0.466597	Caudate	0.352217	Pallidum	0.289962	Cortical thickness, Vertex-wise cortical thickness, White matter microstructure (axial diusivities), Brain shape (segment 3), Cortical surface area, Vertex-wise sulcal depth, Vertex-wise cortical surface area, Brain morphology (MOSTest), Whole brain restricted directional diffusion (multivariate analysis), Brain morphology (min-P), Subcortical volume (min-P), Subcortical volume (MOSTest), White m…
190	FALSE	TRUE	20	rs201548	21974835	t	c	2.596e-17	T1	82	Inferior Temporal Gyrus, anterior division	0.618605	Inferior Frontal Gyrus, pars opercularis	0.552524	Pallidum	0.388144	Hippocampus	0.312646	Brain shape (segment 5), Cortical surface area, Vertex-wise sulcal depth, Vertex-wise cortical surface area
191	FALSE	TRUE	20	rs143383	34025983	a	g	1.29e-23	T2	93	Planum Polare	0.558619	Supramarginal Gyrus, anterior division	0.505281	Pallidum	0.640491	Putamen	0.289043	Educational attainment, Cortical thickness, Cortical thickness (MOSTest), Edge-level brain connectivity (multivariate analysis), Vertex-wise sulcal depth, Vertex-wise cortical thickness, Brain morphology (MOSTest), Brain shape (segment 1), Node-level brain connectivity (multivariate analysis), Whole brain restricted isotropic diffusion (multivariate analysis), Whole brain restricted directional d…
192	FALSE	TRUE	20	rs3746471	36841914	a	g	4.602e-13	T2	78	Heschl's Gyrus (includes H1 and H2)	0.754807	Cingulate Gyrus, posterior division	0.731411	Pallidum	0.536651	Thalamus	0.384285	Whole brain free water diffusion (multivariate analysis), Brain shape (segment 1), Vertex-wise cortical thickness, Brain morphology (MOSTest), Whole brain restricted isotropic diffusion (multivariate analysis), Whole brain restricted directional diffusion (multivariate analysis), Cortical surface area, Vertex-wise sulcal depth, Vertex-wise cortical surface area, Cortical thickness, Cortical surfa…
193	FALSE	TRUE	20	rs2224538	38552078	t	c	1.432e-11	T2	45	Temporal Occipital Fusiform Cortex	0.463785	Paracingulate Gyrus	0.453566	Pallidum	0.686129	Putamen	0.425484	Granulocyte percentage of myeloid white cells
194	FALSE	TRUE	20	rs17265513	39832628	t	c	1.613e-10	T2	39	Frontal Medial Cortex	0.553473	Frontal Orbital Cortex	0.415754	Accumbens	0.446182	Amygdala	0.189219	Brain morphology (MOSTest), Cortical surface area, Cortical thickness, Vertex-wise sulcal depth, Vertex-wise cortical surface area, Vertex-wise cortical thickness, Whole brain restricted directional diffusion (multivariate analysis)
195	TRUE	TRUE	21	rs4817502	34175240	a	c	8.534e-12	T2	60	Precuneous Cortex	0.354094	Middle Temporal Gyrus, temporooccipital part	0.344987	Lateral Ventricle	0.28276	Pallidum	0.161202
196	FALSE	TRUE	22	rs375603	18284420	c	g	6.346e-11	T1	42	Supracalcarine Cortex	0.571995	Juxtapositional Lobule Cortex (formerly Supplementary Motor Cortex)	0.49428	Pallidum	0.485244	Putamen	0.237501	Vertex-wise sulcal depth
197	FALSE	TRUE	22	rs5760197	21076754	t	c	1.759e-11	T2	108	Superior Temporal Gyrus, anterior division	0.574172	Frontal Medial Cortex	0.482354	Accumbens	0.330645	Pallidum	0.211247	White matter microstructure (mode of anisotropy), Brain morphology (MOSTest), Vertex-wise cortical surface area, Cortical thickness, Vertex-wise cortical thickness, Cortical surface area
198	FALSE	TRUE	22	rs4396807	38138379	c	g	5.258e-14	T1	111	Inferior Temporal Gyrus, temporooccipital part	0.601569	Inferior Temporal Gyrus, anterior division	0.590234	Caudate	0.553161	Pallidum	0.54532	Lateral ventricular volume in normal aging, Brain region volumes, Cortical surface area, Cognitive aspects of educational attainment, Node-level brain connectivity (multivariate analysis), Vertex-wise cortical thickness, Highest math class taken (MTAG), Cognitive performance, Cognitive performance (MTAG), Self-reported math ability (MTAG), Vertex-wise sulcal depth, Whole brain restricted isotropi…
199	FALSE	TRUE	22	rs1569414	45727565	t	g	1.367e-11	T2	103	Cingulate Gyrus, posterior division	0.632625	Planum Temporale	0.598498	Pallidum	0.24113	Hippocampus	0.149394	Cortical surface area, Vertex-wise sulcal depth, Vertex-wise cortical surface area
