# Supplementary material for: Unsupervised deep representation learning enables phenotype discovery for genetic association studies of brain imaging
Source: Commun Biol. 2024 Apr 5;7:414. doi: 10.1038/s42003-024-06096-7 (PMC10997628; doi:10.1038/s42003-024-06096-7)
Supplement: Supplementary file 17 — Supplementary Data 15 [file 42003_2024_6096_MOESM17_ESM.xlsx]

## Sheet: Values
Pallidum	Putamen	Thalamus	Amygdala	Accumbens	Hippocampus	Lateral Ventricle	Caudate	Brain-Stem
-9.71157e-06	-9.71157e-06	4.48289e-05	-9.71157e-06	-9.71157e-06	-9.71157e-06	-9.71157e-06	-9.71157e-06	-9.71157e-06
-1.94231e-05	-1.94231e-05	8.96579e-05	-1.94231e-05	-1.94231e-05	-1.94231e-05	-1.94231e-05	-1.94231e-05	-1.94231e-05
-2.91347e-05	-2.91347e-05	0.000134487	-2.91347e-05	-2.91347e-05	-2.91347e-05	-2.91347e-05	-2.91347e-05	-2.91347e-05
-3.88463e-05	-3.88463e-05	0.000179316	-3.88463e-05	-3.88463e-05	-3.88463e-05	-3.88463e-05	-3.88463e-05	-3.88463e-05
-4.85578e-05	-4.85578e-05	0.000224145	-4.85578e-05	-4.85578e-05	-4.85578e-05	-4.85578e-05	-4.85578e-05	-4.85578e-05
-5.82694e-05	-5.82694e-05	0.000268974	-5.82694e-05	-5.82694e-05	-5.82694e-05	-5.82694e-05	-5.82694e-05	-5.82694e-05
-6.7981e-05	-6.7981e-05	0.000313803	-6.7981e-05	-6.7981e-05	-6.7981e-05	-6.7981e-05	-6.7981e-05	-6.7981e-05
-7.76925e-05	-7.76925e-05	0.000358631	-7.76925e-05	-7.76925e-05	-7.76925e-05	-7.76925e-05	-7.76925e-05	-7.76925e-05
-8.74041e-05	-8.74041e-05	0.00040346	-8.74041e-05	-8.74041e-05	-8.74041e-05	-8.74041e-05	-8.74041e-05	-8.74041e-05
-9.71157e-05	-9.71157e-05	0.000448289	-9.71157e-05	-9.71157e-05	-9.71157e-05	-9.71157e-05	-9.71157e-05	-9.71157e-05
-0.000106827	-0.000106827	0.000493118	-0.000106827	-0.000106827	-0.000106827	-0.000106827	-0.000106827	-0.000106827
-0.000116539	-0.000116539	0.000537947	-0.000116539	-0.000116539	-0.000116539	-0.000116539	-0.000116539	-0.000116539
-0.00012625	-0.00012625	0.000582776	-0.00012625	-0.00012625	-0.00012625	-0.00012625	-0.00012625	-0.00012625
-0.000135962	-0.000135962	0.000627605	-0.000135962	-0.000135962	-0.000135962	-0.000135962	-0.000135962	-0.000135962
-0.000145673	-0.000145673	0.000672434	-0.000145673	-0.000145673	-0.000145673	-0.000145673	-0.000145673	-0.000145673
-0.000155385	-0.000155385	0.000717263	-0.000155385	-0.000155385	-0.000155385	-0.000155385	-0.000155385	-0.000155385
-0.000165097	-0.000165097	0.000762092	-0.000165097	-0.000165097	-0.000165097	-0.000165097	-0.000165097	-0.000165097
-0.000174808	-0.000174808	0.000806921	-0.000174808	-0.000174808	-0.000174808	-0.000174808	-0.000174808	-0.000174808
-0.00018452	-0.00018452	0.00085175	-0.00018452	-0.00018452	-0.00018452	-0.00018452	-0.00018452	-0.00018452
-0.000194231	-0.000194231	0.000896579	-0.000194231	-0.000194231	-0.000194231	-0.000194231	-0.000194231	-0.000194231
-0.000203943	-0.000203943	0.000941408	-0.000203943	-0.000203943	-0.000203943	-0.000203943	-0.000203943	-0.000203943
-0.000213654	-0.000213654	0.000986236	-0.000213654	-0.000213654	-0.000213654	-0.000213654	-0.000213654	-0.000213654
-0.000223366	-0.000223366	0.00103107	-0.000223366	-0.000223366	-0.000223366	-0.000223366	-0.000223366	-0.000223366
-0.000233078	-0.000233078	0.00107589	-0.000233078	-0.000233078	-0.000233078	-0.000233078	-0.000233078	-0.000233078
-0.000242789	-0.000242789	0.00112072	-0.000242789	-0.000242789	-0.000242789	-0.000242789	-0.000242789	-0.000242789
-0.000252501	-0.000252501	0.00116555	-0.000252501	-0.000252501	-0.000252501	-0.000252501	-0.000252501	-0.000252501
-0.000262212	-0.000262212	0.00121038	-0.000262212	-0.000262212	-0.000262212	-0.000262212	-0.000262212	-0.000262212
-0.000271924	-0.000271924	0.00125521	-0.000271924	-0.000271924	-0.000271924	-0.000271924	-0.000271924	-0.000271924
-0.000281635	-0.000281635	0.00130004	-0.000281635	-0.000281635	-0.000281635	-0.000281635	-0.000281635	-0.000281635
-0.000291347	-0.000291347	0.00134487	-0.000291347	-0.000291347	-0.000291347	-0.000291347	-0.000291347	-0.000291347
-0.000301059	-0.000301059	0.0013897	-0.000301059	-0.000301059	-0.000301059	-0.000301059	-0.000301059	-0.000301059
-0.00031077	-0.00031077	0.00143453	-0.00031077	-0.00031077	-0.00031077	-0.00031077	-0.00031077	-0.00031077
-0.000320482	-0.000320482	0.00147935	-0.000320482	-0.000320482	-0.000320482	-0.000320482	-0.000320482	-0.000320482
-0.000330193	-0.000330193	0.00152418	-0.000330193	-0.000330193	-0.000330193	-0.000330193	-0.000330193	-0.000330193
-0.000339905	-0.000339905	0.00156901	-0.000339905	-0.000339905	-0.000339905	-0.000339905	-0.000339905	-0.000339905
-0.000349616	-0.000349616	0.00161384	-0.000349616	-0.000349616	-0.000349616	-0.000349616	-0.000349616	-0.000349616
-0.000359328	-0.000359328	0.00165867	-0.000359328	-0.000359328	-0.000359328	-0.000359328	-0.000359328	-0.000359328
-0.00036904	-0.00036904	0.0017035	-0.00036904	-0.00036904	-0.00036904	-0.00036904	-0.00036904	-0.00036904
-0.000378751	-0.000378751	0.00174833	-0.000378751	-0.000378751	-0.000378751	-0.000378751	-0.000378751	-0.000378751
-0.000388463	-0.000388463	0.00179316	-0.000388463	-0.000388463	-0.000388463	-0.000388463	-0.000388463	-0.000388463
-0.000398174	-0.000398174	0.00183799	-0.000398174	-0.000398174	-0.000398174	-0.000398174	-0.000398174	-0.000398174
-0.000407886	-0.000407886	0.00188282	-0.000407886	-0.000407886	-0.000407886	-0.000407886	-0.000407886	-0.000407886
-0.000417597	-0.000417597	0.00192764	-0.000417597	-0.000417597	-0.000417597	-0.000417597	-0.000417597	-0.000417597
-0.000427309	-0.000427309	0.00197247	-0.000427309	-0.000427309	-0.000427309	-0.000427309	-0.000427309	-0.000427309
-0.00043702	-0.00043702	0.0020173	-0.00043702	-0.00043702	-0.00043702	-0.00043702	-0.00043702	-0.00043702
-0.000446732	-0.000446732	0.00206213	-0.000446732	-0.000446732	-0.000446732	-0.000446732	-0.000446732	-0.000446732
-0.000456444	-0.000456444	0.00210696	-0.000456444	-0.000456444	-0.000456444	-0.000456444	-0.000456444	-0.000456444
-0.000466155	-0.000466155	0.00215179	-0.000466155	-0.000466155	-0.000466155	-0.000466155	-0.000466155	-0.000466155
-0.000475867	-0.000475867	0.00219662	-0.000475867	-0.000475867	-0.000475867	-0.000475867	-0.000475867	-0.000475867
-0.000485578	-0.000485578	0.00224145	-0.000485578	-0.000485578	-0.000485578	-0.000485578	-0.000485578	-0.000485578
-0.00049529	-0.00049529	0.00228628	-0.00049529	-0.00049529	-0.00049529	-0.00049529	-0.00049529	-0.00049529
-0.000505001	-0.000505001	0.0023311	-0.000505001	-0.000505001	-0.000505001	-0.000505001	-0.000505001	-0.000505001
-0.000514713	-0.000514713	0.00237593	-0.000514713	-0.000514713	-0.000514713	-0.000514713	-0.000514713	-0.000514713
-0.000524425	-0.000524425	0.00242076	-0.000524425	-0.000524425	-0.000524425	-0.000524425	-0.000524425	-0.000524425
-0.000534136	-0.000534136	0.00246559	-0.000534136	-0.000534136	-0.000534136	-0.000534136	-0.000534136	-0.000534136
-0.000543848	-0.000543848	0.00251042	-0.000543848	-0.000543848	-0.000543848	-0.000543848	-0.000543848	-0.000543848
-0.000553559	-0.000553559	0.00255525	-0.000553559	-0.000553559	-0.000553559	-0.000553559	-0.000553559	-0.000553559
-0.000563271	-0.000563271	0.00260008	-0.000563271	-0.000563271	-0.000563271	-0.000563271	-0.000563271	-0.000563271
-0.000572982	-0.000572982	0.00264491	-0.000572982	-0.000572982	-0.000572982	-0.000572982	-0.000572982	-0.000572982
-0.000582694	-0.000582694	0.00268974	-0.000582694	-0.000582694	-0.000582694	-0.000582694	-0.000582694	-0.000582694
-0.000592406	-0.000592406	0.00273456	-0.000592406	-0.000592406	-0.000592406	-0.000592406	-0.000592406	-0.000592406
-0.000602117	-0.000602117	0.00277939	-0.000602117	-0.000602117	-0.000602117	-0.000602117	-0.000602117	-0.000602117
-0.000611829	-0.000611829	0.00282422	-0.000611829	-0.000611829	-0.000611829	-0.000611829	-0.000611829	-0.000611829
-0.00062154	-0.00062154	0.00286905	-0.00062154	-0.00062154	-0.00062154	-0.00062154	-0.00062154	-0.00062154
-0.000631252	-0.000631252	0.00291388	-0.000631252	-0.000631252	-0.000631252	-0.000631252	-0.000631252	-0.000631252
-0.000640963	-0.000640963	0.00295871	-0.000640963	-0.000640963	-0.000640963	-0.000640963	-0.000640963	-0.000640963
-0.000650675	-0.000650675	0.00300354	-0.000650675	-0.000650675	-0.000650675	-0.000650675	-0.000650675	-0.000650675
-0.000660387	-0.000660387	0.00304837	-0.000660387	-0.000660387	-0.000660387	-0.000660387	-0.000660387	-0.000660387
-0.000670098	-0.000670098	0.0030932	-0.000670098	-0.000670098	-0.000670098	-0.000670098	-0.000670098	-0.000670098
-0.00067981	-0.00067981	0.00313803	-0.00067981	-0.00067981	-0.00067981	-0.00067981	-0.00067981	-0.00067981
-0.000689521	-0.000689521	0.00318285	-0.000689521	-0.000689521	-0.000689521	-0.000689521	-0.000689521	-0.000689521
-0.000699233	-0.000699233	0.00322768	-0.000699233	-0.000699233	-0.000699233	-0.000699233	-0.000699233	-0.000699233
-0.000708944	-0.000708944	0.00327251	-0.000708944	-0.000708944	-0.000708944	-0.000708944	-0.000708944	-0.000708944
-0.000718656	-0.000718656	0.00331734	-0.000718656	-0.000718656	-0.000718656	-0.000718656	-0.000718656	-0.000718656
-0.000728367	-0.000728367	0.00336217	-0.000728367	-0.000728367	-0.000728367	-0.000728367	-0.000728367	-0.000728367
-0.000738079	-0.000738079	0.003407	-0.000738079	-0.000738079	-0.000738079	-0.000738079	-0.000738079	-0.000738079
-0.000747791	-0.000747791	0.00345183	-0.000747791	-0.000747791	-0.000747791	-0.000747791	-0.000747791	-0.000747791
-0.000757502	-0.000757502	0.00349666	-0.000757502	-0.000757502	-0.000757502	-0.000757502	-0.000757502	-0.000757502
-0.000767214	-0.000767214	0.00354149	-0.000767214	-0.000767214	-0.000767214	-0.000767214	-0.000767214	-0.000767214
-0.000776925	-0.000776925	0.00358631	-0.000776925	-0.000776925	-0.000776925	-0.000776925	-0.000776925	-0.000776925
-0.000786637	-0.000786637	0.00363114	-0.000786637	-0.000786637	-0.000786637	-0.000786637	-0.000786637	-0.000786637
-0.000796348	-0.000796348	0.00367597	-0.000796348	-0.000796348	-0.000796348	-0.000796348	-0.000796348	-0.000796348
-0.00080606	-0.00080606	0.0037208	-0.00080606	-0.00080606	-0.00080606	-0.00080606	-0.00080606	-0.00080606
-0.000815772	-0.000815772	0.00376563	-0.000815772	-0.000815772	-0.000815772	-0.000815772	-0.000815772	-0.000815772
-0.000825483	-0.000825483	0.00381046	-0.000825483	-0.000825483	-0.000825483	-0.000825483	-0.000825483	-0.000825483
-0.000835195	-0.000835195	0.00385529	-0.000835195	-0.000835195	-0.000835195	-0.000835195	-0.000835195	-0.000835195
-0.000844906	-0.000844906	0.00390012	-0.000844906	-0.000844906	-0.000844906	-0.000844906	-0.000844906	-0.000844906
-0.000854618	-0.000854618	0.00394495	-0.000854618	-0.000854618	-0.000854618	-0.000854618	-0.000854618	-0.000854618
-0.000864329	-0.000864329	0.00398977	-0.000864329	-0.000864329	-0.000864329	-0.000864329	-0.000864329	-0.000864329
-0.000874041	-0.000874041	0.0040346	-0.000874041	-0.000874041	-0.000874041	-0.000874041	-0.000874041	-0.000874041
-0.000883753	-0.000883753	0.00407943	-0.000883753	-0.000883753	-0.000883753	-0.000883753	-0.000883753	-0.000883753
-0.000893464	-0.000893464	0.00412426	-0.000893464	-0.000893464	-0.000893464	-0.000893464	-0.000893464	-0.000893464
-0.000903176	-0.000903176	0.00416909	-0.000903176	-0.000903176	-0.000903176	-0.000903176	-0.000903176	-0.000903176
-0.000912887	-0.000912887	0.00421392	-0.000912887	-0.000912887	-0.000912887	-0.000912887	-0.000912887	-0.000912887
-0.000922599	-0.000922599	0.00425875	-0.000922599	-0.000922599	-0.000922599	-0.000922599	-0.000922599	-0.000922599
-0.00093231	-0.00093231	0.00430358	-0.00093231	-0.00093231	-0.00093231	-0.00093231	-0.00093231	-0.00093231
-0.000942022	-0.000942022	0.00434841	-0.000942022	-0.000942022	-0.000942022	-0.000942022	-0.000942022	-0.000942022
-0.000951734	-0.000951734	0.00439324	-0.000951734	-0.000951734	-0.000951734	-0.000951734	-0.000951734	-0.000951734
-0.000961445	-0.000961445	0.00443806	-0.000961445	-0.000961445	-0.000961445	-0.000961445	-0.000961445	-0.000961445
-0.000971157	-0.000971157	0.00448289	-0.000971157	-0.000971157	-0.000971157	-0.000971157	-0.000971157	-0.000971157
-0.000980868	-0.000980868	0.00452772	-0.000980868	-0.000980868	-0.000980868	-0.000980868	-0.000980868	-0.000980868
-0.00099058	-0.00099058	0.00457255	-0.00099058	-0.00099058	-0.00099058	-0.00099058	-0.00099058	-0.00099058
-0.00100029	-0.00100029	0.00461738	-0.00100029	-0.00100029	-0.00100029	-0.00100029	-0.00100029	-0.00100029
-0.00101	-0.00101	0.00466221	-0.00101	-0.00101	-0.00101	-0.00101	-0.00101	-0.00101
-0.00101971	-0.00101971	0.00470704	-0.00101971	-0.00101971	-0.00101971	-0.00101971	-0.00101971	-0.00101971
-0.00102943	-0.00102943	0.00475187	-0.00102943	-0.00102943	-0.00102943	-0.00102943	-0.00102943	-0.00102943
-0.00103914	-0.00103914	0.0047967	-0.00103914	-0.00103914	-0.00103914	-0.00103914	-0.00103914	-0.00103914
-0.00104885	-0.00104885	0.00484152	-0.00104885	-0.00104885	-0.00104885	-0.00104885	-0.00104885	-0.00104885
-0.00105856	-0.00105856	0.00488635	-0.00105856	-0.00105856	-0.00105856	-0.00105856	-0.00105856	-0.00105856
-0.00106827	-0.00106827	0.00493118	-0.00106827	-0.00106827	-0.00106827	-0.00106827	-0.00106827	-0.00106827
-0.00107798	-0.00107798	0.00497601	-0.00107798	-0.00107798	-0.00107798	-0.00107798	-0.00107798	-0.00107798
-0.0010877	-0.0010877	0.00502084	-0.0010877	-0.0010877	-0.0010877	-0.0010877	-0.0010877	-0.0010877
-0.00109741	-0.00109741	0.00506567	-0.00109741	-0.00109741	-0.00109741	-0.00109741	-0.00109741	-0.00109741
-0.00110712	-0.00110712	0.0051105	-0.00110712	-0.00110712	-0.00110712	-0.00110712	-0.00110712	-0.00110712
-0.00111683	-0.00111683	0.00515533	-0.00111683	-0.00111683	-0.00111683	-0.00111683	-0.00111683	-0.00111683
-0.00112654	-0.00112654	0.00520016	-0.00112654	-0.00112654	-0.00112654	-0.00112654	-0.00112654	-0.00112654
-0.00113625	-0.00113625	0.00524498	-0.00113625	-0.00113625	-0.00113625	-0.00113625	-0.00113625	-0.00113625
-0.00114596	-0.00114596	0.00528981	-0.00114596	-0.00114596	-0.00114596	-0.00114596	-0.00114596	-0.00114596
-0.00115568	-0.00115568	0.00533464	-0.00115568	-0.00115568	-0.00115568	-0.00115568	-0.00115568	-0.00115568
-0.00116539	-0.00116539	0.00537947	-0.00116539	-0.00116539	-0.00116539	-0.00116539	-0.00116539	-0.00116539
-0.0011751	-0.0011751	0.0054243	-0.0011751	-0.0011751	-0.0011751	-0.0011751	-0.0011751	-0.0011751
-0.00118481	-0.00118481	0.00546913	-0.00118481	-0.00118481	-0.00118481	-0.00118481	-0.00118481	-0.00118481
-0.00119452	-0.00119452	0.00551396	-0.00119452	-0.00119452	-0.00119452	-0.00119452	-0.00119452	-0.00119452
-0.00120423	-0.00120423	0.00555879	-0.00120423	-0.00120423	-0.00120423	-0.00120423	-0.00120423	-0.00120423
-0.00121395	-0.00121395	0.00560362	-0.00121395	-0.00121395	-0.00121395	-0.00121395	-0.00121395	-0.00121395
-0.00122366	-0.00122366	0.00564845	-0.00122366	-0.00122366	-0.00122366	-0.00122366	-0.00122366	-0.00122366
-0.00123337	-0.00123337	0.00569327	-0.00123337	-0.00123337	-0.00123337	-0.00123337	-0.00123337	-0.00123337
-0.00124308	-0.00124308	0.0057381	-0.00124308	-0.00124308	-0.00124308	-0.00124308	-0.00124308	-0.00124308
-0.00125279	-0.00125279	0.00578293	-0.00125279	-0.00125279	-0.00125279	-0.00125279	-0.00125279	-0.00125279
-0.0012625	-0.0012625	0.00582776	-0.0012625	-0.0012625	-0.0012625	-0.0012625	-0.0012625	-0.0012625
-0.00127222	-0.00127222	0.00587259	-0.00127222	-0.00127222	-0.00127222	-0.00127222	-0.00127222	-0.00127222
-0.00128193	-0.00128193	0.00591742	-0.00128193	-0.00128193	-0.00128193	-0.00128193	-0.00128193	-0.00128193
-0.00129164	-0.00129164	0.00596225	-0.00129164	-0.00129164	-0.00129164	-0.00129164	-0.00129164	-0.00129164
-0.00130135	-0.00130135	0.00600708	-0.00130135	-0.00130135	-0.00130135	-0.00130135	-0.00130135	-0.00130135
-0.00131106	-0.00131106	0.00605191	-0.00131106	-0.00131106	-0.00131106	-0.00131106	-0.00131106	-0.00131106
-0.00132077	-0.00132077	0.00609673	-0.00132077	-0.00132077	-0.00132077	-0.00132077	-0.00132077	-0.00132077
-0.00133048	-0.00133048	0.00614156	-0.00133048	-0.00133048	-0.00133048	-0.00133048	-0.00133048	-0.00133048
-0.0013402	-0.0013402	0.00618639	-0.0013402	-0.0013402	-0.0013402	-0.0013402	-0.0013402	-0.0013402
-0.00134991	-0.00134991	0.00623122	-0.00134991	-0.00134991	-0.00134991	-0.00134991	-0.00134991	-0.00134991
-0.00135962	-0.00135962	0.00627605	-0.00135962	-0.00135962	-0.00135962	-0.00135962	-0.00135962	-0.00135962
-0.00136933	-0.00136933	0.00632088	-0.00136933	-0.00136933	-0.00136933	-0.00136933	-0.00136933	-0.00136933
-0.00137904	-0.00137904	0.00636571	-0.00137904	-0.00137904	-0.00137904	-0.00137904	-0.00137904	-0.00137904
-0.00138875	-0.00138875	0.00641054	-0.00138875	-0.00138875	-0.00138875	-0.00138875	-0.00138875	-0.00138875
-0.00139847	-0.00139847	0.00645537	-0.00139847	-0.00139847	-0.00139847	-0.00139847	-0.00139847	-0.00139847
-0.00140818	-0.00140818	0.00650019	-0.00140818	-0.00140818	-0.00140818	-0.00140818	-0.00140818	-0.00140818
-0.00141789	-0.00141789	0.00654502	-0.00141789	-0.00141789	-0.00141789	-0.00141789	-0.00141789	-0.00141789
-0.0014276	-0.0014276	0.00658985	-0.0014276	-0.0014276	-0.0014276	-0.0014276	-0.0014276	-0.0014276
-0.00143731	-0.00143731	0.00663468	-0.00143731	-0.00143731	-0.00143731	-0.00143731	-0.00143731	-0.00143731
-0.00144702	-0.00144702	0.00667951	-0.00144702	-0.00144702	-0.00144702	-0.00144702	-0.00144702	-0.00144702
-0.00145673	-0.00145673	0.00672434	-0.00145673	-0.00145673	-0.00145673	-0.00145673	-0.00145673	-0.00145673
-0.00146645	-0.00146645	0.00676917	-0.00146645	-0.00146645	-0.00146645	-0.00146645	-0.00146645	-0.00146645
-0.00147616	-0.00147616	0.006814	-0.00147616	-0.00147616	-0.00147616	-0.00147616	-0.00147616	-0.00147616
-0.00148587	-0.00148587	0.00685883	-0.00148587	-0.00148587	-0.00148587	-0.00148587	-0.00148587	-0.00148587
-0.00149558	-0.00149558	0.00690366	-0.00149558	-0.00149558	-0.00149558	-0.00149558	-0.00149558	-0.00149558
-0.00150529	-0.00150529	0.00694848	-0.00150529	-0.00150529	-0.00150529	-0.00150529	-0.00150529	-0.00150529
-0.001515	-0.001515	0.00699331	-0.001515	-0.001515	-0.001515	-0.001515	-0.001515	-0.001515
-0.00152472	-0.00152472	0.00703814	-0.00152472	-0.00152472	-0.00152472	-0.00152472	-0.00152472	-0.00152472
-0.00153443	-0.00153443	0.00708297	-0.00153443	-0.00153443	-0.00153443	-0.00153443	-0.00153443	-0.00153443
-0.00154414	-0.00154414	0.0071278	-0.00154414	-0.00154414	-0.00154414	-0.00154414	-0.00154414	-0.00154414
-0.00155385	-0.00155385	0.00717263	-0.00155385	-0.00155385	-0.00155385	-0.00155385	-0.00155385	-0.00155385
-0.00156356	-0.00156356	0.00721746	-0.00156356	-0.00156356	-0.00156356	-0.00156356	-0.00156356	-0.00156356
-0.00157327	-0.00157327	0.00726229	-0.00157327	-0.00157327	-0.00157327	-0.00157327	-0.00157327	-0.00157327
-0.00158299	-0.00158299	0.00730712	-0.00158299	-0.00158299	-0.00158299	-0.00158299	-0.00158299	-0.00158299
-0.0015927	-0.0015927	0.00735194	-0.0015927	-0.0015927	-0.0015927	-0.0015927	-0.0015927	-0.0015927
-0.00160241	-0.00160241	0.00739677	-0.00160241	-0.00160241	-0.00160241	-0.00160241	-0.00160241	-0.00160241
-0.00161212	-0.00161212	0.0074416	-0.00161212	-0.00161212	-0.00161212	-0.00161212	-0.00161212	-0.00161212
-0.00162183	-0.00162183	0.00748643	-0.00162183	-0.00162183	-0.00162183	-0.00162183	-0.00162183	-0.00162183
-0.00163154	-0.00163154	0.00753126	-0.00163154	-0.00163154	-0.00163154	-0.00163154	-0.00163154	-0.00163154
-0.00164125	-0.00164125	0.00757609	-0.00164125	-0.00164125	-0.00164125	-0.00164125	-0.00164125	-0.00164125
-0.00165097	-0.00165097	0.00762092	-0.00165097	-0.00165097	-0.00165097	-0.00165097	-0.00165097	-0.00165097
-0.00166068	-0.00166068	0.00766575	-0.00166068	-0.00166068	-0.00166068	-0.00166068	-0.00166068	-0.00166068
-0.00167039	-0.00167039	0.00771058	-0.00167039	-0.00167039	-0.00167039	-0.00167039	-0.00167039	-0.00167039
-0.0016801	-0.0016801	0.0077554	-0.0016801	-0.0016801	-0.0016801	-0.0016801	-0.0016801	-0.0016801
-0.00168981	-0.00168981	0.00780023	-0.00168981	-0.00168981	-0.00168981	-0.00168981	-0.00168981	-0.00168981
-0.00169952	-0.00169952	0.00784506	-0.00169952	-0.00169952	-0.00169952	-0.00169952	-0.00169952	-0.00169952
-0.00170924	-0.00170924	0.00788989	-0.00170924	-0.00170924	-0.00170924	-0.00170924	-0.00170924	-0.00170924
-0.00171895	-0.00171895	0.00793472	-0.00171895	-0.00171895	-0.00171895	-0.00171895	-0.00171895	-0.00171895
-0.00172866	-0.00172866	0.00797955	-0.00172866	-0.00172866	-0.00172866	-0.00172866	-0.00172866	-0.00172866
-0.00173837	-0.00173837	0.00802438	-0.00173837	-0.00173837	-0.00173837	-0.00173837	-0.00173837	-0.00173837
-0.00174808	-0.00174808	0.00806921	-0.00174808	-0.00174808	-0.00174808	-0.00174808	-0.00174808	-0.00174808
-0.00175779	-0.00175779	0.00811404	-0.00175779	-0.00175779	-0.00175779	-0.00175779	-0.00175779	-0.00175779
-0.00176751	-0.00176751	0.00815887	-0.00176751	-0.00176751	-0.00176751	-0.00176751	-0.00176751	-0.00176751
-0.00177722	-0.00177722	0.00820369	-0.00177722	-0.00177722	-0.00177722	-0.00177722	-0.00177722	-0.00177722
-0.00178693	-0.00178693	0.00824852	-0.00178693	-0.00178693	-0.00178693	-0.00178693	-0.00178693	-0.00178693
-0.00179664	-0.00179664	0.00829335	-0.00179664	-0.00179664	-0.00179664	-0.00179664	-0.00179664	-0.00179664
-0.00180635	-0.00180635	0.00833818	-0.00180635	-0.00180635	-0.00180635	-0.00180635	-0.00180635	-0.00180635
-0.00181606	-0.00181606	0.00838301	-0.00181606	-0.00181606	-0.00181606	-0.00181606	-0.00181606	-0.00181606
-0.00182577	-0.00182577	0.00842784	-0.00182577	-0.00182577	-0.00182577	-0.00182577	-0.00182577	-0.00182577
-0.00183549	-0.00183549	0.00847267	-0.00183549	-0.00183549	-0.00183549	-0.00183549	-0.00183549	-0.00183549
-0.0018452	-0.0018452	0.0085175	-0.0018452	-0.0018452	-0.0018452	-0.0018452	-0.0018452	-0.0018452
-0.00185491	-0.00185491	0.00856233	-0.00185491	-0.00185491	-0.00185491	-0.00185491	-0.00185491	-0.00185491
-0.00186462	-0.00186462	0.00860715	-0.00186462	-0.00186462	-0.00186462	-0.00186462	-0.00186462	-0.00186462
-0.00187433	-0.00187433	0.00865198	-0.00187433	-0.00187433	-0.00187433	-0.00187433	-0.00187433	-0.00187433
-0.00188404	-0.00188404	0.00869681	-0.00188404	-0.00188404	-0.00188404	-0.00188404	-0.00188404	-0.00188404
-0.00189376	-0.00189376	0.00874164	-0.00189376	-0.00189376	-0.00189376	-0.00189376	-0.00189376	-0.00189376
-0.00190347	-0.00190347	0.00878647	-0.00190347	-0.00190347	-0.00190347	-0.00190347	-0.00190347	-0.00190347
-0.00191318	-0.00191318	0.0088313	-0.00191318	-0.00191318	-0.00191318	-0.00191318	-0.00191318	-0.00191318
-0.00192289	-0.00192289	0.00887613	-0.00192289	-0.00192289	-0.00192289	-0.00192289	-0.00192289	-0.00192289
-0.0019326	-0.0019326	0.00892096	-0.0019326	-0.0019326	-0.0019326	-0.0019326	-0.0019326	-0.0019326
-0.00194231	-0.00194231	0.00896579	-0.00194231	-0.00194231	-0.00194231	-0.00194231	-0.00194231	-0.00194231
-0.00195202	-0.00195202	0.00901061	-0.00195202	-0.00195202	-0.00195202	-0.00195202	-0.00195202	-0.00195202
-0.00196174	-0.00196174	0.00905544	-0.00196174	-0.00196174	-0.00196174	-0.00196174	-0.00196174	-0.00196174
-0.00197145	-0.00197145	0.00910027	-0.00197145	-0.00197145	-0.00197145	-0.00197145	-0.00197145	-0.00197145
-0.00198116	-0.00198116	0.0091451	-0.00198116	-0.00198116	-0.00198116	-0.00198116	-0.00198116	-0.00198116
-0.00199087	-0.00199087	0.00918993	-0.00199087	-0.00199087	-0.00199087	-0.00199087	-0.00199087	-0.00199087
-0.00200058	-0.00200058	0.00923476	-0.00200058	-0.00200058	-0.00200058	-0.00200058	-0.00200058	-0.00200058
-0.00201029	-0.00201029	0.00927959	-0.00201029	-0.00201029	-0.00201029	-0.00201029	-0.00201029	-0.00201029
-0.00202001	-0.00202001	0.00932442	-0.00202001	-0.00202001	-0.00202001	-0.00202001	-0.00202001	-0.00202001
-0.00202972	-0.00202972	0.00936925	-0.00202972	-0.00202972	-0.00202972	-0.00202972	-0.00202972	-0.00202972
-0.00203943	-0.00203943	0.00941408	-0.00203943	-0.00203943	-0.00203943	-0.00203943	-0.00203943	-0.00203943
-0.00204914	-0.00204914	0.0094589	-0.00204914	-0.00204914	-0.00204914	-0.00204914	-0.00204914	-0.00204914
-0.00205885	-0.00205885	0.00950373	-0.00205885	-0.00205885	-0.00205885	-0.00205885	-0.00205885	-0.00205885
-0.00206856	-0.00206856	0.00954856	-0.00206856	-0.00206856	-0.00206856	-0.00206856	-0.00206856	-0.00206856
-0.00207828	-0.00207828	0.00959339	-0.00207828	-0.00207828	-0.00207828	-0.00207828	-0.00207828	-0.00207828
-0.00208799	-0.00208799	0.00963822	-0.00208799	-0.00208799	-0.00208799	-0.00208799	-0.00208799	-0.00208799
-0.0020977	-0.0020977	0.00968305	-0.0020977	-0.0020977	-0.0020977	-0.0020977	-0.0020977	-0.0020977
-0.00210741	-0.00210741	0.00972788	-0.00210741	-0.00210741	-0.00210741	-0.00210741	-0.00210741	-0.00210741
-0.00211712	-0.00211712	0.00977271	-0.00211712	-0.00211712	-0.00211712	-0.00211712	-0.00211712	-0.00211712
-0.00212683	-0.00212683	0.00981754	-0.00212683	-0.00212683	-0.00212683	-0.00212683	-0.00212683	-0.00212683
-0.00213654	-0.00213654	0.00986236	-0.00213654	-0.00213654	-0.00213654	-0.00213654	-0.00213654	-0.00213654
-0.00214626	-0.00214626	0.00990719	-0.00214626	-0.00214626	-0.00214626	-0.00214626	-0.00214626	-0.00214626
-0.00215597	-0.00215597	0.00995202	-0.00215597	-0.00215597	-0.00215597	-0.00215597	-0.00215597	-0.00215597
-0.00216568	-0.00216568	0.00999685	-0.00216568	-0.00216568	-0.00216568	-0.00216568	-0.00216568	-0.00216568
-0.00217539	-0.00217539	0.0100417	-0.00217539	-0.00217539	-0.00217539	-0.00217539	-0.00217539	-0.00217539
-0.0021851	-0.0021851	0.0100865	-0.0021851	-0.0021851	-0.0021851	-0.0021851	-0.0021851	-0.0021851
-0.00219481	-0.00219481	0.0101313	-0.00219481	-0.00219481	-0.00219481	-0.00219481	-0.00219481	-0.00219481
-0.00220453	-0.00220453	0.0101762	-0.00220453	-0.00220453	-0.00220453	-0.00220453	-0.00220453	-0.00220453
-0.00221424	-0.00221424	0.010221	-0.00221424	-0.00221424	-0.00221424	-0.00221424	-0.00221424	-0.00221424
-0.00222395	-0.00222395	0.0102658	-0.00222395	-0.00222395	-0.00222395	-0.00222395	-0.00222395	-0.00222395
-0.00223366	-0.00223366	0.0103107	-0.00223366	-0.00223366	-0.00223366	-0.00223366	-0.00223366	-0.00223366
-0.00224337	-0.00224337	0.0103555	-0.00224337	-0.00224337	-0.00224337	-0.00224337	-0.00224337	-0.00224337
-0.00225308	-0.00225308	0.0104003	-0.00225308	-0.00225308	-0.00225308	-0.00225308	-0.00225308	-0.00225308
-0.00226279	-0.00226279	0.0104451	-0.00226279	-0.00226279	-0.00226279	-0.00226279	-0.00226279	-0.00226279
-0.00227251	-0.00227251	0.01049	-0.00227251	-0.00227251	-0.00227251	-0.00227251	-0.00227251	-0.00227251
-0.00228222	-0.00228222	0.0105348	-0.00228222	-0.00228222	-0.00228222	-0.00228222	-0.00228222	-0.00228222
-0.00229193	-0.00229193	0.0105796	-0.00229193	-0.00229193	-0.00229193	-0.00229193	-0.00229193	-0.00229193
-0.00230164	-0.00230164	0.0106245	-0.00230164	-0.00230164	-0.00230164	-0.00230164	-0.00230164	-0.00230164
-0.00231135	-0.00231135	0.0106693	-0.00231135	-0.00231135	-0.00231135	-0.00231135	-0.00231135	-0.00231135
-0.00232106	-0.00232106	0.0107141	-0.00232106	-0.00232106	-0.00232106	-0.00232106	-0.00232106	-0.00232106
-0.00233078	-0.00233078	0.0107589	-0.00233078	-0.00233078	-0.00233078	-0.00233078	-0.00233078	-0.00233078
-0.00234049	-0.00234049	0.0108038	-0.00234049	-0.00234049	-0.00234049	-0.00234049	-0.00234049	-0.00234049
-0.0023502	-0.0023502	0.0108486	-0.0023502	-0.0023502	-0.0023502	-0.0023502	-0.0023502	-0.0023502
-0.00235991	-0.00235991	0.0108934	-0.00235991	-0.00235991	-0.00235991	-0.00235991	-0.00235991	-0.00235991
-0.00236962	-0.00236962	0.0109383	-0.00236962	-0.00236962	-0.00236962	-0.00236962	-0.00236962	-0.00236962
-0.00237933	-0.00237933	0.0109831	-0.00237933	-0.00237933	-0.00237933	-0.00237933	-0.00237933	-0.00237933
-0.00238905	-0.00238905	0.0110279	-0.00238905	-0.00238905	-0.00238905	-0.00238905	-0.00238905	-0.00238905
-0.00239876	-0.00239876	0.0110727	-0.00239876	-0.00239876	-0.00239876	-0.00239876	-0.00239876	-0.00239876
-0.00240847	-0.00240847	0.0111176	-0.00240847	-0.00240847	-0.00240847	-0.00240847	-0.00240847	-0.00240847
-0.00241818	-0.00241818	0.0111624	-0.00241818	-0.00241818	-0.00241818	-0.00241818	-0.00241818	-0.00241818
-0.00242789	-0.00242789	0.0112072	-0.00242789	-0.00242789	-0.00242789	-0.00242789	-0.00242789	-0.00242789
-0.0024376	-0.0024376	0.0112521	-0.0024376	-0.0024376	-0.0024376	-0.0024376	-0.0024376	-0.0024376
-0.00244731	-0.00244731	0.0112969	-0.00244731	-0.00244731	-0.00244731	-0.00244731	-0.00244731	-0.00244731
-0.00245703	-0.00245703	0.0113417	-0.00245703	-0.00245703	-0.00245703	-0.00245703	-0.00245703	-0.00245703
-0.00246674	-0.00246674	0.0113865	-0.00246674	-0.00246674	-0.00246674	-0.00246674	-0.00246674	-0.00246674
-0.00247645	-0.00247645	0.0114314	-0.00247645	-0.00247645	-0.00247645	-0.00247645	-0.00247645	-0.00247645
-0.00248616	-0.00248616	0.0114762	-0.00248616	-0.00248616	-0.00248616	-0.00248616	-0.00248616	-0.00248616
-0.00249587	-0.00249587	0.011521	-0.00249587	-0.00249587	-0.00249587	-0.00249587	-0.00249587	-0.00249587
-0.00250558	-0.00250558	0.0115659	-0.00250558	-0.00250558	-0.00250558	-0.00250558	-0.00250558	-0.00250558
-0.0025153	-0.0025153	0.0116107	-0.0025153	-0.0025153	-0.0025153	-0.0025153	-0.0025153	-0.0025153
-0.00252501	-0.00252501	0.0116555	-0.00252501	-0.00252501	-0.00252501	-0.00252501	-0.00252501	-0.00252501
-0.00253472	-0.00253472	0.0117004	-0.00253472	-0.00253472	-0.00253472	-0.00253472	-0.00253472	-0.00253472
-0.00254443	-0.00254443	0.0117452	-0.00254443	-0.00254443	-0.00254443	-0.00254443	-0.00254443	-0.00254443
-0.00255414	-0.00255414	0.01179	-0.00255414	-0.00255414	-0.00255414	-0.00255414	-0.00255414	-0.00255414
-0.00256385	-0.00256385	0.0118348	-0.00256385	-0.00256385	-0.00256385	-0.00256385	-0.00256385	-0.00256385
-0.00257357	-0.00257357	0.0118797	-0.00257357	-0.00257357	-0.00257357	-0.00257357	-0.00257357	-0.00257357
-0.00258328	-0.00258328	0.0119245	-0.00258328	-0.00258328	-0.00258328	-0.00258328	-0.00258328	-0.00258328
-0.00259299	-0.00259299	0.0119693	-0.00259299	-0.00259299	-0.00259299	-0.00259299	-0.00259299	-0.00259299
-0.0026027	-0.0026027	0.0120142	-0.0026027	-0.0026027	-0.0026027	-0.0026027	-0.0026027	-0.0026027
-0.00261241	-0.00261241	0.012059	-0.00261241	-0.00261241	-0.00261241	-0.00261241	-0.00261241	-0.00261241
-0.00262212	-0.00262212	0.0121038	-0.00262212	-0.00262212	-0.00262212	-0.00262212	-0.00262212	-0.00262212
-0.00263183	-0.00263183	0.0121486	-0.00263183	-0.00263183	-0.00263183	-0.00263183	-0.00263183	-0.00263183
-0.00264155	-0.00264155	0.0121935	-0.00264155	-0.00264155	-0.00264155	-0.00264155	-0.00264155	-0.00264155
-0.00265126	-0.00265126	0.0122383	-0.00265126	-0.00265126	-0.00265126	-0.00265126	-0.00265126	-0.00265126
-0.00266097	-0.00266097	0.0122831	-0.00266097	-0.00266097	-0.00266097	-0.00266097	-0.00266097	-0.00266097
-0.00267068	-0.00267068	0.012328	-0.00267068	-0.00267068	-0.00267068	-0.00267068	-0.00267068	-0.00267068
-0.00268039	-0.00268039	0.0123728	-0.00268039	-0.00268039	-0.00268039	-0.00268039	-0.00268039	-0.00268039
-0.0026901	-0.0026901	0.0124176	-0.0026901	-0.0026901	-0.0026901	-0.0026901	-0.0026901	-0.0026901
-0.00269982	-0.00269982	0.0124624	-0.00269982	-0.00269982	-0.00269982	-0.00269982	-0.00269982	-0.00269982
-0.00270953	-0.00270953	0.0125073	-0.00270953	-0.00270953	-0.00270953	-0.00270953	-0.00270953	-0.00270953
-0.00271924	-0.00271924	0.0125521	-0.00271924	-0.00271924	-0.00271924	-0.00271924	-0.00271924	-0.00271924
-0.00272895	-0.00272895	0.0125969	-0.00272895	-0.00272895	-0.00272895	-0.00272895	-0.00272895	-0.00272895
-0.00273866	-0.00273866	0.0126418	-0.00273866	-0.00273866	-0.00273866	-0.00273866	-0.00273866	-0.00273866
-0.00274837	-0.00274837	0.0126866	-0.00274837	-0.00274837	-0.00274837	-0.00274837	-0.00274837	-0.00274837
-0.00275808	-0.00275808	0.0127314	-0.00275808	-0.00275808	-0.00275808	-0.00275808	-0.00275808	-0.00275808
-0.0027678	-0.0027678	0.0127762	-0.0027678	-0.0027678	-0.0027678	-0.0027678	-0.0027678	-0.0027678
-0.00277751	-0.00277751	0.0128211	-0.00277751	-0.00277751	-0.00277751	-0.00277751	-0.00277751	-0.00277751
-0.00278722	-0.00278722	0.0128659	-0.00278722	-0.00278722	-0.00278722	-0.00278722	-0.00278722	-0.00278722
-0.00279693	-0.00279693	0.0129107	-0.00279693	-0.00279693	-0.00279693	-0.00279693	-0.00279693	-0.00279693
-0.00280664	-0.00280664	0.0129556	-0.00280664	-0.00280664	-0.00280664	-0.00280664	-0.00280664	-0.00280664
-0.00281635	-0.00281635	0.0130004	-0.00281635	-0.00281635	-0.00281635	-0.00281635	-0.00281635	-0.00281635
-0.00282607	-0.00282607	0.0130452	-0.00282607	-0.00282607	-0.00282607	-0.00282607	-0.00282607	-0.00282607
-0.00283578	-0.00283578	0.01309	-0.00283578	-0.00283578	-0.00283578	-0.00283578	-0.00283578	-0.00283578
-0.00284549	-0.00284549	0.0131349	-0.00284549	-0.00284549	-0.00284549	-0.00284549	-0.00284549	-0.00284549
-0.0028552	-0.0028552	0.0131797	-0.0028552	-0.0028552	-0.0028552	-0.0028552	-0.0028552	-0.0028552
-0.00286491	-0.00286491	0.0132245	-0.00286491	-0.00286491	-0.00286491	-0.00286491	-0.00286491	-0.00286491
-0.00287462	-0.00287462	0.0132694	-0.00287462	-0.00287462	-0.00287462	-0.00287462	-0.00287462	-0.00287462
-0.00288434	-0.00288434	0.0133142	-0.00288434	-0.00288434	-0.00288434	-0.00288434	-0.00288434	-0.00288434
-0.00289405	-0.00289405	0.013359	-0.00289405	-0.00289405	-0.00289405	-0.00289405	-0.00289405	-0.00289405
-0.00290376	-0.00290376	0.0134039	-0.00290376	-0.00290376	-0.00290376	-0.00290376	-0.00290376	-0.00290376
-0.00291347	-0.00291347	0.0134487	-0.00291347	-0.00291347	-0.00291347	-0.00291347	-0.00291347	-0.00291347
-0.00292318	-0.00292318	0.0134935	-0.00292318	-0.00292318	-0.00292318	-0.00292318	-0.00292318	-0.00292318
-0.00293289	-0.00293289	0.0135383	-0.00293289	-0.00293289	-0.00293289	-0.00293289	-0.00293289	-0.00293289
-0.0029426	-0.0029426	0.0135832	-0.0029426	-0.0029426	-0.0029426	-0.0029426	-0.0029426	-0.0029426
-0.00295232	-0.00295232	0.013628	-0.00295232	-0.00295232	-0.00295232	-0.00295232	-0.00295232	-0.00295232
-0.00296203	-0.00296203	0.0136728	-0.00296203	-0.00296203	-0.00296203	-0.00296203	-0.00296203	-0.00296203
-0.00297174	-0.00297174	0.0137177	-0.00297174	-0.00297174	-0.00297174	-0.00297174	-0.00297174	-0.00297174
-0.00298145	-0.00298145	0.0137625	-0.00298145	-0.00298145	-0.00298145	-0.00298145	-0.00298145	-0.00298145
-0.00299116	-0.00299116	0.0138073	-0.00299116	-0.00299116	-0.00299116	-0.00299116	-0.00299116	-0.00299116
-0.00300087	-0.00300087	0.0138521	-0.00300087	-0.00300087	-0.00300087	-0.00300087	-0.00300087	-0.00300087
-0.00301059	-0.00301059	0.013897	-0.00301059	-0.00301059	-0.00301059	-0.00301059	-0.00301059	-0.00301059
-0.0030203	-0.0030203	0.0139418	-0.0030203	-0.0030203	-0.0030203	-0.0030203	-0.0030203	-0.0030203
-0.00303001	-0.00303001	0.0139866	-0.00303001	-0.00303001	-0.00303001	-0.00303001	-0.00303001	-0.00303001
-0.00303972	-0.00303972	0.0140315	-0.00303972	-0.00303972	-0.00303972	-0.00303972	-0.00303972	-0.00303972
-0.00304943	-0.00304943	0.0140763	-0.00304943	-0.00304943	-0.00304943	-0.00304943	-0.00304943	-0.00304943
-0.00305914	-0.00305914	0.0141211	-0.00305914	-0.00305914	-0.00305914	-0.00305914	-0.00305914	-0.00305914
-0.00306886	-0.00306886	0.0141659	-0.00306886	-0.00306886	-0.00306886	-0.00306886	-0.00306886	-0.00306886
-0.00307857	-0.00307857	0.0142108	-0.00307857	-0.00307857	-0.00307857	-0.00307857	-0.00307857	-0.00307857
-0.00308828	-0.00308828	0.0142556	-0.00308828	-0.00308828	-0.00308828	-0.00308828	-0.00308828	-0.00308828
-0.00309799	-0.00309799	0.0143004	-0.00309799	-0.00309799	-0.00309799	-0.00309799	-0.00309799	-0.00309799
-0.0031077	-0.0031077	0.0143453	-0.0031077	-0.0031077	-0.0031077	-0.0031077	-0.0031077	-0.0031077
-0.00311741	-0.00311741	0.0143901	-0.00311741	-0.00311741	-0.00311741	-0.00311741	-0.00311741	-0.00311741
-0.00312712	-0.00312712	0.0144349	-0.00312712	-0.00312712	-0.00312712	-0.00312712	-0.00312712	-0.00312712
-0.00313684	-0.00313684	0.0144797	-0.00313684	-0.00313684	-0.00313684	-0.00313684	-0.00313684	-0.00313684
-0.00314655	-0.00314655	0.0145246	-0.00314655	-0.00314655	-0.00314655	-0.00314655	-0.00314655	-0.00314655
-0.00315626	-0.00315626	0.0145694	-0.00315626	-0.00315626	-0.00315626	-0.00315626	-0.00315626	-0.00315626
-0.00316597	-0.00316597	0.0146142	-0.00316597	-0.00316597	-0.00316597	-0.00316597	-0.00316597	-0.00316597
-0.00317568	-0.00317568	0.0146591	-0.00317568	-0.00317568	-0.00317568	-0.00317568	-0.00317568	-0.00317568
-0.00318539	-0.00318539	0.0147039	-0.00318539	-0.00318539	-0.00318539	-0.00318539	-0.00318539	-0.00318539
-0.00319511	-0.00319511	0.0147487	-0.00319511	-0.00319511	-0.00319511	-0.00319511	-0.00319511	-0.00319511
-0.00320482	-0.00320482	0.0147935	-0.00320482	-0.00320482	-0.00320482	-0.00320482	-0.00320482	-0.00320482
-0.00321453	-0.00321453	0.0148384	-0.00321453	-0.00321453	-0.00321453	-0.00321453	-0.00321453	-0.00321453
-0.00322424	-0.00322424	0.0148832	-0.00322424	-0.00322424	-0.00322424	-0.00322424	-0.00322424	-0.00322424
-0.00323395	-0.00323395	0.014928	-0.00323395	-0.00323395	-0.00323395	-0.00323395	-0.00323395	-0.00323395
-0.00324366	-0.00324366	0.0149729	-0.00324366	-0.00324366	-0.00324366	-0.00324366	-0.00324366	-0.00324366
-0.00325337	-0.00325337	0.0150177	-0.00325337	-0.00325337	-0.00325337	-0.00325337	-0.00325337	-0.00325337
-0.00326309	-0.00326309	0.0150625	-0.00326309	-0.00326309	-0.00326309	-0.00326309	-0.00326309	-0.00326309
-0.0032728	-0.0032728	0.0151073	-0.0032728	-0.0032728	-0.0032728	-0.0032728	-0.0032728	-0.0032728
-0.00328251	-0.00328251	0.0151522	-0.00328251	-0.00328251	-0.00328251	-0.00328251	-0.00328251	-0.00328251
-0.00329222	-0.00329222	0.015197	-0.00329222	-0.00329222	-0.00329222	-0.00329222	-0.00329222	-0.00329222
-0.00330193	-0.00330193	0.0152418	-0.00330193	-0.00330193	-0.00330193	-0.00330193	-0.00330193	-0.00330193
-0.00331164	-0.00331164	0.0152867	-0.00331164	-0.00331164	-0.00331164	-0.00331164	-0.00331164	-0.00331164
-0.00332136	-0.00332136	0.0153315	-0.00332136	-0.00332136	-0.00332136	-0.00332136	-0.00332136	-0.00332136
-0.00333107	-0.00333107	0.0153763	-0.00333107	-0.00333107	-0.00333107	-0.00333107	-0.00333107	-0.00333107
-0.00334078	-0.00334078	0.0154212	-0.00334078	-0.00334078	-0.00334078	-0.00334078	-0.00334078	-0.00334078
-0.00335049	-0.00335049	0.015466	-0.00335049	-0.00335049	-0.00335049	-0.00335049	-0.00335049	-0.00335049
-0.0033602	-0.0033602	0.0155108	-0.0033602	-0.0033602	-0.0033602	-0.0033602	-0.0033602	-0.0033602
-0.00336991	-0.00336991	0.0155556	-0.00336991	-0.00336991	-0.00336991	-0.00336991	-0.00336991	-0.00336991
-0.00337963	-0.00337963	0.0156005	-0.00337963	-0.00337963	-0.00337963	-0.00337963	-0.00337963	-0.00337963
-0.00338934	-0.00338934	0.0156453	-0.00338934	-0.00338934	-0.00338934	-0.00338934	-0.00338934	-0.00338934
-0.00339905	-0.00339905	0.0156901	-0.00339905	-0.00339905	-0.00339905	-0.00339905	-0.00339905	-0.00339905
-0.00340876	-0.00340876	0.015735	-0.00340876	-0.00340876	-0.00340876	-0.00340876	-0.00340876	-0.00340876
-0.00341847	-0.00341847	0.0157798	-0.00341847	-0.00341847	-0.00341847	-0.00341847	-0.00341847	-0.00341847
-0.00342818	-0.00342818	0.0158246	-0.00342818	-0.00342818	-0.00342818	-0.00342818	-0.00342818	-0.00342818
-0.00343789	-0.00343789	0.0158694	-0.00343789	-0.00343789	-0.00343789	-0.00343789	-0.00343789	-0.00343789
-0.00344761	-0.00344761	0.0159143	-0.00344761	-0.00344761	-0.00344761	-0.00344761	-0.00344761	-0.00344761
-0.00345732	-0.00345732	0.0159591	-0.00345732	-0.00345732	-0.00345732	-0.00345732	-0.00345732	-0.00345732
-0.00346703	-0.00346703	0.0160039	-0.00346703	-0.00346703	-0.00346703	-0.00346703	-0.00346703	-0.00346703
-0.00347674	-0.00347674	0.0160488	-0.00347674	-0.00347674	-0.00347674	-0.00347674	-0.00347674	-0.00347674
-0.00348645	-0.00348645	0.0160936	-0.00348645	-0.00348645	-0.00348645	-0.00348645	-0.00348645	-0.00348645
-0.00349616	-0.00349616	0.0161384	-0.00349616	-0.00349616	-0.00349616	-0.00349616	-0.00349616	-0.00349616
-0.00350588	-0.00350588	0.0161832	-0.00350588	-0.00350588	-0.00350588	-0.00350588	-0.00350588	-0.00350588
-0.00351559	-0.00351559	0.0162281	-0.00351559	-0.00351559	-0.00351559	-0.00351559	-0.00351559	-0.00351559
-0.0035253	-0.0035253	0.0162729	-0.0035253	-0.0035253	-0.0035253	-0.0035253	-0.0035253	-0.0035253
-0.00353501	-0.00353501	0.0163177	-0.00353501	-0.00353501	-0.00353501	-0.00353501	-0.00353501	-0.00353501
-0.00354472	-0.00354472	0.0163626	-0.00354472	-0.00354472	-0.00354472	-0.00354472	-0.00354472	-0.00354472
-0.00355443	-0.00355443	0.0164074	-0.00355443	-0.00355443	-0.00355443	-0.00355443	-0.00355443	-0.00355443
-0.00356414	-0.00356414	0.0164522	-0.00356414	-0.00356414	-0.00356414	-0.00356414	-0.00356414	-0.00356414
-0.00357386	-0.00357386	0.016497	-0.00357386	-0.00357386	-0.00357386	-0.00357386	-0.00357386	-0.00357386
-0.00358357	-0.00358357	0.0165419	-0.00358357	-0.00358357	-0.00358357	-0.00358357	-0.00358357	-0.00358357
-0.00359328	-0.00359328	0.0165867	-0.00359328	-0.00359328	-0.00359328	-0.00359328	-0.00359328	-0.00359328
-0.00360299	-0.00360299	0.0166315	-0.00360299	-0.00360299	-0.00360299	-0.00360299	-0.00360299	-0.00360299
-0.0036127	-0.0036127	0.0166764	-0.0036127	-0.0036127	-0.0036127	-0.0036127	-0.0036127	-0.0036127
-0.00362241	-0.00362241	0.0167212	-0.00362241	-0.00362241	-0.00362241	-0.00362241	-0.00362241	-0.00362241
-0.00363213	-0.00363213	0.016766	-0.00363213	-0.00363213	-0.00363213	-0.00363213	-0.00363213	-0.00363213
-0.00364184	-0.00364184	0.0168108	-0.00364184	-0.00364184	-0.00364184	-0.00364184	-0.00364184	-0.00364184
-0.00365155	-0.00365155	0.0168557	-0.00365155	-0.00365155	-0.00365155	-0.00365155	-0.00365155	-0.00365155
-0.00366126	-0.00366126	0.0169005	-0.00366126	-0.00366126	-0.00366126	-0.00366126	-0.00366126	-0.00366126
-0.00367097	-0.00367097	0.0169453	-0.00367097	-0.00367097	-0.00367097	-0.00367097	-0.00367097	-0.00367097
-0.00368068	-0.00368068	0.0169902	-0.00368068	-0.00368068	-0.00368068	-0.00368068	-0.00368068	-0.00368068
-0.0036904	-0.0036904	0.017035	-0.0036904	-0.0036904	-0.0036904	-0.0036904	-0.0036904	-0.0036904
-0.00370011	-0.00370011	0.0170798	-0.00370011	-0.00370011	-0.00370011	-0.00370011	-0.00370011	-0.00370011
-0.00370982	-0.00370982	0.0171247	-0.00370982	-0.00370982	-0.00370982	-0.00370982	-0.00370982	-0.00370982
-0.00371953	-0.00371953	0.0171695	-0.00371953	-0.00371953	-0.00371953	-0.00371953	-0.00371953	-0.00371953
-0.00372924	-0.00372924	0.0172143	-0.00372924	-0.00372924	-0.00372924	-0.00372924	-0.00372924	-0.00372924
-0.00373895	-0.00373895	0.0172591	-0.00373895	-0.00373895	-0.00373895	-0.00373895	-0.00373895	-0.00373895
-0.00374866	-0.00374866	0.017304	-0.00374866	-0.00374866	-0.00374866	-0.00374866	-0.00374866	-0.00374866
-0.00375838	-0.00375838	0.0173488	-0.00375838	-0.00375838	-0.00375838	-0.00375838	-0.00375838	-0.00375838
-0.00376809	-0.00376809	0.0173936	-0.00376809	-0.00376809	-0.00376809	-0.00376809	-0.00376809	-0.00376809
-0.0037778	-0.0037778	0.0174385	-0.0037778	-0.0037778	-0.0037778	-0.0037778	-0.0037778	-0.0037778
-0.00378751	-0.00378751	0.0174833	-0.00378751	-0.00378751	-0.00378751	-0.00378751	-0.00378751	-0.00378751
-0.00379722	-0.00379722	0.0175281	-0.00379722	-0.00379722	-0.00379722	-0.00379722	-0.00379722	-0.00379722
-0.00380693	-0.00380693	0.0175729	-0.00380693	-0.00380693	-0.00380693	-0.00380693	-0.00380693	-0.00380693
-0.00381665	-0.00381665	0.0176178	-0.00381665	-0.00381665	-0.00381665	-0.00381665	-0.00381665	-0.00381665
-0.00382636	-0.00382636	0.0176626	-0.00382636	-0.00382636	-0.00382636	-0.00382636	-0.00382636	-0.00382636
-0.00383607	-0.00383607	0.0177074	-0.00383607	-0.00383607	-0.00383607	-0.00383607	-0.00383607	-0.00383607
-0.00384578	-0.00384578	0.0177523	-0.00384578	-0.00384578	-0.00384578	-0.00384578	-0.00384578	-0.00384578
-0.00385549	-0.00385549	0.0177971	-0.00385549	-0.00385549	-0.00385549	-0.00385549	-0.00385549	-0.00385549
-0.0038652	-0.0038652	0.0178419	-0.0038652	-0.0038652	-0.0038652	-0.0038652	-0.0038652	-0.0038652
-0.00387492	-0.00387492	0.0178867	-0.00387492	-0.00387492	-0.00387492	-0.00387492	-0.00387492	-0.00387492
-0.00388463	-0.00388463	0.0179316	-0.00388463	-0.00388463	-0.00388463	-0.00388463	-0.00388463	-0.00388463
-0.00389434	-0.00389434	0.0179764	-0.00389434	-0.00389434	-0.00389434	-0.00389434	-0.00389434	-0.00389434
-0.00390405	-0.00390405	0.0180212	-0.00390405	-0.00390405	-0.00390405	-0.00390405	-0.00390405	-0.00390405
-0.00391376	-0.00391376	0.0180661	-0.00391376	-0.00391376	-0.00391376	-0.00391376	-0.00391376	-0.00391376
-0.00392347	-0.00392347	0.0181109	-0.00392347	-0.00392347	-0.00392347	-0.00392347	-0.00392347	-0.00392347
-0.00393318	-0.00393318	0.0181557	-0.00393318	-0.00393318	-0.00393318	-0.00393318	-0.00393318	-0.00393318
-0.0039429	-0.0039429	0.0182005	-0.0039429	-0.0039429	-0.0039429	-0.0039429	-0.0039429	-0.0039429
-0.00395261	-0.00395261	0.0182454	-0.00395261	-0.00395261	-0.00395261	-0.00395261	-0.00395261	-0.00395261
-0.00396232	-0.00396232	0.0182902	-0.00396232	-0.00396232	-0.00396232	-0.00396232	-0.00396232	-0.00396232
-0.00397203	-0.00397203	0.018335	-0.00397203	-0.00397203	-0.00397203	-0.00397203	-0.00397203	-0.00397203
-0.00398174	-0.00398174	0.0183799	-0.00398174	-0.00398174	-0.00398174	-0.00398174	-0.00398174	-0.00398174
-0.00399145	-0.00399145	0.0184247	-0.00399145	-0.00399145	-0.00399145	-0.00399145	-0.00399145	-0.00399145
-0.00400117	-0.00400117	0.0184695	-0.00400117	-0.00400117	-0.00400117	-0.00400117	-0.00400117	-0.00400117
-0.00401088	-0.00401088	0.0185143	-0.00401088	-0.00401088	-0.00401088	-0.00401088	-0.00401088	-0.00401088
-0.00402059	-0.00402059	0.0185592	-0.00402059	-0.00402059	-0.00402059	-0.00402059	-0.00402059	-0.00402059
-0.0040303	-0.0040303	0.018604	-0.0040303	-0.0040303	-0.0040303	-0.0040303	-0.0040303	-0.0040303
-0.00404001	-0.00404001	0.0186488	-0.00404001	-0.00404001	-0.00404001	-0.00404001	-0.00404001	-0.00404001
-0.00404972	-0.00404972	0.0186937	-0.00404972	-0.00404972	-0.00404972	-0.00404972	-0.00404972	-0.00404972
-0.00405943	-0.00405943	0.0187385	-0.00405943	-0.00405943	-0.00405943	-0.00405943	-0.00405943	-0.00405943
-0.00406915	-0.00406915	0.0187833	-0.00406915	-0.00406915	-0.00406915	-0.00406915	-0.00406915	-0.00406915
-0.00407886	-0.00407886	0.0188282	-0.00407886	-0.00407886	-0.00407886	-0.00407886	-0.00407886	-0.00407886
-0.00408857	-0.00408857	0.018873	-0.00408857	-0.00408857	-0.00408857	-0.00408857	-0.00408857	-0.00408857
-0.00409828	-0.00409828	0.0189178	-0.00409828	-0.00409828	-0.00409828	-0.00409828	-0.00409828	-0.00409828
-0.00410799	-0.00410799	0.0189626	-0.00410799	-0.00410799	-0.00410799	-0.00410799	-0.00410799	-0.00410799
-0.0041177	-0.0041177	0.0190075	-0.0041177	-0.0041177	-0.0041177	-0.0041177	-0.0041177	-0.0041177
-0.00412742	-0.00412742	0.0190523	-0.00412742	-0.00412742	-0.00412742	-0.00412742	-0.00412742	-0.00412742
-0.00413713	-0.00413713	0.0190971	-0.00413713	-0.00413713	-0.00413713	-0.00413713	-0.00413713	-0.00413713
-0.00414684	-0.00414684	0.019142	-0.00414684	-0.00414684	-0.00414684	-0.00414684	-0.00414684	-0.00414684
-0.00415655	-0.00415655	0.0191868	-0.00415655	-0.00415655	-0.00415655	-0.00415655	-0.00415655	-0.00415655
-0.00416626	-0.00416626	0.0192316	-0.00416626	-0.00416626	-0.00416626	-0.00416626	-0.00416626	-0.00416626
-0.00417597	-0.00417597	0.0192764	-0.00417597	-0.00417597	-0.00417597	-0.00417597	-0.00417597	-0.00417597
-0.00418569	-0.00418569	0.0193213	-0.00418569	-0.00418569	-0.00418569	-0.00418569	-0.00418569	-0.00418569
-0.0041954	-0.0041954	0.0193661	-0.0041954	-0.0041954	-0.0041954	-0.0041954	-0.0041954	-0.0041954
-0.00420511	-0.00420511	0.0194109	-0.00420511	-0.00420511	-0.00420511	-0.00420511	-0.00420511	-0.00420511
-0.00421482	-0.00421482	0.0194558	-0.00421482	-0.00421482	-0.00421482	-0.00421482	-0.00421482	-0.00421482
-0.00422453	-0.00422453	0.0195006	-0.00422453	-0.00422453	-0.00422453	-0.00422453	-0.00422453	-0.00422453
-0.00423424	-0.00423424	0.0195454	-0.00423424	-0.00423424	-0.00423424	-0.00423424	-0.00423424	-0.00423424
-0.00424395	-0.00424395	0.0195902	-0.00424395	-0.00424395	-0.00424395	-0.00424395	-0.00424395	-0.00424395
-0.00425367	-0.00425367	0.0196351	-0.00425367	-0.00425367	-0.00425367	-0.00425367	-0.00425367	-0.00425367
-0.00426338	-0.00426338	0.0196799	-0.00426338	-0.00426338	-0.00426338	-0.00426338	-0.00426338	-0.00426338
-0.00427309	-0.00427309	0.0197247	-0.00427309	-0.00427309	-0.00427309	-0.00427309	-0.00427309	-0.00427309
-0.0042828	-0.0042828	0.0197696	-0.0042828	-0.0042828	-0.0042828	-0.0042828	-0.0042828	-0.0042828
-0.00429251	-0.00429251	0.0198144	-0.00429251	-0.00429251	-0.00429251	-0.00429251	-0.00429251	-0.00429251
-0.00430222	-0.00430222	0.0198592	-0.00430222	-0.00430222	-0.00430222	-0.00430222	-0.00430222	-0.00430222
-0.00431194	-0.00431194	0.019904	-0.00431194	-0.00431194	-0.00431194	-0.00431194	-0.00431194	-0.00431194
-0.00432165	-0.00432165	0.0199489	-0.00432165	-0.00432165	-0.00432165	-0.00432165	-0.00432165	-0.00432165
-0.00433136	-0.00433136	0.0199937	-0.00433136	-0.00433136	-0.00433136	-0.00433136	-0.00433136	-0.00433136
-0.00434107	-0.00434107	0.0200385	-0.00434107	-0.00434107	-0.00434107	-0.00434107	-0.00434107	-0.00434107
-0.00435078	-0.00435078	0.0200834	-0.00435078	-0.00435078	-0.00435078	-0.00435078	-0.00435078	-0.00435078
-0.00436049	-0.00436049	0.0201282	-0.00436049	-0.00436049	-0.00436049	-0.00436049	-0.00436049	-0.00436049
-0.0043702	-0.0043702	0.020173	-0.0043702	-0.0043702	-0.0043702	-0.0043702	-0.0043702	-0.0043702
-0.00437992	-0.00437992	0.0202178	-0.00437992	-0.00437992	-0.00437992	-0.00437992	-0.00437992	-0.00437992
-0.00438963	-0.00438963	0.0202627	-0.00438963	-0.00438963	-0.00438963	-0.00438963	-0.00438963	-0.00438963
-0.00439934	-0.00439934	0.0203075	-0.00439934	-0.00439934	-0.00439934	-0.00439934	-0.00439934	-0.00439934
-0.00440905	-0.00440905	0.0203523	-0.00440905	-0.00440905	-0.00440905	-0.00440905	-0.00440905	-0.00440905
-0.00441876	-0.00441876	0.0203972	-0.00441876	-0.00441876	-0.00441876	-0.00441876	-0.00441876	-0.00441876
-0.00442847	-0.00442847	0.020442	-0.00442847	-0.00442847	-0.00442847	-0.00442847	-0.00442847	-0.00442847
-0.00443819	-0.00443819	0.0204868	-0.00443819	-0.00443819	-0.00443819	-0.00443819	-0.00443819	-0.00443819
-0.0044479	-0.0044479	0.0205316	-0.0044479	-0.0044479	-0.0044479	-0.0044479	-0.0044479	-0.0044479
-0.00445761	-0.00445761	0.0205765	-0.00445761	-0.00445761	-0.00445761	-0.00445761	-0.00445761	-0.00445761
-0.00446732	-0.00446732	0.0206213	-0.00446732	-0.00446732	-0.00446732	-0.00446732	-0.00446732	-0.00446732
-0.00447703	-0.00447703	0.0206661	-0.00447703	-0.00447703	-0.00447703	-0.00447703	-0.00447703	-0.00447703
-0.00448674	-0.00448674	0.020711	-0.00448674	-0.00448674	-0.00448674	-0.00448674	-0.00448674	-0.00448674
-0.00449646	-0.00449646	0.0207558	-0.00449646	-0.00449646	-0.00449646	-0.00449646	-0.00449646	-0.00449646
-0.00450617	-0.00450617	0.0208006	-0.00450617	-0.00450617	-0.00450617	-0.00450617	-0.00450617	-0.00450617
-0.00451588	-0.00451588	0.0208455	-0.00451588	-0.00451588	-0.00451588	-0.00451588	-0.00451588	-0.00451588
-0.00452559	-0.00452559	0.0208903	-0.00452559	-0.00452559	-0.00452559	-0.00452559	-0.00452559	-0.00452559
-0.0045353	-0.0045353	0.0209351	-0.0045353	-0.0045353	-0.0045353	-0.0045353	-0.0045353	-0.0045353
-0.00454501	-0.00454501	0.0209799	-0.00454501	-0.00454501	-0.00454501	-0.00454501	-0.00454501	-0.00454501
-0.00455472	-0.00455472	0.0210248	-0.00455472	-0.00455472	-0.00455472	-0.00455472	-0.00455472	-0.00455472
-0.00456444	-0.00456444	0.0210696	-0.00456444	-0.00456444	-0.00456444	-0.00456444	-0.00456444	-0.00456444
-0.00457415	-0.00457415	0.0211144	-0.00457415	-0.00457415	-0.00457415	-0.00457415	-0.00457415	-0.00457415
-0.00458386	-0.00458386	0.0211593	-0.00458386	-0.00458386	-0.00458386	-0.00458386	-0.00458386	-0.00458386
-0.00459357	-0.00459357	0.0212041	-0.00459357	-0.00459357	-0.00459357	-0.00459357	-0.00459357	-0.00459357
-0.00460328	-0.00460328	0.0212489	-0.00460328	-0.00460328	-0.00460328	-0.00460328	-0.00460328	-0.00460328
-0.00461299	-0.00461299	0.0212937	-0.00461299	-0.00461299	-0.00461299	-0.00461299	-0.00461299	-0.00461299
-0.00462271	-0.00462271	0.0213386	-0.00462271	-0.00462271	-0.00462271	-0.00462271	-0.00462271	-0.00462271
-0.00463242	-0.00463242	0.0213834	-0.00463242	-0.00463242	-0.00463242	-0.00463242	-0.00463242	-0.00463242
-0.00464213	-0.00464213	0.0214282	-0.00464213	-0.00464213	-0.00464213	-0.00464213	-0.00464213	-0.00464213
-0.00465184	-0.00465184	0.0214731	-0.00465184	-0.00465184	-0.00465184	-0.00465184	-0.00465184	-0.00465184
-0.00466155	-0.00466155	0.0215179	-0.00466155	-0.00466155	-0.00466155	-0.00466155	-0.00466155	-0.00466155
-0.00467126	-0.00467126	0.0215627	-0.00467126	-0.00467126	-0.00467126	-0.00467126	-0.00467126	-0.00467126
-0.00468098	-0.00468098	0.0216075	-0.00468098	-0.00468098	-0.00468098	-0.00468098	-0.00468098	-0.00468098
-0.00469069	-0.00469069	0.0216524	-0.00469069	-0.00469069	-0.00469069	-0.00469069	-0.00469069	-0.00469069
-0.0047004	-0.0047004	0.0216972	-0.0047004	-0.0047004	-0.0047004	-0.0047004	-0.0047004	-0.0047004
-0.00471011	-0.00471011	0.021742	-0.00471011	-0.00471011	-0.00471011	-0.00471011	-0.00471011	-0.00471011
-0.00471982	-0.00471982	0.0217869	-0.00471982	-0.00471982	-0.00471982	-0.00471982	-0.00471982	-0.00471982
-0.00472953	-0.00472953	0.0218317	-0.00472953	-0.00472953	-0.00472953	-0.00472953	-0.00472953	-0.00472953
-0.00473924	-0.00473924	0.0218765	-0.00473924	-0.00473924	-0.00473924	-0.00473924	-0.00473924	-0.00473924
-0.00474896	-0.00474896	0.0219213	-0.00474896	-0.00474896	-0.00474896	-0.00474896	-0.00474896	-0.00474896
-0.00475867	-0.00475867	0.0219662	-0.00475867	-0.00475867	-0.00475867	-0.00475867	-0.00475867	-0.00475867
-0.00476838	-0.00476838	0.022011	-0.00476838	-0.00476838	-0.00476838	-0.00476838	-0.00476838	-0.00476838
-0.00477809	-0.00477809	0.0220558	-0.00477809	-0.00477809	-0.00477809	-0.00477809	-0.00477809	-0.00477809
-0.0047878	-0.0047878	0.0221007	-0.0047878	-0.0047878	-0.0047878	-0.0047878	-0.0047878	-0.0047878
-0.00479751	-0.00479751	0.0221455	-0.00479751	-0.00479751	-0.00479751	-0.00479751	-0.00479751	-0.00479751
-0.00480723	-0.00480723	0.0221903	-0.00480723	-0.00480723	-0.00480723	-0.00480723	-0.00480723	-0.00480723
-0.00481694	-0.00481694	0.0222351	-0.00481694	-0.00481694	-0.00481694	-0.00481694	-0.00481694	-0.00481694
-0.00482665	-0.00482665	0.02228	-0.00482665	-0.00482665	-0.00482665	-0.00482665	-0.00482665	-0.00482665
-0.00483636	-0.00483636	0.0223248	-0.00483636	-0.00483636	-0.00483636	-0.00483636	-0.00483636	-0.00483636
-0.00484607	-0.00484607	0.0223696	-0.00484607	-0.00484607	-0.00484607	-0.00484607	-0.00484607	-0.00484607
-0.00485578	-0.00485578	0.0224145	-0.00485578	-0.00485578	-0.00485578	-0.00485578	-0.00485578	-0.00485578
-0.00486549	-0.00486549	0.0224593	-0.00486549	-0.00486549	-0.00486549	-0.00486549	-0.00486549	-0.00486549
-0.00487521	-0.00487521	0.0225041	-0.00487521	-0.00487521	-0.00487521	-0.00487521	-0.00487521	-0.00487521
-0.00488492	-0.00488492	0.022549	-0.00488492	-0.00488492	-0.00488492	-0.00488492	-0.00488492	-0.00488492
-0.00489463	-0.00489463	0.0225938	-0.00489463	-0.00489463	-0.00489463	-0.00489463	-0.00489463	-0.00489463
-0.00490434	-0.00490434	0.0226386	-0.00490434	-0.00490434	-0.00490434	-0.00490434	-0.00490434	-0.00490434
-0.00491405	-0.00491405	0.0226834	-0.00491405	-0.00491405	-0.00491405	-0.00491405	-0.00491405	-0.00491405
-0.00492376	-0.00492376	0.0227283	-0.00492376	-0.00492376	-0.00492376	-0.00492376	-0.00492376	-0.00492376
-0.00493348	-0.00493348	0.0227731	-0.00493348	-0.00493348	-0.00493348	-0.00493348	-0.00493348	-0.00493348
-0.00494319	-0.00494319	0.0228179	-0.00494319	-0.00494319	-0.00494319	-0.00494319	-0.00494319	-0.00494319
-0.0049529	-0.0049529	0.0228628	-0.0049529	-0.0049529	-0.0049529	-0.0049529	-0.0049529	-0.0049529
-0.00496261	-0.00496261	0.0229076	-0.00496261	-0.00496261	-0.00496261	-0.00496261	-0.00496261	-0.00496261
-0.00497232	-0.00497232	0.0229524	-0.00497232	-0.00497232	-0.00497232	-0.00497232	-0.00497232	-0.00497232
-0.00498203	-0.00498203	0.0229972	-0.00498203	-0.00498203	-0.00498203	-0.00498203	-0.00498203	-0.00498203
-0.00499175	-0.00499175	0.0230421	-0.00499175	-0.00499175	-0.00499175	-0.00499175	-0.00499175	-0.00499175
-0.00500146	-0.00500146	0.0230869	-0.00500146	-0.00500146	-0.00500146	-0.00500146	-0.00500146	-0.00500146
-0.00501117	-0.00501117	0.0231317	-0.00501117	-0.00501117	-0.00501117	-0.00501117	-0.00501117	-0.00501117
-0.00502088	-0.00502088	0.0231766	-0.00502088	-0.00502088	-0.00502088	-0.00502088	-0.00502088	-0.00502088
-0.00503059	-0.00503059	0.0232214	-0.00503059	-0.00503059	-0.00503059	-0.00503059	-0.00503059	-0.00503059
-0.0050403	-0.0050403	0.0232662	-0.0050403	-0.0050403	-0.0050403	-0.0050403	-0.0050403	-0.0050403
-0.00505001	-0.00505001	0.023311	-0.00505001	-0.00505001	-0.00505001	-0.00505001	-0.00505001	-0.00505001
-0.00505973	-0.00505973	0.0233559	-0.00505973	-0.00505973	-0.00505973	-0.00505973	-0.00505973	-0.00505973
-0.00506944	-0.00506944	0.0234007	-0.00506944	-0.00506944	-0.00506944	-0.00506944	-0.00506944	-0.00506944
-0.00507915	-0.00507915	0.0234455	-0.00507915	-0.00507915	-0.00507915	-0.00507915	-0.00507915	-0.00507915
-0.00508886	-0.00508886	0.0234904	-0.00508886	-0.00508886	-0.00508886	-0.00508886	-0.00508886	-0.00508886
-0.00509857	-0.00509857	0.0235352	-0.00509857	-0.00509857	-0.00509857	-0.00509857	-0.00509857	-0.00509857
-0.00510828	-0.00510828	0.02358	-0.00510828	-0.00510828	-0.00510828	-0.00510828	-0.00510828	-0.00510828
-0.005118	-0.005118	0.0236248	-0.005118	-0.005118	-0.005118	-0.005118	-0.005118	-0.005118
-0.00512771	-0.00512771	0.0236697	-0.00512771	-0.00512771	-0.00512771	-0.00512771	-0.00512771	-0.00512771
-0.00513742	-0.00513742	0.0237145	-0.00513742	-0.00513742	-0.00513742	-0.00513742	-0.00513742	-0.00513742
-0.00514713	-0.00514713	0.0237593	-0.00514713	-0.00514713	-0.00514713	-0.00514713	-0.00514713	-0.00514713
-0.00515684	-0.00515684	0.0238042	-0.00515684	-0.00515684	-0.00515684	-0.00515684	-0.00515684	-0.00515684
-0.00516655	-0.00516655	0.023849	-0.00516655	-0.00516655	-0.00516655	-0.00516655	-0.00516655	-0.00516655
-0.00517626	-0.00517626	0.0238938	-0.00517626	-0.00517626	-0.00517626	-0.00517626	-0.00517626	-0.00517626
-0.00518598	-0.00518598	0.0239386	-0.00518598	-0.00518598	-0.00518598	-0.00518598	-0.00518598	-0.00518598
-0.00519569	-0.00519569	0.0239835	-0.00519569	-0.00519569	-0.00519569	-0.00519569	-0.00519569	-0.00519569
-0.0052054	-0.0052054	0.0240283	-0.0052054	-0.0052054	-0.0052054	-0.0052054	-0.0052054	-0.0052054
-0.00521511	-0.00521511	0.0240731	-0.00521511	-0.00521511	-0.00521511	-0.00521511	-0.00521511	-0.00521511
-0.00522482	-0.00522482	0.024118	-0.00522482	-0.00522482	-0.00522482	-0.00522482	-0.00522482	-0.00522482
-0.00523453	-0.00523453	0.0241628	-0.00523453	-0.00523453	-0.00523453	-0.00523453	-0.00523453	-0.00523453
-0.00524425	-0.00524425	0.0242076	-0.00524425	-0.00524425	-0.00524425	-0.00524425	-0.00524425	-0.00524425
-0.00525396	-0.00525396	0.0242525	-0.00525396	-0.00525396	-0.00525396	-0.00525396	-0.00525396	-0.00525396
-0.00526367	-0.00526367	0.0242973	-0.00526367	-0.00526367	-0.00526367	-0.00526367	-0.00526367	-0.00526367
-0.00527338	-0.00527338	0.0243421	-0.00527338	-0.00527338	-0.00527338	-0.00527338	-0.00527338	-0.00527338
-0.00528309	-0.00528309	0.0243869	-0.00528309	-0.00528309	-0.00528309	-0.00528309	-0.00528309	-0.00528309
-0.0052928	-0.0052928	0.0244318	-0.0052928	-0.0052928	-0.0052928	-0.0052928	-0.0052928	-0.0052928
-0.00530252	-0.00530252	0.0244766	-0.00530252	-0.00530252	-0.00530252	-0.00530252	-0.00530252	-0.00530252
-0.00531223	-0.00531223	0.0245214	-0.00531223	-0.00531223	-0.00531223	-0.00531223	-0.00531223	-0.00531223
-0.00532194	-0.00532194	0.0245663	-0.00532194	-0.00532194	-0.00532194	-0.00532194	-0.00532194	-0.00532194
-0.00533165	-0.00533165	0.0246111	-0.00533165	-0.00533165	-0.00533165	-0.00533165	-0.00533165	-0.00533165
-0.00534136	-0.00534136	0.0246559	-0.00534136	-0.00534136	-0.00534136	-0.00534136	-0.00534136	-0.00534136
-0.00535107	-0.00535107	0.0247007	-0.00535107	-0.00535107	-0.00535107	-0.00535107	-0.00535107	-0.00535107
-0.00536078	-0.00536078	0.0247456	-0.00536078	-0.00536078	-0.00536078	-0.00536078	-0.00536078	-0.00536078
-0.0053705	-0.0053705	0.0247904	-0.0053705	-0.0053705	-0.0053705	-0.0053705	-0.0053705	-0.0053705
-0.00538021	-0.00538021	0.0248352	-0.00538021	-0.00538021	-0.00538021	-0.00538021	-0.00538021	-0.00538021
-0.00538992	-0.00538992	0.0248801	-0.00538992	-0.00538992	-0.00538992	-0.00538992	-0.00538992	-0.00538992
-0.00539963	-0.00539963	0.0249249	-0.00539963	-0.00539963	-0.00539963	-0.00539963	-0.00539963	-0.00539963
-0.00540934	-0.00540934	0.0249697	-0.00540934	-0.00540934	-0.00540934	-0.00540934	-0.00540934	-0.00540934
-0.00541905	-0.00541905	0.0250145	-0.00541905	-0.00541905	-0.00541905	-0.00541905	-0.00541905	-0.00541905
-0.00542877	-0.00542877	0.0250594	-0.00542877	-0.00542877	-0.00542877	-0.00542877	-0.00542877	-0.00542877
-0.00543848	-0.00543848	0.0251042	-0.00543848	-0.00543848	-0.00543848	-0.00543848	-0.00543848	-0.00543848
-0.00544819	-0.00544819	0.025149	-0.00544819	-0.00544819	-0.00544819	-0.00544819	-0.00544819	-0.00544819
-0.0054579	-0.0054579	0.0251939	-0.0054579	-0.0054579	-0.0054579	-0.0054579	-0.0054579	-0.0054579
-0.00546761	-0.00546761	0.0252387	-0.00546761	-0.00546761	-0.00546761	-0.00546761	-0.00546761	-0.00546761
-0.00547732	-0.00547732	0.0252835	-0.00547732	-0.00547732	-0.00547732	-0.00547732	-0.00547732	-0.00547732
-0.00548704	-0.00548704	0.0253283	-0.00548704	-0.00548704	-0.00548704	-0.00548704	-0.00548704	-0.00548704
-0.00549675	-0.00549675	0.0253732	-0.00549675	-0.00549675	-0.00549675	-0.00549675	-0.00549675	-0.00549675
-0.00550646	-0.00550646	0.025418	-0.00550646	-0.00550646	-0.00550646	-0.00550646	-0.00550646	-0.00550646
-0.00551617	-0.00551617	0.0254628	-0.00551617	-0.00551617	-0.00551617	-0.00551617	-0.00551617	-0.00551617
-0.00552588	-0.00552588	0.0255077	-0.00552588	-0.00552588	-0.00552588	-0.00552588	-0.00552588	-0.00552588
-0.00553559	-0.00553559	0.0255525	-0.00553559	-0.00553559	-0.00553559	-0.00553559	-0.00553559	-0.00553559
-0.0055453	-0.0055453	0.0255973	-0.0055453	-0.0055453	-0.0055453	-0.0055453	-0.0055453	-0.0055453
-0.00555502	-0.00555502	0.0256421	-0.00555502	-0.00555502	-0.00555502	-0.00555502	-0.00555502	-0.00555502
-0.00556473	-0.00556473	0.025687	-0.00556473	-0.00556473	-0.00556473	-0.00556473	-0.00556473	-0.00556473
-0.00557444	-0.00557444	0.0257318	-0.00557444	-0.00557444	-0.00557444	-0.00557444	-0.00557444	-0.00557444
-0.00558415	-0.00558415	0.0257766	-0.00558415	-0.00558415	-0.00558415	-0.00558415	-0.00558415	-0.00558415
-0.00559386	-0.00559386	0.0258215	-0.00559386	-0.00559386	-0.00559386	-0.00559386	-0.00559386	-0.00559386
-0.00560357	-0.00560357	0.0258663	-0.00560357	-0.00560357	-0.00560357	-0.00560357	-0.00560357	-0.00560357
-0.00561329	-0.00561329	0.0259111	-0.00561329	-0.00561329	-0.00561329	-0.00561329	-0.00561329	-0.00561329
-0.005623	-0.005623	0.025956	-0.005623	-0.005623	-0.005623	-0.005623	-0.005623	-0.005623
-0.00563271	-0.00563271	0.0260008	-0.00563271	-0.00563271	-0.00563271	-0.00563271	-0.00563271	-0.00563271
-0.00564242	-0.00564242	0.0260456	-0.00564242	-0.00564242	-0.00564242	-0.00564242	-0.00564242	-0.00564242
-0.00565213	-0.00565213	0.0260904	-0.00565213	-0.00565213	-0.00565213	-0.00565213	-0.00565213	-0.00565213
-0.00566184	-0.00566184	0.0261353	-0.00566184	-0.00566184	-0.00566184	-0.00566184	-0.00566184	-0.00566184
-0.00567155	-0.00567155	0.0261801	-0.00567155	-0.00567155	-0.00567155	-0.00567155	-0.00567155	-0.00567155
-0.00568127	-0.00568127	0.0262249	-0.00568127	-0.00568127	-0.00568127	-0.00568127	-0.00568127	-0.00568127
-0.00569098	-0.00569098	0.0262698	-0.00569098	-0.00569098	-0.00569098	-0.00569098	-0.00569098	-0.00569098
-0.00570069	-0.00570069	0.0263146	-0.00570069	-0.00570069	-0.00570069	-0.00570069	-0.00570069	-0.00570069
-0.0057104	-0.0057104	0.0263594	-0.0057104	-0.0057104	-0.0057104	-0.0057104	-0.0057104	-0.0057104
-0.00572011	-0.00572011	0.0264042	-0.00572011	-0.00572011	-0.00572011	-0.00572011	-0.00572011	-0.00572011
-0.00572982	-0.00572982	0.0264491	-0.00572982	-0.00572982	-0.00572982	-0.00572982	-0.00572982	-0.00572982
-0.00573954	-0.00573954	0.0264939	-0.00573954	-0.00573954	-0.00573954	-0.00573954	-0.00573954	-0.00573954
-0.00574925	-0.00574925	0.0265387	-0.00574925	-0.00574925	-0.00574925	-0.00574925	-0.00574925	-0.00574925
-0.00575896	-0.00575896	0.0265836	-0.00575896	-0.00575896	-0.00575896	-0.00575896	-0.00575896	-0.00575896
-0.00576867	-0.00576867	0.0266284	-0.00576867	-0.00576867	-0.00576867	-0.00576867	-0.00576867	-0.00576867
-0.00577838	-0.00577838	0.0266732	-0.00577838	-0.00577838	-0.00577838	-0.00577838	-0.00577838	-0.00577838
-0.00578809	-0.00578809	0.026718	-0.00578809	-0.00578809	-0.00578809	-0.00578809	-0.00578809	-0.00578809
-0.00579781	-0.00579781	0.0267629	-0.00579781	-0.00579781	-0.00579781	-0.00579781	-0.00579781	-0.00579781
-0.00580752	-0.00580752	0.0268077	-0.00580752	-0.00580752	-0.00580752	-0.00580752	-0.00580752	-0.00580752
-0.00581723	-0.00581723	0.0268525	-0.00581723	-0.00581723	-0.00581723	-0.00581723	-0.00581723	-0.00581723
-0.00582694	-0.00582694	0.0268974	-0.00582694	-0.00582694	-0.00582694	-0.00582694	-0.00582694	-0.00582694
-0.00583665	-0.00583665	0.0269422	-0.00583665	-0.00583665	-0.00583665	-0.00583665	-0.00583665	-0.00583665
-0.00584636	-0.00584636	0.026987	-0.00584636	-0.00584636	-0.00584636	-0.00584636	-0.00584636	-0.00584636
-0.00585607	-0.00585607	0.0270318	-0.00585607	-0.00585607	-0.00585607	-0.00585607	-0.00585607	-0.00585607
-0.00586579	-0.00586579	0.0270767	-0.00586579	-0.00586579	-0.00586579	-0.00586579	-0.00586579	-0.00586579
-0.0058755	-0.0058755	0.0271215	-0.0058755	-0.0058755	-0.0058755	-0.0058755	-0.0058755	-0.0058755
-0.00588521	-0.00588521	0.0271663	-0.00588521	-0.00588521	-0.00588521	-0.00588521	-0.00588521	-0.00588521
-0.00589492	-0.00589492	0.0272112	-0.00589492	-0.00589492	-0.00589492	-0.00589492	-0.00589492	-0.00589492
-0.00590463	-0.00590463	0.027256	-0.00590463	-0.00590463	-0.00590463	-0.00590463	-0.00590463	-0.00590463
-0.00591434	-0.00591434	0.0273008	-0.00591434	-0.00591434	-0.00591434	-0.00591434	-0.00591434	-0.00591434
-0.00592406	-0.00592406	0.0273456	-0.00592406	-0.00592406	-0.00592406	-0.00592406	-0.00592406	-0.00592406
-0.00593377	-0.00593377	0.0273905	-0.00593377	-0.00593377	-0.00593377	-0.00593377	-0.00593377	-0.00593377
-0.00594348	-0.00594348	0.0274353	-0.00594348	-0.00594348	-0.00594348	-0.00594348	-0.00594348	-0.00594348
-0.00595319	-0.00595319	0.0274801	-0.00595319	-0.00595319	-0.00595319	-0.00595319	-0.00595319	-0.00595319
-0.0059629	-0.0059629	0.027525	-0.0059629	-0.0059629	-0.0059629	-0.0059629	-0.0059629	-0.0059629
-0.00597261	-0.00597261	0.0275698	-0.00597261	-0.00597261	-0.00597261	-0.00597261	-0.00597261	-0.00597261
-0.00598232	-0.00598232	0.0276146	-0.00598232	-0.00598232	-0.00598232	-0.00598232	-0.00598232	-0.00598232
-0.00599204	-0.00599204	0.0276594	-0.00599204	-0.00599204	-0.00599204	-0.00599204	-0.00599204	-0.00599204
-0.00600175	-0.00600175	0.0277043	-0.00600175	-0.00600175	-0.00600175	-0.00600175	-0.00600175	-0.00600175
-0.00601146	-0.00601146	0.0277491	-0.00601146	-0.00601146	-0.00601146	-0.00601146	-0.00601146	-0.00601146
-0.00602117	-0.00602117	0.0277939	-0.00602117	-0.00602117	-0.00602117	-0.00602117	-0.00602117	-0.00602117
-0.00603088	-0.00603088	0.0278388	-0.00603088	-0.00603088	-0.00603088	-0.00603088	-0.00603088	-0.00603088
-0.00604059	-0.00604059	0.0278836	-0.00604059	-0.00604059	-0.00604059	-0.00604059	-0.00604059	-0.00604059
-0.00605031	-0.00605031	0.0279284	-0.00605031	-0.00605031	-0.00605031	-0.00605031	-0.00605031	-0.00605031
-0.00606002	-0.00606002	0.0279733	-0.00606002	-0.00606002	-0.00606002	-0.00606002	-0.00606002	-0.00606002
-0.00606973	-0.00606973	0.0280181	-0.00606973	-0.00606973	-0.00606973	-0.00606973	-0.00606973	-0.00606973
-0.00607944	-0.00607944	0.0280629	-0.00607944	-0.00607944	-0.00607944	-0.00607944	-0.00607944	-0.00607944
-0.00608915	-0.00608915	0.0281077	-0.00608915	-0.00608915	-0.00608915	-0.00608915	-0.00608915	-0.00608915
-0.00609886	-0.00609886	0.0281526	-0.00609886	-0.00609886	-0.00609886	-0.00609886	-0.00609886	-0.00609886
-0.00610858	-0.00610858	0.0281974	-0.00610858	-0.00610858	-0.00610858	-0.00610858	-0.00610858	-0.00610858
-0.00611829	-0.00611829	0.0282422	-0.00611829	-0.00611829	-0.00611829	-0.00611829	-0.00611829	-0.00611829
-0.006128	-0.006128	0.0282871	-0.006128	-0.006128	-0.006128	-0.006128	-0.006128	-0.006128
-0.00613771	-0.00613771	0.0283319	-0.00613771	-0.00613771	-0.00613771	-0.00613771	-0.00613771	-0.00613771
-0.00614742	-0.00614742	0.0283767	-0.00614742	-0.00614742	-0.00614742	-0.00614742	-0.00614742	-0.00614742
-0.00615713	-0.00615713	0.0284215	-0.00615713	-0.00615713	-0.00615713	-0.00615713	-0.00615713	-0.00615713
-0.00616684	-0.00616684	0.0284664	-0.00616684	-0.00616684	-0.00616684	-0.00616684	-0.00616684	-0.00616684
-0.00617656	-0.00617656	0.0285112	-0.00617656	-0.00617656	-0.00617656	-0.00617656	-0.00617656	-0.00617656
-0.00618627	-0.00618627	0.028556	-0.00618627	-0.00618627	-0.00618627	-0.00618627	-0.00618627	-0.00618627
-0.00619598	-0.00619598	0.0286009	-0.00619598	-0.00619598	-0.00619598	-0.00619598	-0.00619598	-0.00619598
-0.00620569	-0.00620569	0.0286457	-0.00620569	-0.00620569	-0.00620569	-0.00620569	-0.00620569	-0.00620569
-0.0062154	-0.0062154	0.0286905	-0.0062154	-0.0062154	-0.0062154	-0.0062154	-0.0062154	-0.0062154
-0.00622511	-0.00622511	0.0287353	-0.00622511	-0.00622511	-0.00622511	-0.00622511	-0.00622511	-0.00622511
-0.00623483	-0.00623483	0.0287802	-0.00623483	-0.00623483	-0.00623483	-0.00623483	-0.00623483	-0.00623483
-0.00624454	-0.00624454	0.028825	-0.00624454	-0.00624454	-0.00624454	-0.00624454	-0.00624454	-0.00624454
-0.00625425	-0.00625425	0.0288698	-0.00625425	-0.00625425	-0.00625425	-0.00625425	-0.00625425	-0.00625425
-0.00626396	-0.00626396	0.0289147	-0.00626396	-0.00626396	-0.00626396	-0.00626396	-0.00626396	-0.00626396
-0.00627367	-0.00627367	0.0289595	-0.00627367	-0.00627367	-0.00627367	-0.00627367	-0.00627367	-0.00627367
-0.00628338	-0.00628338	0.0290043	-0.00628338	-0.00628338	-0.00628338	-0.00628338	-0.00628338	-0.00628338
-0.0062931	-0.0062931	0.0290491	-0.0062931	-0.0062931	-0.0062931	-0.0062931	-0.0062931	-0.0062931
-0.00630281	-0.00630281	0.029094	-0.00630281	-0.00630281	-0.00630281	-0.00630281	-0.00630281	-0.00630281
-0.00631252	-0.00631252	0.0291388	-0.00631252	-0.00631252	-0.00631252	-0.00631252	-0.00631252	-0.00631252
-0.00632223	-0.00632223	0.0291836	-0.00632223	-0.00632223	-0.00632223	-0.00632223	-0.00632223	-0.00632223
-0.00633194	-0.00633194	0.0292285	-0.00633194	-0.00633194	-0.00633194	-0.00633194	-0.00633194	-0.00633194
-0.00634165	-0.00634165	0.0292733	-0.00634165	-0.00634165	-0.00634165	-0.00634165	-0.00634165	-0.00634165
-0.00635136	-0.00635136	0.0293181	-0.00635136	-0.00635136	-0.00635136	-0.00635136	-0.00635136	-0.00635136
-0.00636108	-0.00636108	0.0293629	-0.00636108	-0.00636108	-0.00636108	-0.00636108	-0.00636108	-0.00636108
-0.00637079	-0.00637079	0.0294078	-0.00637079	-0.00637079	-0.00637079	-0.00637079	-0.00637079	-0.00637079
-0.0063805	-0.0063805	0.0294526	-0.0063805	-0.0063805	-0.0063805	-0.0063805	-0.0063805	-0.0063805
-0.00639021	-0.00639021	0.0294974	-0.00639021	-0.00639021	-0.00639021	-0.00639021	-0.00639021	-0.00639021
-0.00639992	-0.00639992	0.0295423	-0.00639992	-0.00639992	-0.00639992	-0.00639992	-0.00639992	-0.00639992
-0.00640963	-0.00640963	0.0295871	-0.00640963	-0.00640963	-0.00640963	-0.00640963	-0.00640963	-0.00640963
-0.00641935	-0.00641935	0.0296319	-0.00641935	-0.00641935	-0.00641935	-0.00641935	-0.00641935	-0.00641935
-0.00642906	-0.00642906	0.0296768	-0.00642906	-0.00642906	-0.00642906	-0.00642906	-0.00642906	-0.00642906
-0.00643877	-0.00643877	0.0297216	-0.00643877	-0.00643877	-0.00643877	-0.00643877	-0.00643877	-0.00643877
-0.00644848	-0.00644848	0.0297664	-0.00644848	-0.00644848	-0.00644848	-0.00644848	-0.00644848	-0.00644848
-0.00645819	-0.00645819	0.0298112	-0.00645819	-0.00645819	-0.00645819	-0.00645819	-0.00645819	-0.00645819
-0.0064679	-0.0064679	0.0298561	-0.0064679	-0.0064679	-0.0064679	-0.0064679	-0.0064679	-0.0064679
-0.00647761	-0.00647761	0.0299009	-0.00647761	-0.00647761	-0.00647761	-0.00647761	-0.00647761	-0.00647761
-0.00648733	-0.00648733	0.0299457	-0.00648733	-0.00648733	-0.00648733	-0.00648733	-0.00648733	-0.00648733
-0.00649704	-0.00649704	0.0299906	-0.00649704	-0.00649704	-0.00649704	-0.00649704	-0.00649704	-0.00649704
-0.00650675	-0.00650675	0.0300354	-0.00650675	-0.00650675	-0.00650675	-0.00650675	-0.00650675	-0.00650675
-0.00651646	-0.00651646	0.0300802	-0.00651646	-0.00651646	-0.00651646	-0.00651646	-0.00651646	-0.00651646
-0.00652617	-0.00652617	0.030125	-0.00652617	-0.00652617	-0.00652617	-0.00652617	-0.00652617	-0.00652617
-0.00653588	-0.00653588	0.0301699	-0.00653588	-0.00653588	-0.00653588	-0.00653588	-0.00653588	-0.00653588
-0.0065456	-0.0065456	0.0302147	-0.0065456	-0.0065456	-0.0065456	-0.0065456	-0.0065456	-0.0065456
-0.00655531	-0.00655531	0.0302595	-0.00655531	-0.00655531	-0.00655531	-0.00655531	-0.00655531	-0.00655531
-0.00656502	-0.00656502	0.0303044	-0.00656502	-0.00656502	-0.00656502	-0.00656502	-0.00656502	-0.00656502
-0.00657473	-0.00657473	0.0303492	-0.00657473	-0.00657473	-0.00657473	-0.00657473	-0.00657473	-0.00657473
-0.00658444	-0.00658444	0.030394	-0.00658444	-0.00658444	-0.00658444	-0.00658444	-0.00658444	-0.00658444
-0.00659415	-0.00659415	0.0304388	-0.00659415	-0.00659415	-0.00659415	-0.00659415	-0.00659415	-0.00659415
-0.00660387	-0.00660387	0.0304837	-0.00660387	-0.00660387	-0.00660387	-0.00660387	-0.00660387	-0.00660387
-0.00661358	-0.00661358	0.0305285	-0.00661358	-0.00661358	-0.00661358	-0.00661358	-0.00661358	-0.00661358
-0.00662329	-0.00662329	0.0305733	-0.00662329	-0.00662329	-0.00662329	-0.00662329	-0.00662329	-0.00662329
-0.006633	-0.006633	0.0306182	-0.006633	-0.006633	-0.006633	-0.006633	-0.006633	-0.006633
-0.00664271	-0.00664271	0.030663	-0.00664271	-0.00664271	-0.00664271	-0.00664271	-0.00664271	-0.00664271
-0.00665242	-0.00665242	0.0307078	-0.00665242	-0.00665242	-0.00665242	-0.00665242	-0.00665242	-0.00665242
-0.00666213	-0.00666213	0.0307526	-0.00666213	-0.00666213	-0.00666213	-0.00666213	-0.00666213	-0.00666213
-0.00667185	-0.00667185	0.0307975	-0.00667185	-0.00667185	-0.00667185	-0.00667185	-0.00667185	-0.00667185
-0.00668156	-0.00668156	0.0308423	-0.00668156	-0.00668156	-0.00668156	-0.00668156	-0.00668156	-0.00668156
-0.00669127	-0.00669127	0.0308871	-0.00669127	-0.00669127	-0.00669127	-0.00669127	-0.00669127	-0.00669127
-0.00670098	-0.00670098	0.030932	-0.00670098	-0.00670098	-0.00670098	-0.00670098	-0.00670098	-0.00670098
-0.00671069	-0.00671069	0.0309768	-0.00671069	-0.00671069	-0.00671069	-0.00671069	-0.00671069	-0.00671069
-0.0067204	-0.0067204	0.0310216	-0.0067204	-0.0067204	-0.0067204	-0.0067204	-0.0067204	-0.0067204
-0.00673012	-0.00673012	0.0310664	-0.00673012	-0.00673012	-0.00673012	-0.00673012	-0.00673012	-0.00673012
-0.00673983	-0.00673983	0.0311113	-0.00673983	-0.00673983	-0.00673983	-0.00673983	-0.00673983	-0.00673983
-0.00674954	-0.00674954	0.0311561	-0.00674954	-0.00674954	-0.00674954	-0.00674954	-0.00674954	-0.00674954
-0.00675925	-0.00675925	0.0312009	-0.00675925	-0.00675925	-0.00675925	-0.00675925	-0.00675925	-0.00675925
-0.00676896	-0.00676896	0.0312458	-0.00676896	-0.00676896	-0.00676896	-0.00676896	-0.00676896	-0.00676896
-0.00677867	-0.00677867	0.0312906	-0.00677867	-0.00677867	-0.00677867	-0.00677867	-0.00677867	-0.00677867
-0.00678838	-0.00678838	0.0313354	-0.00678838	-0.00678838	-0.00678838	-0.00678838	-0.00678838	-0.00678838
-0.0067981	-0.0067981	0.0313803	-0.0067981	-0.0067981	-0.0067981	-0.0067981	-0.0067981	-0.0067981
-0.00680781	-0.00680781	0.0314251	-0.00680781	-0.00680781	-0.00680781	-0.00680781	-0.00680781	-0.00680781
-0.00681752	-0.00681752	0.0314699	-0.00681752	-0.00681752	-0.00681752	-0.00681752	-0.00681752	-0.00681752
-0.00682723	-0.00682723	0.0315147	-0.00682723	-0.00682723	-0.00682723	-0.00682723	-0.00682723	-0.00682723
-0.00683694	-0.00683694	0.0315596	-0.00683694	-0.00683694	-0.00683694	-0.00683694	-0.00683694	-0.00683694
-0.00684665	-0.00684665	0.0316044	-0.00684665	-0.00684665	-0.00684665	-0.00684665	-0.00684665	-0.00684665
-0.00685637	-0.00685637	0.0316492	-0.00685637	-0.00685637	-0.00685637	-0.00685637	-0.00685637	-0.00685637
-0.00686608	-0.00686608	0.0316941	-0.00686608	-0.00686608	-0.00686608	-0.00686608	-0.00686608	-0.00686608
-0.00687579	-0.00687579	0.0317389	-0.00687579	-0.00687579	-0.00687579	-0.00687579	-0.00687579	-0.00687579
-0.0068855	-0.0068855	0.0317837	-0.0068855	-0.0068855	-0.0068855	-0.0068855	-0.0068855	-0.0068855
-0.00689521	-0.00689521	0.0318285	-0.00689521	-0.00689521	-0.00689521	-0.00689521	-0.00689521	-0.00689521
-0.00690492	-0.00690492	0.0318734	-0.00690492	-0.00690492	-0.00690492	-0.00690492	-0.00690492	-0.00690492
-0.00691464	-0.00691464	0.0319182	-0.00691464	-0.00691464	-0.00691464	-0.00691464	-0.00691464	-0.00691464
-0.00692435	-0.00692435	0.031963	-0.00692435	-0.00692435	-0.00692435	-0.00692435	-0.00692435	-0.00692435
-0.00693406	-0.00693406	0.0320079	-0.00693406	-0.00693406	-0.00693406	-0.00693406	-0.00693406	-0.00693406
-0.00694377	-0.00694377	0.0320527	-0.00694377	-0.00694377	-0.00694377	-0.00694377	-0.00694377	-0.00694377
-0.00695348	-0.00695348	0.0320975	-0.00695348	-0.00695348	-0.00695348	-0.00695348	-0.00695348	-0.00695348
-0.00696319	-0.00696319	0.0321423	-0.00696319	-0.00696319	-0.00696319	-0.00696319	-0.00696319	-0.00696319
-0.0069729	-0.0069729	0.0321872	-0.0069729	-0.0069729	-0.0069729	-0.0069729	-0.0069729	-0.0069729
-0.00698262	-0.00698262	0.032232	-0.00698262	-0.00698262	-0.00698262	-0.00698262	-0.00698262	-0.00698262
-0.00699233	-0.00699233	0.0322768	-0.00699233	-0.00699233	-0.00699233	-0.00699233	-0.00699233	-0.00699233
-0.00700204	-0.00700204	0.0323217	-0.00700204	-0.00700204	-0.00700204	-0.00700204	-0.00700204	-0.00700204
-0.00701175	-0.00701175	0.0323665	-0.00701175	-0.00701175	-0.00701175	-0.00701175	-0.00701175	-0.00701175
-0.00702146	-0.00702146	0.0324113	-0.00702146	-0.00702146	-0.00702146	-0.00702146	-0.00702146	-0.00702146
-0.00703117	-0.00703117	0.0324561	-0.00703117	-0.00703117	-0.00703117	-0.00703117	-0.00703117	-0.00703117
-0.00704089	-0.00704089	0.032501	-0.00704089	-0.00704089	-0.00704089	-0.00704089	-0.00704089	-0.00704089
-0.0070506	-0.0070506	0.0325458	-0.0070506	-0.0070506	-0.0070506	-0.0070506	-0.0070506	-0.0070506
-0.00706031	-0.00706031	0.0325906	-0.00706031	-0.00706031	-0.00706031	-0.00706031	-0.00706031	-0.00706031
-0.00707002	-0.00707002	0.0326355	-0.00707002	-0.00707002	-0.00707002	-0.00707002	-0.00707002	-0.00707002
-0.00707973	-0.00707973	0.0326803	-0.00707973	-0.00707973	-0.00707973	-0.00707973	-0.00707973	-0.00707973
-0.00708944	-0.00708944	0.0327251	-0.00708944	-0.00708944	-0.00708944	-0.00708944	-0.00708944	-0.00708944
-0.00709916	-0.00709916	0.0327699	-0.00709916	-0.00709916	-0.00709916	-0.00709916	-0.00709916	-0.00709916
-0.00710887	-0.00710887	0.0328148	-0.00710887	-0.00710887	-0.00710887	-0.00710887	-0.00710887	-0.00710887
-0.00711858	-0.00711858	0.0328596	-0.00711858	-0.00711858	-0.00711858	-0.00711858	-0.00711858	-0.00711858
-0.00712829	-0.00712829	0.0329044	-0.00712829	-0.00712829	-0.00712829	-0.00712829	-0.00712829	-0.00712829
-0.007138	-0.007138	0.0329493	-0.007138	-0.007138	-0.007138	-0.007138	-0.007138	-0.007138
-0.00714771	-0.00714771	0.0329941	-0.00714771	-0.00714771	-0.00714771	-0.00714771	-0.00714771	-0.00714771
-0.00715742	-0.00715742	0.0330389	-0.00715742	-0.00715742	-0.00715742	-0.00715742	-0.00715742	-0.00715742
-0.00716714	-0.00716714	0.0330838	-0.00716714	-0.00716714	-0.00716714	-0.00716714	-0.00716714	-0.00716714
-0.00717685	-0.00717685	0.0331286	-0.00717685	-0.00717685	-0.00717685	-0.00717685	-0.00717685	-0.00717685
-0.00718656	-0.00718656	0.0331734	-0.00718656	-0.00718656	-0.00718656	-0.00718656	-0.00718656	-0.00718656
-0.00719627	-0.00719627	0.0332182	-0.00719627	-0.00719627	-0.00719627	-0.00719627	-0.00719627	-0.00719627
-0.00720598	-0.00720598	0.0332631	-0.00720598	-0.00720598	-0.00720598	-0.00720598	-0.00720598	-0.00720598
-0.00721569	-0.00721569	0.0333079	-0.00721569	-0.00721569	-0.00721569	-0.00721569	-0.00721569	-0.00721569
-0.00722541	-0.00722541	0.0333527	-0.00722541	-0.00722541	-0.00722541	-0.00722541	-0.00722541	-0.00722541
-0.00723512	-0.00723512	0.0333976	-0.00723512	-0.00723512	-0.00723512	-0.00723512	-0.00723512	-0.00723512
-0.00724483	-0.00724483	0.0334424	-0.00724483	-0.00724483	-0.00724483	-0.00724483	-0.00724483	-0.00724483
-0.00725454	-0.00725454	0.0334872	-0.00725454	-0.00725454	-0.00725454	-0.00725454	-0.00725454	-0.00725454
-0.00726425	-0.00726425	0.033532	-0.00726425	-0.00726425	-0.00726425	-0.00726425	-0.00726425	-0.00726425
-0.00727396	-0.00727396	0.0335769	-0.00727396	-0.00727396	-0.00727396	-0.00727396	-0.00727396	-0.00727396
-0.00728367	-0.00728367	0.0336217	-0.00728367	-0.00728367	-0.00728367	-0.00728367	-0.00728367	-0.00728367
-0.00729339	-0.00729339	0.0336665	-0.00729339	-0.00729339	-0.00729339	-0.00729339	-0.00729339	-0.00729339
-0.0073031	-0.0073031	0.0337114	-0.0073031	-0.0073031	-0.0073031	-0.0073031	-0.0073031	-0.0073031
-0.00731281	-0.00731281	0.0337562	-0.00731281	-0.00731281	-0.00731281	-0.00731281	-0.00731281	-0.00731281
-0.00732252	-0.00732252	0.033801	-0.00732252	-0.00732252	-0.00732252	-0.00732252	-0.00732252	-0.00732252
-0.00733223	-0.00733223	0.0338458	-0.00733223	-0.00733223	-0.00733223	-0.00733223	-0.00733223	-0.00733223
-0.00734194	-0.00734194	0.0338907	-0.00734194	-0.00734194	-0.00734194	-0.00734194	-0.00734194	-0.00734194
-0.00735166	-0.00735166	0.0339355	-0.00735166	-0.00735166	-0.00735166	-0.00735166	-0.00735166	-0.00735166
-0.00736137	-0.00736137	0.0339803	-0.00736137	-0.00736137	-0.00736137	-0.00736137	-0.00736137	-0.00736137
-0.00737108	-0.00737108	0.0340252	-0.00737108	-0.00737108	-0.00737108	-0.00737108	-0.00737108	-0.00737108
-0.00738079	-0.00738079	0.03407	-0.00738079	-0.00738079	-0.00738079	-0.00738079	-0.00738079	-0.00738079
-0.0073905	-0.0073905	0.0341148	-0.0073905	-0.0073905	-0.0073905	-0.0073905	-0.0073905	-0.0073905
-0.00740021	-0.00740021	0.0341596	-0.00740021	-0.00740021	-0.00740021	-0.00740021	-0.00740021	-0.00740021
-0.00740993	-0.00740993	0.0342045	-0.00740993	-0.00740993	-0.00740993	-0.00740993	-0.00740993	-0.00740993
-0.00741964	-0.00741964	0.0342493	-0.00741964	-0.00741964	-0.00741964	-0.00741964	-0.00741964	-0.00741964
-0.00742935	-0.00742935	0.0342941	-0.00742935	-0.00742935	-0.00742935	-0.00742935	-0.00742935	-0.00742935
-0.00743906	-0.00743906	0.034339	-0.00743906	-0.00743906	-0.00743906	-0.00743906	-0.00743906	-0.00743906
-0.00744877	-0.00744877	0.0343838	-0.00744877	-0.00744877	-0.00744877	-0.00744877	-0.00744877	-0.00744877
-0.00745848	-0.00745848	0.0344286	-0.00745848	-0.00745848	-0.00745848	-0.00745848	-0.00745848	-0.00745848
-0.00746819	-0.00746819	0.0344734	-0.00746819	-0.00746819	-0.00746819	-0.00746819	-0.00746819	-0.00746819
-0.00747791	-0.00747791	0.0345183	-0.00747791	-0.00747791	-0.00747791	-0.00747791	-0.00747791	-0.00747791
-0.00748762	-0.00748762	0.0345631	-0.00748762	-0.00748762	-0.00748762	-0.00748762	-0.00748762	-0.00748762
-0.00749733	-0.00749733	0.0346079	-0.00749733	-0.00749733	-0.00749733	-0.00749733	-0.00749733	-0.00749733
-0.00750704	-0.00750704	0.0346528	-0.00750704	-0.00750704	-0.00750704	-0.00750704	-0.00750704	-0.00750704
-0.00751675	-0.00751675	0.0346976	-0.00751675	-0.00751675	-0.00751675	-0.00751675	-0.00751675	-0.00751675
-0.00752646	-0.00752646	0.0347424	-0.00752646	-0.00752646	-0.00752646	-0.00752646	-0.00752646	-0.00752646
-0.00753618	-0.00753618	0.0347872	-0.00753618	-0.00753618	-0.00753618	-0.00753618	-0.00753618	-0.00753618
-0.00754589	-0.00754589	0.0348321	-0.00754589	-0.00754589	-0.00754589	-0.00754589	-0.00754589	-0.00754589
-0.0075556	-0.0075556	0.0348769	-0.0075556	-0.0075556	-0.0075556	-0.0075556	-0.0075556	-0.0075556
-0.00756531	-0.00756531	0.0349217	-0.00756531	-0.00756531	-0.00756531	-0.00756531	-0.00756531	-0.00756531
-0.00757502	-0.00757502	0.0349666	-0.00757502	-0.00757502	-0.00757502	-0.00757502	-0.00757502	-0.00757502
-0.00758473	-0.00758473	0.0350114	-0.00758473	-0.00758473	-0.00758473	-0.00758473	-0.00758473	-0.00758473
-0.00759444	-0.00759444	0.0350562	-0.00759444	-0.00759444	-0.00759444	-0.00759444	-0.00759444	-0.00759444
-0.00760416	-0.00760416	0.0351011	-0.00760416	-0.00760416	-0.00760416	-0.00760416	-0.00760416	-0.00760416
-0.00761387	-0.00761387	0.0351459	-0.00761387	-0.00761387	-0.00761387	-0.00761387	-0.00761387	-0.00761387
-0.00762358	-0.00762358	0.0351907	-0.00762358	-0.00762358	-0.00762358	-0.00762358	-0.00762358	-0.00762358
-0.00763329	-0.00763329	0.0352355	-0.00763329	-0.00763329	-0.00763329	-0.00763329	-0.00763329	-0.00763329
-0.007643	-0.007643	0.0352804	-0.007643	-0.007643	-0.007643	-0.007643	-0.007643	-0.007643
-0.00765271	-0.00765271	0.0353252	-0.00765271	-0.00765271	-0.00765271	-0.00765271	-0.00765271	-0.00765271
-0.00766243	-0.00766243	0.03537	-0.00766243	-0.00766243	-0.00766243	-0.00766243	-0.00766243	-0.00766243
-0.00767214	-0.00767214	0.0354149	-0.00767214	-0.00767214	-0.00767214	-0.00767214	-0.00767214	-0.00767214
-0.00768185	-0.00768185	0.0354597	-0.00768185	-0.00768185	-0.00768185	-0.00768185	-0.00768185	-0.00768185
-0.00769156	-0.00769156	0.0355045	-0.00769156	-0.00769156	-0.00769156	-0.00769156	-0.00769156	-0.00769156
-0.00770127	-0.00770127	0.0355493	-0.00770127	-0.00770127	-0.00770127	-0.00770127	-0.00770127	-0.00770127
-0.00771098	-0.00771098	0.0355942	-0.00771098	-0.00771098	-0.00771098	-0.00771098	-0.00771098	-0.00771098
-0.0077207	-0.0077207	0.035639	-0.0077207	-0.0077207	-0.0077207	-0.0077207	-0.0077207	-0.0077207
-0.00773041	-0.00773041	0.0356838	-0.00773041	-0.00773041	-0.00773041	-0.00773041	-0.00773041	-0.00773041
-0.00774012	-0.00774012	0.0357287	-0.00774012	-0.00774012	-0.00774012	-0.00774012	-0.00774012	-0.00774012
-0.00774983	-0.00774983	0.0357735	-0.00774983	-0.00774983	-0.00774983	-0.00774983	-0.00774983	-0.00774983
-0.00775954	-0.00775954	0.0358183	-0.00775954	-0.00775954	-0.00775954	-0.00775954	-0.00775954	-0.00775954
-0.00776925	-0.00776925	0.0358631	-0.00776925	-0.00776925	-0.00776925	-0.00776925	-0.00776925	-0.00776925
-0.00777896	-0.00777896	0.035908	-0.00777896	-0.00777896	-0.00777896	-0.00777896	-0.00777896	-0.00777896
-0.00778868	-0.00778868	0.0359528	-0.00778868	-0.00778868	-0.00778868	-0.00778868	-0.00778868	-0.00778868
-0.00779839	-0.00779839	0.0359976	-0.00779839	-0.00779839	-0.00779839	-0.00779839	-0.00779839	-0.00779839
-0.0078081	-0.0078081	0.0360425	-0.0078081	-0.0078081	-0.0078081	-0.0078081	-0.0078081	-0.0078081
-0.00781781	-0.00781781	0.0360873	-0.00781781	-0.00781781	-0.00781781	-0.00781781	-0.00781781	-0.00781781
-0.00782752	-0.00782752	0.0361321	-0.00782752	-0.00782752	-0.00782752	-0.00782752	-0.00782752	-0.00782752
-0.00783723	-0.00783723	0.0361769	-0.00783723	-0.00783723	-0.00783723	-0.00783723	-0.00783723	-0.00783723
-0.00784695	-0.00784695	0.0362218	-0.00784695	-0.00784695	-0.00784695	-0.00784695	-0.00784695	-0.00784695
-0.00785666	-0.00785666	0.0362666	-0.00785666	-0.00785666	-0.00785666	-0.00785666	-0.00785666	-0.00785666
-0.00786637	-0.00786637	0.0363114	-0.00786637	-0.00786637	-0.00786637	-0.00786637	-0.00786637	-0.00786637
-0.00787608	-0.00787608	0.0363563	-0.00787608	-0.00787608	-0.00787608	-0.00787608	-0.00787608	-0.00787608
-0.00788579	-0.00788579	0.0364011	-0.00788579	-0.00788579	-0.00788579	-0.00788579	-0.00788579	-0.00788579
-0.0078955	-0.0078955	0.0364459	-0.0078955	-0.0078955	-0.0078955	-0.0078955	-0.0078955	-0.0078955
-0.00790522	-0.00790522	0.0364907	-0.00790522	-0.00790522	-0.00790522	-0.00790522	-0.00790522	-0.00790522
-0.00791493	-0.00791493	0.0365356	-0.00791493	-0.00791493	-0.00791493	-0.00791493	-0.00791493	-0.00791493
-0.00792464	-0.00792464	0.0365804	-0.00792464	-0.00792464	-0.00792464	-0.00792464	-0.00792464	-0.00792464
-0.00793435	-0.00793435	0.0366252	-0.00793435	-0.00793435	-0.00793435	-0.00793435	-0.00793435	-0.00793435
-0.00794406	-0.00794406	0.0366701	-0.00794406	-0.00794406	-0.00794406	-0.00794406	-0.00794406	-0.00794406
-0.00795377	-0.00795377	0.0367149	-0.00795377	-0.00795377	-0.00795377	-0.00795377	-0.00795377	-0.00795377
-0.00796348	-0.00796348	0.0367597	-0.00796348	-0.00796348	-0.00796348	-0.00796348	-0.00796348	-0.00796348
-0.0079732	-0.0079732	0.0368046	-0.0079732	-0.0079732	-0.0079732	-0.0079732	-0.0079732	-0.0079732
-0.00798291	-0.00798291	0.0368494	-0.00798291	-0.00798291	-0.00798291	-0.00798291	-0.00798291	-0.00798291
-0.00799262	-0.00799262	0.0368942	-0.00799262	-0.00799262	-0.00799262	-0.00799262	-0.00799262	-0.00799262
-0.00800233	-0.00800233	0.036939	-0.00800233	-0.00800233	-0.00800233	-0.00800233	-0.00800233	-0.00800233
-0.00801204	-0.00801204	0.0369839	-0.00801204	-0.00801204	-0.00801204	-0.00801204	-0.00801204	-0.00801204
-0.00802175	-0.00802175	0.0370287	-0.00802175	-0.00802175	-0.00802175	-0.00802175	-0.00802175	-0.00802175
-0.00803147	-0.00803147	0.0370735	-0.00803147	-0.00803147	-0.00803147	-0.00803147	-0.00803147	-0.00803147
-0.00804118	-0.00804118	0.0371184	-0.00804118	-0.00804118	-0.00804118	-0.00804118	-0.00804118	-0.00804118
-0.00805089	-0.00805089	0.0371632	-0.00805089	-0.00805089	-0.00805089	-0.00805089	-0.00805089	-0.00805089
-0.0080606	-0.0080606	0.037208	-0.0080606	-0.0080606	-0.0080606	-0.0080606	-0.0080606	-0.0080606
-0.00807031	-0.00807031	0.0372528	-0.00807031	-0.00807031	-0.00807031	-0.00807031	-0.00807031	-0.00807031
-0.00808002	-0.00808002	0.0372977	-0.00808002	-0.00808002	-0.00808002	-0.00808002	-0.00808002	-0.00808002
-0.00808973	-0.00808973	0.0373425	-0.00808973	-0.00808973	-0.00808973	-0.00808973	-0.00808973	-0.00808973
-0.00809945	-0.00809945	0.0373873	-0.00809945	-0.00809945	-0.00809945	-0.00809945	-0.00809945	-0.00809945
-0.00810916	-0.00810916	0.0374322	-0.00810916	-0.00810916	-0.00810916	-0.00810916	-0.00810916	-0.00810916
-0.00811887	-0.00811887	0.037477	-0.00811887	-0.00811887	-0.00811887	-0.00811887	-0.00811887	-0.00811887
-0.00812858	-0.00812858	0.0375218	-0.00812858	-0.00812858	-0.00812858	-0.00812858	-0.00812858	-0.00812858
-0.00813829	-0.00813829	0.0375666	-0.00813829	-0.00813829	-0.00813829	-0.00813829	-0.00813829	-0.00813829
-0.008148	-0.008148	0.0376115	-0.008148	-0.008148	-0.008148	-0.008148	-0.008148	-0.008148
-0.00815772	-0.00815772	0.0376563	-0.00815772	-0.00815772	-0.00815772	-0.00815772	-0.00815772	-0.00815772
-0.00816743	-0.00816743	0.0377011	-0.00816743	-0.00816743	-0.00816743	-0.00816743	-0.00816743	-0.00816743
-0.00817714	-0.00817714	0.037746	-0.00817714	-0.00817714	-0.00817714	-0.00817714	-0.00817714	-0.00817714
-0.00818685	-0.00818685	0.0377908	-0.00818685	-0.00818685	-0.00818685	-0.00818685	-0.00818685	-0.00818685
-0.00819656	-0.00819656	0.0378356	-0.00819656	-0.00819656	-0.00819656	-0.00819656	-0.00819656	-0.00819656
-0.00820627	-0.00820627	0.0378804	-0.00820627	-0.00820627	-0.00820627	-0.00820627	-0.00820627	-0.00820627
-0.00821599	-0.00821599	0.0379253	-0.00821599	-0.00821599	-0.00821599	-0.00821599	-0.00821599	-0.00821599
-0.0082257	-0.0082257	0.0379701	-0.0082257	-0.0082257	-0.0082257	-0.0082257	-0.0082257	-0.0082257
-0.00823541	-0.00823541	0.0380149	-0.00823541	-0.00823541	-0.00823541	-0.00823541	-0.00823541	-0.00823541
-0.00824512	-0.00824512	0.0380598	-0.00824512	-0.00824512	-0.00824512	-0.00824512	-0.00824512	-0.00824512
-0.00825483	-0.00825483	0.0381046	-0.00825483	-0.00825483	-0.00825483	-0.00825483	-0.00825483	-0.00825483
-0.00826454	-0.00826454	0.0381494	-0.00826454	-0.00826454	-0.00826454	-0.00826454	-0.00826454	-0.00826454
-0.00827425	-0.00827425	0.0381942	-0.00827425	-0.00827425	-0.00827425	-0.00827425	-0.00827425	-0.00827425
-0.00828397	-0.00828397	0.0382391	-0.00828397	-0.00828397	-0.00828397	-0.00828397	-0.00828397	-0.00828397
-0.00829368	-0.00829368	0.0382839	-0.00829368	-0.00829368	-0.00829368	-0.00829368	-0.00829368	-0.00829368
-0.00830339	-0.00830339	0.0383287	-0.00830339	-0.00830339	-0.00830339	-0.00830339	-0.00830339	-0.00830339
-0.0083131	-0.0083131	0.0383736	-0.0083131	-0.0083131	-0.0083131	-0.0083131	-0.0083131	-0.0083131
-0.00832281	-0.00832281	0.0384184	-0.00832281	-0.00832281	-0.00832281	-0.00832281	-0.00832281	-0.00832281
-0.00833252	-0.00833252	0.0384632	-0.00833252	-0.00833252	-0.00833252	-0.00833252	-0.00833252	-0.00833252
-0.00834224	-0.00834224	0.0385081	-0.00834224	-0.00834224	-0.00834224	-0.00834224	-0.00834224	-0.00834224
-0.00835195	-0.00835195	0.0385529	-0.00835195	-0.00835195	-0.00835195	-0.00835195	-0.00835195	-0.00835195
-0.00836166	-0.00836166	0.0385977	-0.00836166	-0.00836166	-0.00836166	-0.00836166	-0.00836166	-0.00836166
-0.00837137	-0.00837137	0.0386425	-0.00837137	-0.00837137	-0.00837137	-0.00837137	-0.00837137	-0.00837137
-0.00838108	-0.00838108	0.0386874	-0.00838108	-0.00838108	-0.00838108	-0.00838108	-0.00838108	-0.00838108
-0.00839079	-0.00839079	0.0387322	-0.00839079	-0.00839079	-0.00839079	-0.00839079	-0.00839079	-0.00839079
-0.00840051	-0.00840051	0.038777	-0.00840051	-0.00840051	-0.00840051	-0.00840051	-0.00840051	-0.00840051
-0.00841022	-0.00841022	0.0388219	-0.00841022	-0.00841022	-0.00841022	-0.00841022	-0.00841022	-0.00841022
-0.00841993	-0.00841993	0.0388667	-0.00841993	-0.00841993	-0.00841993	-0.00841993	-0.00841993	-0.00841993
-0.00842964	-0.00842964	0.0389115	-0.00842964	-0.00842964	-0.00842964	-0.00842964	-0.00842964	-0.00842964
-0.00843935	-0.00843935	0.0389563	-0.00843935	-0.00843935	-0.00843935	-0.00843935	-0.00843935	-0.00843935
-0.00844906	-0.00844906	0.0390012	-0.00844906	-0.00844906	-0.00844906	-0.00844906	-0.00844906	-0.00844906
-0.00845877	-0.00845877	0.039046	-0.00845877	-0.00845877	-0.00845877	-0.00845877	-0.00845877	-0.00845877
-0.00846849	-0.00846849	0.0390908	-0.00846849	-0.00846849	-0.00846849	-0.00846849	-0.00846849	-0.00846849
-0.0084782	-0.0084782	0.0391357	-0.0084782	-0.0084782	-0.0084782	-0.0084782	-0.0084782	-0.0084782
-0.00848791	-0.00848791	0.0391805	-0.00848791	-0.00848791	-0.00848791	-0.00848791	-0.00848791	-0.00848791
-0.00849762	-0.00849762	0.0392253	-0.00849762	-0.00849762	-0.00849762	-0.00849762	-0.00849762	-0.00849762
-0.00850733	-0.00850733	0.0392701	-0.00850733	-0.00850733	-0.00850733	-0.00850733	-0.00850733	-0.00850733
-0.00851704	-0.00851704	0.039315	-0.00851704	-0.00851704	-0.00851704	-0.00851704	-0.00851704	-0.00851704
-0.00852676	-0.00852676	0.0393598	-0.00852676	-0.00852676	-0.00852676	-0.00852676	-0.00852676	-0.00852676
-0.00853647	-0.00853647	0.0394046	-0.00853647	-0.00853647	-0.00853647	-0.00853647	-0.00853647	-0.00853647
-0.00854618	-0.00854618	0.0394495	-0.00854618	-0.00854618	-0.00854618	-0.00854618	-0.00854618	-0.00854618
-0.00855589	-0.00855589	0.0394943	-0.00855589	-0.00855589	-0.00855589	-0.00855589	-0.00855589	-0.00855589
-0.0085656	-0.0085656	0.0395391	-0.0085656	-0.0085656	-0.0085656	-0.0085656	-0.0085656	-0.0085656
-0.00857531	-0.00857531	0.0395839	-0.00857531	-0.00857531	-0.00857531	-0.00857531	-0.00857531	-0.00857531
-0.00858502	-0.00858502	0.0396288	-0.00858502	-0.00858502	-0.00858502	-0.00858502	-0.00858502	-0.00858502
-0.00859474	-0.00859474	0.0396736	-0.00859474	-0.00859474	-0.00859474	-0.00859474	-0.00859474	-0.00859474
-0.00860445	-0.00860445	0.0397184	-0.00860445	-0.00860445	-0.00860445	-0.00860445	-0.00860445	-0.00860445
-0.00861416	-0.00861416	0.0397633	-0.00861416	-0.00861416	-0.00861416	-0.00861416	-0.00861416	-0.00861416
-0.00862387	-0.00862387	0.0398081	-0.00862387	-0.00862387	-0.00862387	-0.00862387	-0.00862387	-0.00862387
-0.00863358	-0.00863358	0.0398529	-0.00863358	-0.00863358	-0.00863358	-0.00863358	-0.00863358	-0.00863358
-0.00864329	-0.00864329	0.0398977	-0.00864329	-0.00864329	-0.00864329	-0.00864329	-0.00864329	-0.00864329
-0.00865301	-0.00865301	0.0399426	-0.00865301	-0.00865301	-0.00865301	-0.00865301	-0.00865301	-0.00865301
-0.00866272	-0.00866272	0.0399874	-0.00866272	-0.00866272	-0.00866272	-0.00866272	-0.00866272	-0.00866272
-0.00867243	-0.00867243	0.0400322	-0.00867243	-0.00867243	-0.00867243	-0.00867243	-0.00867243	-0.00867243
-0.00868214	-0.00868214	0.0400771	-0.00868214	-0.00868214	-0.00868214	-0.00868214	-0.00868214	-0.00868214
-0.00869185	-0.00869185	0.0401219	-0.00869185	-0.00869185	-0.00869185	-0.00869185	-0.00869185	-0.00869185
-0.00870156	-0.00870156	0.0401667	-0.00870156	-0.00870156	-0.00870156	-0.00870156	-0.00870156	-0.00870156
-0.00871128	-0.00871128	0.0402116	-0.00871128	-0.00871128	-0.00871128	-0.00871128	-0.00871128	-0.00871128
-0.00872099	-0.00872099	0.0402564	-0.00872099	-0.00872099	-0.00872099	-0.00872099	-0.00872099	-0.00872099
-0.0087307	-0.0087307	0.0403012	-0.0087307	-0.0087307	-0.0087307	-0.0087307	-0.0087307	-0.0087307
-0.00874041	-0.00874041	0.040346	-0.00874041	-0.00874041	-0.00874041	-0.00874041	-0.00874041	-0.00874041
-0.00875012	-0.00875012	0.0403909	-0.00875012	-0.00875012	-0.00875012	-0.00875012	-0.00875012	-0.00875012
-0.00875983	-0.00875983	0.0404357	-0.00875983	-0.00875983	-0.00875983	-0.00875983	-0.00875983	-0.00875983
-0.00876954	-0.00876954	0.0404805	-0.00876954	-0.00876954	-0.00876954	-0.00876954	-0.00876954	-0.00876954
-0.00877926	-0.00877926	0.0405254	-0.00877926	-0.00877926	-0.00877926	-0.00877926	-0.00877926	-0.00877926
-0.00878897	-0.00878897	0.0405702	-0.00878897	-0.00878897	-0.00878897	-0.00878897	-0.00878897	-0.00878897
-0.00879868	-0.00879868	0.040615	-0.00879868	-0.00879868	-0.00879868	-0.00879868	-0.00879868	-0.00879868
-0.00880839	-0.00880839	0.0406598	-0.00880839	-0.00880839	-0.00880839	-0.00880839	-0.00880839	-0.00880839
-0.0088181	-0.0088181	0.0407047	-0.0088181	-0.0088181	-0.0088181	-0.0088181	-0.0088181	-0.0088181
-0.00882781	-0.00882781	0.0407495	-0.00882781	-0.00882781	-0.00882781	-0.00882781	-0.00882781	-0.00882781
-0.00883753	-0.00883753	0.0407943	-0.00883753	-0.00883753	-0.00883753	-0.00883753	-0.00883753	-0.00883753
-0.00884724	-0.00884724	0.0408392	-0.00884724	-0.00884724	-0.00884724	-0.00884724	-0.00884724	-0.00884724
-0.00885695	-0.00885695	0.040884	-0.00885695	-0.00885695	-0.00885695	-0.00885695	-0.00885695	-0.00885695
-0.00886666	-0.00886666	0.0409288	-0.00886666	-0.00886666	-0.00886666	-0.00886666	-0.00886666	-0.00886666
-0.00887637	-0.00887637	0.0409736	-0.00887637	-0.00887637	-0.00887637	-0.00887637	-0.00887637	-0.00887637
-0.00888608	-0.00888608	0.0410185	-0.00888608	-0.00888608	-0.00888608	-0.00888608	-0.00888608	-0.00888608
-0.00889579	-0.00889579	0.0410633	-0.00889579	-0.00889579	-0.00889579	-0.00889579	-0.00889579	-0.00889579
-0.00890551	-0.00890551	0.0411081	-0.00890551	-0.00890551	-0.00890551	-0.00890551	-0.00890551	-0.00890551
-0.00891522	-0.00891522	0.041153	-0.00891522	-0.00891522	-0.00891522	-0.00891522	-0.00891522	-0.00891522
-0.00892493	-0.00892493	0.0411978	-0.00892493	-0.00892493	-0.00892493	-0.00892493	-0.00892493	-0.00892493
-0.00893464	-0.00893464	0.0412426	-0.00893464	-0.00893464	-0.00893464	-0.00893464	-0.00893464	-0.00893464
-0.00894435	-0.00894435	0.0412874	-0.00894435	-0.00894435	-0.00894435	-0.00894435	-0.00894435	-0.00894435
-0.00895406	-0.00895406	0.0413323	-0.00895406	-0.00895406	-0.00895406	-0.00895406	-0.00895406	-0.00895406
-0.00896378	-0.00896378	0.0413771	-0.00896378	-0.00896378	-0.00896378	-0.00896378	-0.00896378	-0.00896378
-0.00897349	-0.00897349	0.0414219	-0.00897349	-0.00897349	-0.00897349	-0.00897349	-0.00897349	-0.00897349
-0.0089832	-0.0089832	0.0414668	-0.0089832	-0.0089832	-0.0089832	-0.0089832	-0.0089832	-0.0089832
-0.00899291	-0.00899291	0.0415116	-0.00899291	-0.00899291	-0.00899291	-0.00899291	-0.00899291	-0.00899291
-0.00900262	-0.00900262	0.0415564	-0.00900262	-0.00900262	-0.00900262	-0.00900262	-0.00900262	-0.00900262
-0.00901233	-0.00901233	0.0416012	-0.00901233	-0.00901233	-0.00901233	-0.00901233	-0.00901233	-0.00901233
-0.00902205	-0.00902205	0.0416461	-0.00902205	-0.00902205	-0.00902205	-0.00902205	-0.00902205	-0.00902205
-0.00903176	-0.00903176	0.0416909	-0.00903176	-0.00903176	-0.00903176	-0.00903176	-0.00903176	-0.00903176
-0.00904147	-0.00904147	0.0417357	-0.00904147	-0.00904147	-0.00904147	-0.00904147	-0.00904147	-0.00904147
-0.00905118	-0.00905118	0.0417806	-0.00905118	-0.00905118	-0.00905118	-0.00905118	-0.00905118	-0.00905118
-0.00906089	-0.00906089	0.0418254	-0.00906089	-0.00906089	-0.00906089	-0.00906089	-0.00906089	-0.00906089
-0.0090706	-0.0090706	0.0418702	-0.0090706	-0.0090706	-0.0090706	-0.0090706	-0.0090706	-0.0090706
-0.00908031	-0.00908031	0.041915	-0.00908031	-0.00908031	-0.00908031	-0.00908031	-0.00908031	-0.00908031
-0.00909003	-0.00909003	0.0419599	-0.00909003	-0.00909003	-0.00909003	-0.00909003	-0.00909003	-0.00909003
-0.00909974	-0.00909974	0.0420047	-0.00909974	-0.00909974	-0.00909974	-0.00909974	-0.00909974	-0.00909974
-0.00910945	-0.00910945	0.0420495	-0.00910945	-0.00910945	-0.00910945	-0.00910945	-0.00910945	-0.00910945
-0.00911916	-0.00911916	0.0420944	-0.00911916	-0.00911916	-0.00911916	-0.00911916	-0.00911916	-0.00911916
-0.00912887	-0.00912887	0.0421392	-0.00912887	-0.00912887	-0.00912887	-0.00912887	-0.00912887	-0.00912887
-0.00913858	-0.00913858	0.042184	-0.00913858	-0.00913858	-0.00913858	-0.00913858	-0.00913858	-0.00913858
-0.0091483	-0.0091483	0.0422289	-0.0091483	-0.0091483	-0.0091483	-0.0091483	-0.0091483	-0.0091483
-0.00915801	-0.00915801	0.0422737	-0.00915801	-0.00915801	-0.00915801	-0.00915801	-0.00915801	-0.00915801
-0.00916772	-0.00916772	0.0423185	-0.00916772	-0.00916772	-0.00916772	-0.00916772	-0.00916772	-0.00916772
-0.00917743	-0.00917743	0.0423633	-0.00917743	-0.00917743	-0.00917743	-0.00917743	-0.00917743	-0.00917743
-0.00918714	-0.00918714	0.0424082	-0.00918714	-0.00918714	-0.00918714	-0.00918714	-0.00918714	-0.00918714
-0.00919685	-0.00919685	0.042453	-0.00919685	-0.00919685	-0.00919685	-0.00919685	-0.00919685	-0.00919685
-0.00920657	-0.00920657	0.0424978	-0.00920657	-0.00920657	-0.00920657	-0.00920657	-0.00920657	-0.00920657
-0.00921628	-0.00921628	0.0425427	-0.00921628	-0.00921628	-0.00921628	-0.00921628	-0.00921628	-0.00921628
-0.00922599	-0.00922599	0.0425875	-0.00922599	-0.00922599	-0.00922599	-0.00922599	-0.00922599	-0.00922599
-0.0092357	-0.0092357	0.0426323	-0.0092357	-0.0092357	-0.0092357	-0.0092357	-0.0092357	-0.0092357
-0.00924541	-0.00924541	0.0426771	-0.00924541	-0.00924541	-0.00924541	-0.00924541	-0.00924541	-0.00924541
-0.00925512	-0.00925512	0.042722	-0.00925512	-0.00925512	-0.00925512	-0.00925512	-0.00925512	-0.00925512
-0.00926483	-0.00926483	0.0427668	-0.00926483	-0.00926483	-0.00926483	-0.00926483	-0.00926483	-0.00926483
-0.00927455	-0.00927455	0.0428116	-0.00927455	-0.00927455	-0.00927455	-0.00927455	-0.00927455	-0.00927455
-0.00928426	-0.00928426	0.0428565	-0.00928426	-0.00928426	-0.00928426	-0.00928426	-0.00928426	-0.00928426
-0.00929397	-0.00929397	0.0429013	-0.00929397	-0.00929397	-0.00929397	-0.00929397	-0.00929397	-0.00929397
-0.00930368	-0.00930368	0.0429461	-0.00930368	-0.00930368	-0.00930368	-0.00930368	-0.00930368	-0.00930368
-0.00931339	-0.00931339	0.0429909	-0.00931339	-0.00931339	-0.00931339	-0.00931339	-0.00931339	-0.00931339
-0.0093231	-0.0093231	0.0430358	-0.0093231	-0.0093231	-0.0093231	-0.0093231	-0.0093231	-0.0093231
-0.00933282	-0.00933282	0.0430806	-0.00933282	-0.00933282	-0.00933282	-0.00933282	-0.00933282	-0.00933282
-0.00934253	-0.00934253	0.0431254	-0.00934253	-0.00934253	-0.00934253	-0.00934253	-0.00934253	-0.00934253
-0.00935224	-0.00935224	0.0431703	-0.00935224	-0.00935224	-0.00935224	-0.00935224	-0.00935224	-0.00935224
-0.00936195	-0.00936195	0.0432151	-0.00936195	-0.00936195	-0.00936195	-0.00936195	-0.00936195	-0.00936195
-0.00937166	-0.00937166	0.0432599	-0.00937166	-0.00937166	-0.00937166	-0.00937166	-0.00937166	-0.00937166
-0.00938137	-0.00938137	0.0433047	-0.00938137	-0.00938137	-0.00938137	-0.00938137	-0.00938137	-0.00938137
-0.00939108	-0.00939108	0.0433496	-0.00939108	-0.00939108	-0.00939108	-0.00939108	-0.00939108	-0.00939108
-0.0094008	-0.0094008	0.0433944	-0.0094008	-0.0094008	-0.0094008	-0.0094008	-0.0094008	-0.0094008
-0.00941051	-0.00941051	0.0434392	-0.00941051	-0.00941051	-0.00941051	-0.00941051	-0.00941051	-0.00941051
-0.00942022	-0.00942022	0.0434841	-0.00942022	-0.00942022	-0.00942022	-0.00942022	-0.00942022	-0.00942022
-0.00942993	-0.00942993	0.0435289	-0.00942993	-0.00942993	-0.00942993	-0.00942993	-0.00942993	-0.00942993
-0.00943964	-0.00943964	0.0435737	-0.00943964	-0.00943964	-0.00943964	-0.00943964	-0.00943964	-0.00943964
-0.00944935	-0.00944935	0.0436185	-0.00944935	-0.00944935	-0.00944935	-0.00944935	-0.00944935	-0.00944935
-0.00945907	-0.00945907	0.0436634	-0.00945907	-0.00945907	-0.00945907	-0.00945907	-0.00945907	-0.00945907
-0.00946878	-0.00946878	0.0437082	-0.00946878	-0.00946878	-0.00946878	-0.00946878	-0.00946878	-0.00946878
-0.00947849	-0.00947849	0.043753	-0.00947849	-0.00947849	-0.00947849	-0.00947849	-0.00947849	-0.00947849
-0.0094882	-0.0094882	0.0437979	-0.0094882	-0.0094882	-0.0094882	-0.0094882	-0.0094882	-0.0094882
-0.00949791	-0.00949791	0.0438427	-0.00949791	-0.00949791	-0.00949791	-0.00949791	-0.00949791	-0.00949791
-0.00950762	-0.00950762	0.0438875	-0.00950762	-0.00950762	-0.00950762	-0.00950762	-0.00950762	-0.00950762
-0.00951734	-0.00951734	0.0439324	-0.00951734	-0.00951734	-0.00951734	-0.00951734	-0.00951734	-0.00951734
-0.00952705	-0.00952705	0.0439772	-0.00952705	-0.00952705	-0.00952705	-0.00952705	-0.00952705	-0.00952705
-0.00953676	-0.00953676	0.044022	-0.00953676	-0.00953676	-0.00953676	-0.00953676	-0.00953676	-0.00953676
-0.00954647	-0.00954647	0.0440668	-0.00954647	-0.00954647	-0.00954647	-0.00954647	-0.00954647	-0.00954647
-0.00955618	-0.00955618	0.0441117	-0.00955618	-0.00955618	-0.00955618	-0.00955618	-0.00955618	-0.00955618
-0.00956589	-0.00956589	0.0441565	-0.00956589	-0.00956589	-0.00956589	-0.00956589	-0.00956589	-0.00956589
-0.0095756	-0.0095756	0.0442013	-0.0095756	-0.0095756	-0.0095756	-0.0095756	-0.0095756	-0.0095756
-0.00958532	-0.00958532	0.0442462	-0.00958532	-0.00958532	-0.00958532	-0.00958532	-0.00958532	-0.00958532
-0.00959503	-0.00959503	0.044291	-0.00959503	-0.00959503	-0.00959503	-0.00959503	-0.00959503	-0.00959503
-0.00960474	-0.00960474	0.0443358	-0.00960474	-0.00960474	-0.00960474	-0.00960474	-0.00960474	-0.00960474
-0.00961445	-0.00961445	0.0443806	-0.00961445	-0.00961445	-0.00961445	-0.00961445	-0.00961445	-0.00961445
-0.00962416	-0.00962416	0.0444255	-0.00962416	-0.00962416	-0.00962416	-0.00962416	-0.00962416	-0.00962416
-0.00963387	-0.00963387	0.0444703	-0.00963387	-0.00963387	-0.00963387	-0.00963387	-0.00963387	-0.00963387
-0.00964359	-0.00964359	0.0445151	-0.00964359	-0.00964359	-0.00964359	-0.00964359	-0.00964359	-0.00964359
-0.0096533	-0.0096533	0.04456	-0.0096533	-0.0096533	-0.0096533	-0.0096533	-0.0096533	-0.0096533
-0.00966301	-0.00966301	0.0446048	-0.00966301	-0.00966301	-0.00966301	-0.00966301	-0.00966301	-0.00966301
-0.00967272	-0.00967272	0.0446496	-0.00967272	-0.00967272	-0.00967272	-0.00967272	-0.00967272	-0.00967272
-0.00968243	-0.00968243	0.0446944	-0.00968243	-0.00968243	-0.00968243	-0.00968243	-0.00968243	-0.00968243
-0.00969214	-0.00969214	0.0447393	-0.00969214	-0.00969214	-0.00969214	-0.00969214	-0.00969214	-0.00969214
-0.00970185	-0.00970185	0.0447841	-0.00970185	-0.00970185	-0.00970185	-0.00970185	-0.00970185	-0.00970185
-0.00971157	-0.00971157	0.0448289	-0.00971157	-0.00971157	-0.00971157	-0.00971157	-0.00971157	-0.00971157
-0.00972128	-0.00972128	0.0448738	-0.00972128	-0.00972128	-0.00972128	-0.00972128	-0.00972128	-0.00972128
-0.00973099	-0.00973099	0.0449186	-0.00973099	-0.00973099	-0.00973099	-0.00973099	-0.00973099	-0.00973099
-0.0097407	-0.0097407	0.0449634	-0.0097407	-0.0097407	-0.0097407	-0.0097407	-0.0097407	-0.0097407
-0.00975041	-0.00975041	0.0450082	-0.00975041	-0.00975041	-0.00975041	-0.00975041	-0.00975041	-0.00975041
-0.00976012	-0.00976012	0.0450531	-0.00976012	-0.00976012	-0.00976012	-0.00976012	-0.00976012	-0.00976012
-0.00976984	-0.00976984	0.0450979	-0.00976984	-0.00976984	-0.00976984	-0.00976984	-0.00976984	-0.00976984
-0.00977955	-0.00977955	0.0451427	-0.00977955	-0.00977955	-0.00977955	-0.00977955	-0.00977955	-0.00977955
-0.00978926	-0.0097079	0.045133	-0.00978926	-0.00978926	-0.00978926	-0.00978926	-0.00978926	-0.00978926
-0.00979897	-0.00971761	0.0451778	-0.00979897	-0.00979897	-0.00979897	-0.00979897	-0.00979897	-0.00979897
-0.00980868	-0.00972732	0.0452227	-0.00980868	-0.00980868	-0.00980868	-0.00980868	-0.00980868	-0.00980868
-0.00981839	-0.00973703	0.0452675	-0.00981839	-0.00981839	-0.00981839	-0.00981839	-0.00981839	-0.00981839
-0.00982811	-0.00974674	0.0453123	-0.00982811	-0.00982811	-0.00982811	-0.00982811	-0.00982811	-0.00982811
-0.00983782	-0.00975646	0.0453572	-0.00983782	-0.00983782	-0.00983782	-0.00983782	-0.00983782	-0.00983782
-0.00984753	-0.00976617	0.045402	-0.00984753	-0.00984753	-0.00984753	-0.00984753	-0.00984753	-0.00984753
-0.00985724	-0.00977588	0.0454468	-0.00985724	-0.00985724	-0.00985724	-0.00985724	-0.00985724	-0.00985724
-0.00986695	-0.00978559	0.0454917	-0.00986695	-0.00986695	-0.00986695	-0.00986695	-0.00986695	-0.00986695
-0.00987666	-0.0097953	0.0455365	-0.00987666	-0.00987666	-0.00987666	-0.00987666	-0.00987666	-0.00987666
-0.00988637	-0.00980501	0.0455813	-0.00988637	-0.00988637	-0.00988637	-0.00988637	-0.00988637	-0.00988637
-0.00989609	-0.00981473	0.0456261	-0.00989609	-0.00989609	-0.00989609	-0.00989609	-0.00989609	-0.00989609
-0.0099058	-0.00982444	0.045671	-0.0099058	-0.0099058	-0.0099058	-0.0099058	-0.0099058	-0.0099058
-0.00991551	-0.00983415	0.0457158	-0.00991551	-0.00991551	-0.00991551	-0.00991551	-0.00991551	-0.00991551
-0.00992522	-0.00984386	0.0457606	-0.00992522	-0.00992522	-0.00992522	-0.00992522	-0.00992522	-0.00992522
-0.00993493	-0.00985357	0.0458055	-0.00993493	-0.00993493	-0.00993493	-0.00993493	-0.00993493	-0.00993493
-0.00994464	-0.00986328	0.0458503	-0.00994464	-0.00994464	-0.00994464	-0.00994464	-0.00994464	-0.00994464
-0.00995436	-0.00979163	0.0458406	-0.00995436	-0.00995436	-0.00995436	-0.00995436	-0.00995436	-0.00995436
-0.00996407	-0.00980135	0.0458854	-0.00996407	-0.00996407	-0.00996407	-0.00996407	-0.00996407	-0.00996407
-0.00997378	-0.00981106	0.0459302	-0.00997378	-0.00997378	-0.00997378	-0.00997378	-0.00997378	-0.00997378
-0.00998349	-0.00982077	0.0459751	-0.00998349	-0.00998349	-0.00998349	-0.00998349	-0.00998349	-0.00998349
-0.0099932	-0.00983048	0.0460199	-0.0099932	-0.0099932	-0.0099932	-0.0099932	-0.0099932	-0.0099932
-0.0100029	-0.00984019	0.0460647	-0.0100029	-0.0100029	-0.0100029	-0.0100029	-0.0100029	-0.0100029
-0.0100126	-0.0098499	0.0461095	-0.0100126	-0.0100126	-0.0100126	-0.0100126	-0.0100126	-0.0100126
-0.0100223	-0.00985962	0.0461544	-0.0100223	-0.0100223	-0.0100223	-0.0100223	-0.0100223	-0.0100223
-0.010032	-0.00986933	0.0461992	-0.010032	-0.010032	-0.010032	-0.010032	-0.010032	-0.010032
-0.0100418	-0.00987904	0.046244	-0.0100418	-0.0100418	-0.0100418	-0.0100418	-0.0100418	-0.0100418
-0.0100515	-0.00988875	0.0462889	-0.0100515	-0.0100515	-0.0100515	-0.0100515	-0.0100515	-0.0100515
-0.0100612	-0.00989846	0.0463337	-0.0100612	-0.0100612	-0.0100612	-0.0100612	-0.0100612	-0.0100612
-0.0100709	-0.00982681	0.046324	-0.0100709	-0.0100709	-0.0100709	-0.0100709	-0.0100709	-0.0100709
-0.0100806	-0.00983652	0.0463688	-0.0100806	-0.0100806	-0.0100806	-0.0100806	-0.0100806	-0.0100806
-0.0100903	-0.00984624	0.0464136	-0.0100903	-0.0100903	-0.0100903	-0.0100903	-0.0100903	-0.0100903
-0.0101	-0.00985595	0.0464585	-0.0101	-0.0101	-0.0101	-0.0101	-0.0101	-0.0101
-0.0101097	-0.00986566	0.0465033	-0.0101097	-0.0101097	-0.0101097	-0.0101097	-0.0101097	-0.0101097
-0.0101195	-0.00987537	0.0465481	-0.0101195	-0.0101195	-0.0101195	-0.0101195	-0.0101195	-0.0101195
-0.0101292	-0.00988508	0.046593	-0.0101292	-0.0101292	-0.0101292	-0.0101292	-0.0101292	-0.0101292
-0.0101389	-0.00989479	0.0466378	-0.0101389	-0.0101389	-0.0101389	-0.0101389	-0.0101389	-0.0101389
-0.0101486	-0.00990451	0.0466826	-0.0101486	-0.0101486	-0.0101486	-0.0101486	-0.0101486	-0.0101486
-0.0101583	-0.00991422	0.0467274	-0.0101583	-0.0101583	-0.0101583	-0.0101583	-0.0101583	-0.0101583
-0.010168	-0.00992393	0.0467723	-0.010168	-0.010168	-0.010168	-0.010168	-0.010168	-0.010168
-0.0101777	-0.00993364	0.0468171	-0.0101777	-0.0101777	-0.0101777	-0.0101777	-0.0101777	-0.0101777
-0.0101874	-0.00994335	0.0468619	-0.0101874	-0.0101874	-0.0101874	-0.0101874	-0.0101874	-0.0101874
-0.0101971	-0.00995306	0.0469068	-0.0101971	-0.0101971	-0.0101971	-0.0101971	-0.0101971	-0.0101971
-0.0102069	-0.00996278	0.0469516	-0.0102069	-0.0102069	-0.0102069	-0.0102069	-0.0102069	-0.0102069
-0.0102166	-0.00997249	0.0469964	-0.0102166	-0.0102166	-0.0102166	-0.0102166	-0.0102166	-0.0102166
-0.0102263	-0.0099822	0.0470412	-0.0102263	-0.0102263	-0.0102263	-0.0102263	-0.0102263	-0.0102263
-0.010236	-0.00991055	0.0470315	-0.010236	-0.010236	-0.010236	-0.010236	-0.010236	-0.010236
-0.0102457	-0.00992026	0.0470764	-0.0102457	-0.0102457	-0.0102457	-0.0102457	-0.0102457	-0.0102457
-0.0102554	-0.00992997	0.0471212	-0.0102554	-0.0102554	-0.0102554	-0.0102554	-0.0102554	-0.0102554
-0.0102651	-0.00985832	0.0471115	-0.0102651	-0.0102651	-0.0102651	-0.0102651	-0.0102651	-0.0102651
-0.0102748	-0.00986804	0.0471563	-0.0102748	-0.0102748	-0.0102748	-0.0102748	-0.0102748	-0.0102748
-0.0102845	-0.00987775	0.0472011	-0.0102845	-0.0102845	-0.0102845	-0.0102845	-0.0102845	-0.0102845
-0.0102943	-0.00988746	0.047246	-0.0102943	-0.0102943	-0.0102943	-0.0102943	-0.0102943	-0.0102943
-0.010304	-0.00989717	0.0472908	-0.010304	-0.010304	-0.010304	-0.010304	-0.010304	-0.010304
-0.0103137	-0.00990688	0.0473356	-0.0103137	-0.0103137	-0.0103137	-0.0103137	-0.0103137	-0.0103137
-0.0103234	-0.00991659	0.0473804	-0.0103234	-0.0103234	-0.0103234	-0.0103234	-0.0103234	-0.0103234
-0.0103331	-0.00992631	0.0474253	-0.0103331	-0.0103331	-0.0103331	-0.0103331	-0.0103331	-0.0103331
-0.0103428	-0.00993602	0.0474701	-0.0103428	-0.0103428	-0.0103428	-0.0103428	-0.0103428	-0.0103428
-0.0103525	-0.00994573	0.0475149	-0.0103525	-0.0103525	-0.0103525	-0.0103525	-0.0103525	-0.0103525
-0.0103622	-0.00995544	0.0475598	-0.0103622	-0.0103622	-0.0103622	-0.0103622	-0.0103622	-0.0103622
-0.010372	-0.00996515	0.0476046	-0.010372	-0.010372	-0.010372	-0.010372	-0.010372	-0.010372
-0.0103817	-0.00997486	0.0476494	-0.0103817	-0.0103817	-0.0103817	-0.0103817	-0.0103817	-0.0103817
-0.0103914	-0.00998457	0.0476943	-0.0103914	-0.0103914	-0.0103914	-0.0103914	-0.0103914	-0.0103914
-0.0104011	-0.00999429	0.0477391	-0.0104011	-0.0104011	-0.0104011	-0.0104011	-0.0104011	-0.0104011
-0.0104108	-0.010004	0.0477839	-0.0104108	-0.0104108	-0.0104108	-0.0104108	-0.0104108	-0.0104108
-0.0104205	-0.0100137	0.0478287	-0.0104205	-0.0104205	-0.0104205	-0.0104205	-0.0104205	-0.0104205
-0.0104302	-0.0100234	0.0478736	-0.0104302	-0.0104302	-0.0104302	-0.0104302	-0.0104302	-0.0104302
-0.0104399	-0.0100331	0.0479184	-0.0104399	-0.0104399	-0.0104399	-0.0104399	-0.0104399	-0.0104399
-0.0104496	-0.0100428	0.0479632	-0.0104496	-0.0104496	-0.0104496	-0.0104496	-0.0104496	-0.0104496
-0.0104594	-0.0100526	0.0480081	-0.0104594	-0.0104594	-0.0104594	-0.0104594	-0.0104594	-0.0104594
-0.0104691	-0.0100623	0.0480529	-0.0104691	-0.0104691	-0.0104691	-0.0104691	-0.0104691	-0.0104691
-0.0104788	-0.010072	0.0480977	-0.0104788	-0.0104788	-0.0104788	-0.0104788	-0.0104788	-0.0104788
-0.0104885	-0.0100817	0.0481425	-0.0104885	-0.0104885	-0.0104885	-0.0104885	-0.0104885	-0.0104885
-0.0104982	-0.0100914	0.0481874	-0.0104982	-0.0104982	-0.0104982	-0.0104982	-0.0104982	-0.0104982
-0.0105079	-0.0101011	0.0482322	-0.0105079	-0.0105079	-0.0105079	-0.0105079	-0.0105079	-0.0105079
-0.0105176	-0.0101108	0.048277	-0.0105176	-0.0105176	-0.0105176	-0.0105176	-0.0105176	-0.0105176
-0.0105273	-0.0101205	0.0483219	-0.0105273	-0.0105273	-0.0105273	-0.0105273	-0.0105273	-0.0105273
-0.010537	-0.0101302	0.0483667	-0.010537	-0.010537	-0.010537	-0.010537	-0.010537	-0.010537
-0.0105468	-0.01014	0.0484115	-0.0105468	-0.0105468	-0.0105468	-0.0105468	-0.0105468	-0.0105468
-0.0105565	-0.0100683	0.0484018	-0.0105565	-0.0105565	-0.0105565	-0.0105565	-0.0105565	-0.0105565
-0.0105662	-0.010078	0.0484466	-0.0105662	-0.0105662	-0.0105662	-0.0105662	-0.0105662	-0.0105662
-0.0105759	-0.0100877	0.0484915	-0.0105759	-0.0105759	-0.0105759	-0.0105759	-0.0105759	-0.0105759
-0.0105856	-0.0100974	0.0485363	-0.0105856	-0.0105856	-0.0105856	-0.0105856	-0.0105856	-0.0105856
-0.0105953	-0.0101072	0.0485811	-0.0105953	-0.0105953	-0.0105953	-0.0105953	-0.0105953	-0.0105953
-0.010605	-0.0101169	0.0486259	-0.010605	-0.010605	-0.010605	-0.010605	-0.010605	-0.010605
-0.0106147	-0.0101266	0.0486708	-0.0106147	-0.0106147	-0.0106147	-0.0106147	-0.0106147	-0.0106147
-0.0106245	-0.0101363	0.0487156	-0.0106245	-0.0106245	-0.0106245	-0.0106245	-0.0106245	-0.0106245
-0.0106342	-0.010146	0.0487604	-0.0106342	-0.0106342	-0.0106342	-0.0106342	-0.0106342	-0.0106342
-0.0106439	-0.0100744	0.0487507	-0.0106439	-0.0106439	-0.0106439	-0.0106439	-0.0106439	-0.0106439
-0.0106536	-0.0100841	0.0487956	-0.0106536	-0.0106536	-0.0106536	-0.0106536	-0.0106536	-0.0106536
-0.0106633	-0.0100938	0.0488404	-0.0106633	-0.0106633	-0.0106633	-0.0106633	-0.0106633	-0.0106633
-0.010673	-0.0101035	0.0488852	-0.010673	-0.010673	-0.010673	-0.010673	-0.010673	-0.010673
-0.0106827	-0.0101132	0.04893	-0.0106827	-0.0106827	-0.0106827	-0.0106827	-0.0106827	-0.0106827
-0.0106924	-0.0101229	0.0489749	-0.0106924	-0.0106924	-0.0106924	-0.0106924	-0.0106924	-0.0106924
-0.0107021	-0.0101326	0.0490197	-0.0107021	-0.0107021	-0.0107021	-0.0107021	-0.0107021	-0.0107021
-0.0107119	-0.010061	0.04901	-0.0107119	-0.0107119	-0.0107119	-0.0107119	-0.0107119	-0.0107119
-0.0107216	-0.0100707	0.0490548	-0.0107216	-0.0107216	-0.0107216	-0.0107216	-0.0107216	-0.0107216
-0.0107313	-0.0100804	0.0490996	-0.0107313	-0.0107313	-0.0107313	-0.0107313	-0.0107313	-0.0107313
-0.010741	-0.0100901	0.0491445	-0.010741	-0.010741	-0.010741	-0.010741	-0.010741	-0.010741
-0.0107507	-0.0100998	0.0491893	-0.0107507	-0.0107507	-0.0107507	-0.0107507	-0.0107507	-0.0107507
-0.0107604	-0.0101095	0.0492341	-0.0107604	-0.0107604	-0.0107604	-0.0107604	-0.0107604	-0.0107604
-0.0107701	-0.0101192	0.049279	-0.0107701	-0.0107701	-0.0107701	-0.0107701	-0.0107701	-0.0107701
-0.0107798	-0.0100476	0.0492692	-0.0107798	-0.0107798	-0.0107798	-0.0107798	-0.0107798	-0.0107798
-0.0107896	-0.0100573	0.0493141	-0.0107896	-0.0107896	-0.0107896	-0.0107896	-0.0107896	-0.0107896
-0.0107993	-0.010067	0.0493589	-0.0107993	-0.0107993	-0.0107993	-0.0107993	-0.0107993	-0.0107993
-0.010809	-0.00999537	0.0493492	-0.010809	-0.010809	-0.010809	-0.010809	-0.010809	-0.010809
-0.0108187	-0.0100051	0.049394	-0.0108187	-0.0108187	-0.0108187	-0.0108187	-0.0108187	-0.0108187
-0.0108284	-0.0100148	0.0494389	-0.0108284	-0.0108284	-0.0108284	-0.0108284	-0.0108284	-0.0108284
-0.0108381	-0.0100245	0.0494837	-0.0108381	-0.0108381	-0.0108381	-0.0108381	-0.0108381	-0.0108381
-0.0108478	-0.0100342	0.0495285	-0.0108478	-0.0108478	-0.0108478	-0.0108478	-0.0108478	-0.0108478
-0.0108575	-0.0100439	0.0495733	-0.0108575	-0.0108575	-0.0108575	-0.0108575	-0.0108575	-0.0108575
-0.0108672	-0.0100536	0.0496182	-0.0108672	-0.0108672	-0.0108672	-0.0108672	-0.0108672	-0.0108672
-0.010877	-0.0100634	0.049663	-0.010877	-0.010877	-0.010877	-0.010877	-0.010877	-0.010877
-0.0108867	-0.0100731	0.0497078	-0.0108867	-0.0108867	-0.0108867	-0.0108867	-0.0108867	-0.0108867
-0.0108964	-0.0100828	0.0497527	-0.0108964	-0.0108964	-0.0108964	-0.0108964	-0.0108964	-0.0108964
-0.0109061	-0.0100925	0.0497975	-0.0109061	-0.0109061	-0.0109061	-0.0109061	-0.0109061	-0.0109061
-0.0109158	-0.0101022	0.0498423	-0.0109158	-0.0109158	-0.0109158	-0.0109158	-0.0109158	-0.0109158
-0.0109255	-0.0100305	0.0498326	-0.0109255	-0.0109255	-0.0109255	-0.0109255	-0.0109255	-0.0109255
-0.0109352	-0.0100403	0.0498774	-0.0109352	-0.0109352	-0.0109352	-0.0109352	-0.0109352	-0.0109352
-0.0109449	-0.01005	0.0499223	-0.0109449	-0.0109449	-0.0109449	-0.0109449	-0.0109449	-0.0109449
-0.0109546	-0.0100597	0.0499671	-0.0109546	-0.0109546	-0.0109546	-0.0109546	-0.0109546	-0.0109546
-0.0109644	-0.0100694	0.0500119	-0.0109644	-0.0109644	-0.0109644	-0.0109644	-0.0109644	-0.0109644
-0.0109741	-0.00999775	0.0500022	-0.0109741	-0.0109741	-0.0109741	-0.0109741	-0.0109741	-0.0109741
-0.0109838	-0.0100075	0.050047	-0.0109838	-0.0109838	-0.0109838	-0.0109838	-0.0109838	-0.0109838
-0.0109935	-0.0100172	0.0500919	-0.0109935	-0.0109935	-0.0109935	-0.0109935	-0.0109935	-0.0109935
-0.0110032	-0.0100269	0.0501367	-0.0110032	-0.0110032	-0.0110032	-0.0110032	-0.0110032	-0.0110032
-0.0110129	-0.0100366	0.0501815	-0.0110129	-0.0110129	-0.0110129	-0.0110129	-0.0110129	-0.0110129
-0.0110226	-0.00996494	0.0501718	-0.0110226	-0.0110226	-0.0110226	-0.0110226	-0.0110226	-0.0110226
-0.0110323	-0.00997466	0.0502166	-0.0110323	-0.0110323	-0.0110323	-0.0110323	-0.0110323	-0.0110323
-0.0110421	-0.00998437	0.0502615	-0.0110421	-0.0110421	-0.0110421	-0.0110421	-0.0110421	-0.0110421
-0.0110518	-0.00991272	0.0502518	-0.0110518	-0.0110518	-0.0110518	-0.0110518	-0.0110518	-0.0110518
-0.0110615	-0.00992243	0.0502966	-0.0110615	-0.0110615	-0.0110615	-0.0110615	-0.0110615	-0.0110615
-0.0110712	-0.00993214	0.0503414	-0.0110712	-0.0110712	-0.0110712	-0.0110712	-0.0110712	-0.0110712
-0.0110809	-0.00994185	0.0503862	-0.0110809	-0.0110809	-0.0110809	-0.0110809	-0.0110809	-0.0110809
-0.0110906	-0.00995156	0.0504311	-0.0110906	-0.0110906	-0.0110906	-0.0110906	-0.0110906	-0.0110906
-0.0111003	-0.00996128	0.0504759	-0.0111003	-0.0111003	-0.0111003	-0.0111003	-0.0111003	-0.0111003
-0.01111	-0.00988963	0.0504662	-0.01111	-0.01111	-0.01111	-0.01111	-0.01111	-0.01111
-0.0111197	-0.00989934	0.050511	-0.0111197	-0.0111197	-0.0111197	-0.0111197	-0.0111197	-0.0111197
-0.0111295	-0.00990905	0.0505558	-0.0111295	-0.0111295	-0.0111295	-0.0111295	-0.0111295	-0.0111295
-0.0111392	-0.00991876	0.0506007	-0.0111392	-0.0111392	-0.0111392	-0.0111392	-0.0111392	-0.0111392
-0.0111489	-0.00992847	0.0506455	-0.0111489	-0.0111489	-0.0111489	-0.0111489	-0.0111489	-0.0111489
-0.0111586	-0.00993818	0.0506903	-0.0111586	-0.0111586	-0.0111586	-0.0111586	-0.0111586	-0.0111586
-0.0111683	-0.0099479	0.0507352	-0.0111683	-0.0111683	-0.0111683	-0.0111683	-0.0111683	-0.0111683
-0.011178	-0.00995761	0.05078	-0.011178	-0.011178	-0.011178	-0.011178	-0.011178	-0.011178
-0.0111877	-0.00996732	0.0508248	-0.0111877	-0.0111877	-0.0111877	-0.0111877	-0.0111877	-0.0111877
-0.0111974	-0.00997703	0.0508696	-0.0111974	-0.0111974	-0.0111974	-0.0111974	-0.0111974	-0.0111974
-0.0112071	-0.00998674	0.0509145	-0.0112071	-0.0112071	-0.0112071	-0.0112071	-0.0112071	-0.0112071
-0.0112169	-0.00999645	0.0509593	-0.0112169	-0.0112169	-0.0112169	-0.0112169	-0.0112169	-0.0112169
-0.0112266	-0.0100062	0.0510041	-0.0112266	-0.0112266	-0.0112266	-0.0112266	-0.0112266	-0.0112266
-0.0112363	-0.0100159	0.051049	-0.0112363	-0.0112363	-0.0112363	-0.0112363	-0.0112363	-0.0112363
-0.011246	-0.0100256	0.0510938	-0.011246	-0.011246	-0.011246	-0.011246	-0.011246	-0.011246
-0.0112557	-0.0100353	0.0511386	-0.0112557	-0.0112557	-0.0112557	-0.0112557	-0.0112557	-0.0112557
-0.0112654	-0.010045	0.0511835	-0.0112654	-0.0112654	-0.0112654	-0.0112654	-0.0112654	-0.0112654
-0.0112751	-0.00997336	0.0511737	-0.0112751	-0.0112751	-0.0112751	-0.0112751	-0.0112751	-0.0112751
-0.0112848	-0.00998307	0.0512186	-0.0112848	-0.0112848	-0.0112848	-0.0112848	-0.0112848	-0.0112848
-0.0112946	-0.00999279	0.0512634	-0.0112946	-0.0112946	-0.0112946	-0.0112946	-0.0112946	-0.0112946
-0.0113043	-0.0100025	0.0513082	-0.0113043	-0.0113043	-0.0113043	-0.0113043	-0.0113043	-0.0113043
-0.011314	-0.0100122	0.0513531	-0.011314	-0.011314	-0.011314	-0.011314	-0.011314	-0.011314
-0.0113237	-0.00994056	0.0513433	-0.0113237	-0.0113237	-0.0113237	-0.0113237	-0.0113237	-0.0113237
-0.0113334	-0.00995027	0.0513882	-0.0113334	-0.0113334	-0.0113334	-0.0113334	-0.0113334	-0.0113334
-0.0113431	-0.00995998	0.051433	-0.0113431	-0.0113431	-0.0113431	-0.0113431	-0.0113431	-0.0113431
-0.0113528	-0.0099697	0.0514778	-0.0113528	-0.0113528	-0.0113528	-0.0113528	-0.0113528	-0.0113528
-0.0113625	-0.00997941	0.0515227	-0.0113625	-0.0113625	-0.0113625	-0.0113625	-0.0113625	-0.0113625
-0.0113722	-0.00998912	0.0515675	-0.0113722	-0.0113722	-0.0113722	-0.0113722	-0.0113722	-0.0113722
-0.011382	-0.00999883	0.0516123	-0.011382	-0.011382	-0.011382	-0.011382	-0.011382	-0.011382
-0.0113917	-0.0100085	0.0516571	-0.0113917	-0.0113917	-0.0113917	-0.0113917	-0.0113917	-0.0113917
-0.0114014	-0.0100183	0.051702	-0.0114014	-0.0114014	-0.0114014	-0.0114014	-0.0114014	-0.0114014
-0.0114111	-0.010028	0.0517468	-0.0114111	-0.0114111	-0.0114111	-0.0114111	-0.0114111	-0.0114111
-0.0114208	-0.0100377	0.0517916	-0.0114208	-0.0114208	-0.0114208	-0.0114208	-0.0114208	-0.0114208
-0.0114305	-0.0100474	0.0518365	-0.0114305	-0.0114305	-0.0114305	-0.0114305	-0.0114305	-0.0114305
-0.0114402	-0.0100571	0.0518813	-0.0114402	-0.0114402	-0.0114402	-0.0114402	-0.0114402	-0.0114402
-0.0114499	-0.0100668	0.0519261	-0.0114499	-0.0114499	-0.0114499	-0.0114499	-0.0114499	-0.0114499
-0.0114596	-0.00999516	0.0519164	-0.0114596	-0.0114596	-0.0114596	-0.0114596	-0.0114596	-0.0114596
-0.0114694	-0.00992351	0.0519067	-0.0114694	-0.0114694	-0.0114694	-0.0114694	-0.0114694	-0.0114694
-0.0114791	-0.00993323	0.0519515	-0.0114791	-0.0114791	-0.0114791	-0.0114791	-0.0114791	-0.0114791
-0.0114888	-0.00994294	0.0519964	-0.0114888	-0.0114888	-0.0114888	-0.0114888	-0.0114888	-0.0114888
-0.0114985	-0.00995265	0.0520412	-0.0114985	-0.0114985	-0.0114985	-0.0114985	-0.0114985	-0.0114985
-0.0115082	-0.00996236	0.052086	-0.0115082	-0.0115082	-0.0115082	-0.0115082	-0.0115082	-0.0115082
-0.0115179	-0.00989071	0.0520763	-0.0115179	-0.0115179	-0.0115179	-0.0115179	-0.0115179	-0.0115179
-0.0115276	-0.00990042	0.0521211	-0.0115276	-0.0115276	-0.0115276	-0.0115276	-0.0115276	-0.0115276
-0.0115373	-0.00991013	0.052166	-0.0115373	-0.0115373	-0.0115373	-0.0115373	-0.0115373	-0.0115373
-0.0115471	-0.00991985	0.0522108	-0.0115471	-0.0115471	-0.0115471	-0.0115471	-0.0115471	-0.0115471
-0.0115568	-0.00992956	0.0522556	-0.0115568	-0.0115568	-0.0115568	-0.0115568	-0.0115568	-0.0115568
-0.0115665	-0.00993927	0.0523004	-0.0115665	-0.0115665	-0.0115665	-0.0115665	-0.0115665	-0.0115665
-0.0115762	-0.00994898	0.0523453	-0.0115762	-0.0115762	-0.0115762	-0.0115762	-0.0115762	-0.0115762
-0.0115859	-0.00995869	0.0523901	-0.0115859	-0.0115859	-0.0115859	-0.0115859	-0.0115859	-0.0115859
-0.0115956	-0.0099684	0.0524349	-0.0115956	-0.0115956	-0.0115956	-0.0115956	-0.0115956	-0.0115956
-0.0116053	-0.00997812	0.0524798	-0.0116053	-0.0116053	-0.0116053	-0.0116053	-0.0116053	-0.0116053
-0.011615	-0.00998783	0.0525246	-0.011615	-0.011615	-0.011615	-0.011615	-0.011615	-0.011615
-0.0116247	-0.00991618	0.0525149	-0.0116247	-0.0116247	-0.0116247	-0.0116247	-0.0116247	-0.0116247
-0.0116345	-0.00992589	0.0525597	-0.0116345	-0.0116345	-0.0116345	-0.0116345	-0.0116345	-0.0116345
-0.0116442	-0.0099356	0.0526045	-0.0116442	-0.0116442	-0.0116442	-0.0116442	-0.0116442	-0.0116442
-0.0116539	-0.00994531	0.0526494	-0.0116539	-0.0116539	-0.0116539	-0.0116539	-0.0116539	-0.0116539
-0.0116636	-0.00995502	0.0526942	-0.0116636	-0.0116636	-0.0116636	-0.0116636	-0.0116636	-0.0116636
-0.0116733	-0.00996474	0.052739	-0.0116733	-0.0116733	-0.0116733	-0.0116733	-0.0116733	-0.0116733
-0.011683	-0.00997445	0.0527839	-0.011683	-0.011683	-0.011683	-0.011683	-0.011683	-0.011683
-0.0116927	-0.00998416	0.0528287	-0.0116927	-0.0116927	-0.0116927	-0.0116927	-0.0116927	-0.0116927
-0.0117024	-0.00999387	0.0528735	-0.0117024	-0.0117024	-0.0117024	-0.0117024	-0.0117024	-0.0117024
-0.0117121	-0.00992222	0.0528638	-0.0117121	-0.0117121	-0.0117121	-0.0117121	-0.0117121	-0.0117121
-0.0117219	-0.00993193	0.0529086	-0.0117219	-0.0117219	-0.0117219	-0.0117219	-0.0117219	-0.0117219
-0.0117316	-0.00994164	0.0529535	-0.0117316	-0.0117316	-0.0117316	-0.0117316	-0.0117316	-0.0117316
-0.0117413	-0.00995136	0.0529983	-0.0117413	-0.0117413	-0.0117413	-0.0117413	-0.0117413	-0.0117413
-0.011751	-0.00996107	0.0530431	-0.011751	-0.011751	-0.011751	-0.011751	-0.011751	-0.011751
-0.0117607	-0.00997078	0.0530879	-0.0117607	-0.0117607	-0.0117607	-0.0117607	-0.0117607	-0.0117607
-0.0117704	-0.00998049	0.0531328	-0.0117704	-0.0117704	-0.0117704	-0.0117704	-0.0117704	-0.0117704
-0.0117801	-0.0099902	0.0531776	-0.0117801	-0.0117801	-0.0117801	-0.0117801	-0.0117801	-0.0117801
-0.0117898	-0.00999991	0.0532224	-0.0117898	-0.0117898	-0.0117898	-0.0117898	-0.0117898	-0.0117898
-0.0117996	-0.00992827	0.0532127	-0.0117996	-0.0117996	-0.0117996	-0.0117996	-0.0117996	-0.0117996
-0.0118093	-0.00993798	0.0532575	-0.0118093	-0.0118093	-0.0118093	-0.0118093	-0.0118093	-0.0118093
-0.011819	-0.00994769	0.0533024	-0.011819	-0.011819	-0.011819	-0.011819	-0.011819	-0.011819
-0.0118287	-0.0099574	0.0533472	-0.0118287	-0.0118287	-0.0118287	-0.0118287	-0.0118287	-0.0118287
-0.0118384	-0.00996711	0.053392	-0.0118384	-0.0118384	-0.0118384	-0.0118384	-0.0118384	-0.0118384
-0.0118481	-0.00997682	0.0534369	-0.0118481	-0.0118481	-0.0118481	-0.0118481	-0.0118481	-0.0118481
-0.0118578	-0.00998653	0.0534817	-0.0118578	-0.0118578	-0.0118578	-0.0118578	-0.0118578	-0.0118578
-0.0118675	-0.00999625	0.0535265	-0.0118675	-0.0118675	-0.0118675	-0.0118675	-0.0118675	-0.0118675
-0.0118772	-0.010006	0.0535713	-0.0118772	-0.0118772	-0.0118772	-0.0118772	-0.0118772	-0.0118772
-0.011887	-0.0100157	0.0536162	-0.011887	-0.011887	-0.011887	-0.011887	-0.011887	-0.011887
-0.0118967	-0.0100254	0.053661	-0.0118967	-0.0118967	-0.0118967	-0.0118967	-0.0118967	-0.0118967
-0.0119064	-0.0100351	0.0537058	-0.0119064	-0.0119064	-0.0119064	-0.0119064	-0.0119064	-0.0119064
-0.0119161	-0.0100448	0.0537507	-0.0119161	-0.0119161	-0.0119161	-0.0119161	-0.0119161	-0.0119161
-0.0119258	-0.0100545	0.0537955	-0.0119258	-0.0119258	-0.0119258	-0.0119258	-0.0119258	-0.0119258
-0.0119355	-0.00998287	0.0537858	-0.0119355	-0.0119355	-0.0119355	-0.0119355	-0.0119355	-0.0119355
-0.0119452	-0.00999258	0.0538306	-0.0119452	-0.0119452	-0.0119452	-0.0119452	-0.0119452	-0.0119452
-0.0119549	-0.0100023	0.0538754	-0.0119549	-0.0119549	-0.0119549	-0.0119549	-0.0119549	-0.0119549
-0.0119646	-0.010012	0.0539203	-0.0119646	-0.0119646	-0.0119646	-0.0119646	-0.0119646	-0.0119646
-0.0119744	-0.0100217	0.0539651	-0.0119744	-0.0119744	-0.0119744	-0.0119744	-0.0119744	-0.0119744
-0.0119841	-0.0100314	0.0540099	-0.0119841	-0.0119841	-0.0119841	-0.0119841	-0.0119841	-0.0119841
-0.0119938	-0.0100411	0.0540548	-0.0119938	-0.0119938	-0.0119938	-0.0119938	-0.0119938	-0.0119938
-0.0120035	-0.0100508	0.0540996	-0.0120035	-0.0120035	-0.0120035	-0.0120035	-0.0120035	-0.0120035
-0.0120132	-0.0100606	0.0541444	-0.0120132	-0.0120132	-0.0120132	-0.0120132	-0.0120132	-0.0120132
-0.0120229	-0.0100703	0.0541892	-0.0120229	-0.0120229	-0.0120229	-0.0120229	-0.0120229	-0.0120229
-0.0120326	-0.01008	0.0542341	-0.0120326	-0.0120326	-0.0120326	-0.0120326	-0.0120326	-0.0120326
-0.0120423	-0.0100897	0.0542789	-0.0120423	-0.0120423	-0.0120423	-0.0120423	-0.0120423	-0.0120423
-0.0120521	-0.0100994	0.0543237	-0.0120521	-0.0120521	-0.0120521	-0.0120521	-0.0120521	-0.0120521
-0.0120618	-0.0101091	0.0543686	-0.0120618	-0.0120618	-0.0120618	-0.0120618	-0.0120618	-0.0120618
-0.0120715	-0.0101188	0.0544134	-0.0120715	-0.0120715	-0.0120715	-0.0120715	-0.0120715	-0.0120715
-0.0120812	-0.0101285	0.0544582	-0.0120812	-0.0120812	-0.0120812	-0.0120812	-0.0120812	-0.0120812
-0.0120909	-0.0100569	0.0544485	-0.0120909	-0.0120909	-0.0120909	-0.0120909	-0.0120909	-0.0120909
-0.0121006	-0.0100666	0.0544933	-0.0121006	-0.0121006	-0.0121006	-0.0121006	-0.0121006	-0.0121006
-0.0121103	-0.00999495	0.0544836	-0.0121103	-0.0121103	-0.0121103	-0.0121103	-0.0121103	-0.0121103
-0.01212	-0.0100047	0.0545285	-0.01212	-0.01212	-0.01212	-0.01212	-0.01212	-0.01212
-0.0121297	-0.0100144	0.0545733	-0.0121297	-0.0121297	-0.0121297	-0.0121297	-0.0121297	-0.0121297
-0.0121395	-0.0100241	0.0546181	-0.0121395	-0.0121395	-0.0121395	-0.0121395	-0.0121395	-0.0121395
-0.0121492	-0.0100338	0.0546629	-0.0121492	-0.0121492	-0.0121492	-0.0121492	-0.0121492	-0.0121492
-0.0121589	-0.0100435	0.0547078	-0.0121589	-0.0121589	-0.0121589	-0.0121589	-0.0121589	-0.0121589
-0.0121686	-0.00997186	0.0546981	-0.0121686	-0.0121686	-0.0121686	-0.0121686	-0.0121686	-0.0121686
-0.0121783	-0.00998158	0.0547429	-0.0121783	-0.0121783	-0.0121783	-0.0121783	-0.0121783	-0.0121783
-0.012188	-0.00999129	0.0547877	-0.012188	-0.012188	-0.012188	-0.012188	-0.012188	-0.012188
-0.0121977	-0.010001	0.0548325	-0.0121977	-0.0121977	-0.0121977	-0.0121977	-0.0121977	-0.0121977
-0.0122074	-0.00992935	0.0548228	-0.0122074	-0.0122074	-0.0122074	-0.0122074	-0.0122074	-0.0122074
-0.0122172	-0.00993906	0.0548677	-0.0122172	-0.0122172	-0.0122172	-0.0122172	-0.0122172	-0.0122172
-0.0122269	-0.00994877	0.0549125	-0.0122269	-0.0122269	-0.0122269	-0.0122269	-0.0122269	-0.0122269
-0.0122366	-0.00995848	0.0549573	-0.0122366	-0.0122366	-0.0122366	-0.0122366	-0.0122366	-0.0122366
-0.0122463	-0.0099682	0.0550021	-0.0122463	-0.0122463	-0.0122463	-0.0122463	-0.0122463	-0.0122463
-0.012256	-0.00997791	0.055047	-0.012256	-0.012256	-0.012256	-0.012256	-0.012256	-0.012256
-0.0122657	-0.00998762	0.0550918	-0.0122657	-0.0122657	-0.0122657	-0.0122657	-0.0122657	-0.0122657
-0.0122754	-0.00999733	0.0551366	-0.0122754	-0.0122754	-0.0122754	-0.0122754	-0.0122754	-0.0122754
-0.0122851	-0.010007	0.0551815	-0.0122851	-0.0122851	-0.0122851	-0.0122851	-0.0122851	-0.0122851
-0.0122948	-0.0100168	0.0552263	-0.0122948	-0.0122948	-0.0122948	-0.0122948	-0.0122948	-0.0122948
-0.0123046	-0.0100265	0.0552711	-0.0123046	-0.0123046	-0.0123046	-0.0123046	-0.0123046	-0.0123046
-0.0123143	-0.0100362	0.0553159	-0.0123143	-0.0123143	-0.0123143	-0.0123143	-0.0123143	-0.0123143
-0.012324	-0.0100459	0.0553608	-0.012324	-0.012324	-0.012324	-0.012324	-0.012324	-0.012324
-0.0123337	-0.0100556	0.0554056	-0.0123337	-0.0123337	-0.0123337	-0.0123337	-0.0123337	-0.0123337
-0.0123434	-0.00998395	0.0553959	-0.0123434	-0.0123434	-0.0123434	-0.0123434	-0.0123434	-0.0123434
-0.0123531	-0.00999366	0.0554407	-0.0123531	-0.0123531	-0.0123531	-0.0123531	-0.0123531	-0.0123531
-0.0123628	-0.0100034	0.0554856	-0.0123628	-0.0123628	-0.0123628	-0.0123628	-0.0123628	-0.0123628
-0.0123725	-0.0100131	0.0555304	-0.0123725	-0.0123725	-0.0123725	-0.0123725	-0.0123725	-0.0123725
-0.0123822	-0.0100228	0.0555752	-0.0123822	-0.0123822	-0.0123822	-0.0123822	-0.0123822	-0.0123822
-0.012392	-0.0100325	0.05562	-0.012392	-0.012392	-0.012392	-0.012392	-0.012392	-0.012392
-0.0124017	-0.0100422	0.0556649	-0.0124017	-0.0124017	-0.0124017	-0.0124017	-0.0124017	-0.0124017
-0.0124114	-0.00997057	0.0556552	-0.0124114	-0.0124114	-0.0124114	-0.0124114	-0.0124114	-0.0124114
-0.0124211	-0.00998028	0.0557	-0.0124211	-0.0124211	-0.0124211	-0.0124211	-0.0124211	-0.0124211
-0.0124308	-0.00998999	0.0557448	-0.0124308	-0.0124308	-0.0124308	-0.0124308	-0.0124308	-0.0124308
-0.0124405	-0.00999971	0.0557896	-0.0124405	-0.0124405	-0.0124405	-0.0124405	-0.0124405	-0.0124405
-0.0124502	-0.00992806	0.0557799	-0.0124502	-0.0124502	-0.0124502	-0.0124502	-0.0124502	-0.0124502
-0.0124599	-0.00993777	0.0558248	-0.0124599	-0.0124599	-0.0124599	-0.0124599	-0.0124599	-0.0124599
-0.0124697	-0.00986612	0.0558151	-0.0124697	-0.0124697	-0.0124697	-0.0124697	-0.0124697	-0.0124697
-0.0124794	-0.00987583	0.0558599	-0.0124794	-0.0124794	-0.0124794	-0.0124794	-0.0124794	-0.0124794
-0.0124891	-0.00988554	0.0559047	-0.0124891	-0.0124891	-0.0124891	-0.0124891	-0.0124891	-0.0124891
-0.0124988	-0.00989526	0.0559495	-0.0124988	-0.0124988	-0.0124988	-0.0124988	-0.0124988	-0.0124988
-0.0125085	-0.00990497	0.0559944	-0.0125085	-0.0125085	-0.0125085	-0.0125085	-0.0125085	-0.0125085
-0.0125182	-0.00983332	0.0559847	-0.0125182	-0.0125182	-0.0125182	-0.0125182	-0.0125182	-0.0125182
-0.0125279	-0.00984303	0.0560295	-0.0125279	-0.0125279	-0.0125279	-0.0125279	-0.0125279	-0.0125279
-0.0125376	-0.00985274	0.0560743	-0.0125376	-0.0125376	-0.0125376	-0.0125376	-0.0125376	-0.0125376
-0.0125473	-0.00986245	0.0561191	-0.0125473	-0.0125473	-0.0125473	-0.0125473	-0.0125473	-0.0125473
-0.0125571	-0.00987216	0.056164	-0.0125571	-0.0125571	-0.0125571	-0.0125571	-0.0125571	-0.0125571
-0.0125668	-0.00988188	0.0562088	-0.0125668	-0.0125668	-0.0125668	-0.0125668	-0.0125668	-0.0125668
-0.0125765	-0.00989159	0.0562536	-0.0125765	-0.0125765	-0.0125765	-0.0125765	-0.0125765	-0.0125765
-0.0125862	-0.0099013	0.0562985	-0.0125862	-0.0125862	-0.0125862	-0.0125862	-0.0125862	-0.0125862
-0.0125959	-0.00991101	0.0563433	-0.0125959	-0.0125959	-0.0125959	-0.0125959	-0.0125959	-0.0125959
-0.0126056	-0.00983936	0.0563336	-0.0126056	-0.0126056	-0.0126056	-0.0126056	-0.0126056	-0.0126056
-0.0126153	-0.00984907	0.0563784	-0.0126153	-0.0126153	-0.0126153	-0.0126153	-0.0126153	-0.0126153
-0.012625	-0.00985878	0.0564232	-0.012625	-0.012625	-0.012625	-0.012625	-0.012625	-0.012625
-0.0126347	-0.0098685	0.0564681	-0.0126347	-0.0126347	-0.0126347	-0.0126347	-0.0126347	-0.0126347
-0.0126445	-0.00987821	0.0565129	-0.0126445	-0.0126445	-0.0126445	-0.0126445	-0.0126445	-0.0126445
-0.0126542	-0.00988792	0.0565577	-0.0126542	-0.0126542	-0.0126542	-0.0126542	-0.0126542	-0.0126542
-0.0126639	-0.00989763	0.0566025	-0.0126639	-0.0126639	-0.0126639	-0.0126639	-0.0126639	-0.0126639
-0.0126736	-0.00990734	0.0566474	-0.0126736	-0.0126736	-0.0126736	-0.0126736	-0.0126736	-0.0126736
-0.0126833	-0.00991705	0.0566922	-0.0126833	-0.0126833	-0.0126833	-0.0126833	-0.0126833	-0.0126833
-0.012693	-0.00984541	0.0566825	-0.012693	-0.012693	-0.012693	-0.012693	-0.012693	-0.012693
-0.0127027	-0.00985512	0.0567273	-0.0127027	-0.0127027	-0.0127027	-0.0127027	-0.0127027	-0.0127027
-0.0127124	-0.00986483	0.0567722	-0.0127124	-0.0127124	-0.0127124	-0.0127124	-0.0127124	-0.0127124
-0.0127222	-0.00987454	0.056817	-0.0127222	-0.0127222	-0.0127222	-0.0127222	-0.0127222	-0.0127222
-0.0127319	-0.00988425	0.0568618	-0.0127319	-0.0127319	-0.0127319	-0.0127319	-0.0127319	-0.0127319
-0.0127416	-0.00989396	0.0569066	-0.0127416	-0.0127416	-0.0127416	-0.0127416	-0.0127416	-0.0127416
-0.0127513	-0.00990367	0.0569515	-0.0127513	-0.0127513	-0.0127513	-0.0127513	-0.0127513	-0.0127513
-0.012761	-0.00983203	0.0569418	-0.012761	-0.012761	-0.012761	-0.012761	-0.012761	-0.012761
-0.0127707	-0.00984174	0.0569866	-0.0127707	-0.0127707	-0.0127707	-0.0127707	-0.0127707	-0.0127707
-0.0127804	-0.00985145	0.0570314	-0.0127804	-0.0127804	-0.0127804	-0.0127804	-0.0127804	-0.0127804
-0.0127901	-0.00986116	0.0570762	-0.0127901	-0.0127901	-0.0127901	-0.0127901	-0.0127901	-0.0127901
-0.0127998	-0.00987087	0.0571211	-0.0127998	-0.0127998	-0.0127998	-0.0127998	-0.0127998	-0.0127998
-0.0128096	-0.00988058	0.0571659	-0.0128096	-0.0128096	-0.0128096	-0.0128096	-0.0128096	-0.0128096
-0.0128193	-0.0098903	0.0572107	-0.0128193	-0.0128193	-0.0128193	-0.0128193	-0.0128193	-0.0128193
-0.012829	-0.00981865	0.057201	-0.012829	-0.012829	-0.012829	-0.012829	-0.012829	-0.012829
-0.0128387	-0.009747	0.0571913	-0.0128387	-0.0128387	-0.0128387	-0.0128387	-0.0128387	-0.0128387
-0.0128484	-0.00975671	0.0572361	-0.0128484	-0.0128484	-0.0128484	-0.0128484	-0.0128484	-0.0128484
-0.0128581	-0.00976642	0.057281	-0.0128581	-0.0128581	-0.0128581	-0.0128581	-0.0128581	-0.0128581
-0.0128678	-0.00977613	0.0573258	-0.0128678	-0.0128678	-0.0128678	-0.0128678	-0.0128678	-0.0128678
-0.0128775	-0.00978584	0.0573706	-0.0128775	-0.0128775	-0.0128775	-0.0128775	-0.0128775	-0.0128775
-0.0128872	-0.00979556	0.0574155	-0.0128872	-0.0128872	-0.0128872	-0.0128872	-0.0128872	-0.0128872
-0.012897	-0.00980527	0.0574603	-0.012897	-0.012897	-0.012897	-0.012897	-0.012897	-0.012897
-0.0129067	-0.00981498	0.0575051	-0.0129067	-0.0129067	-0.0129067	-0.0129067	-0.0129067	-0.0129067
-0.0129164	-0.00982469	0.0575499	-0.0129164	-0.0129164	-0.0129164	-0.0129164	-0.0129164	-0.0129164
-0.0129261	-0.0098344	0.0575948	-0.0129261	-0.0129261	-0.0129261	-0.0129261	-0.0129261	-0.0129261
-0.0129358	-0.00984411	0.0576396	-0.0129358	-0.0129358	-0.0129358	-0.0129358	-0.0129358	-0.0129358
-0.0129455	-0.00985383	0.0576844	-0.0129455	-0.0129455	-0.0129455	-0.0129455	-0.0129455	-0.0129455
-0.0129552	-0.00986354	0.0577293	-0.0129552	-0.0129552	-0.0129552	-0.0129552	-0.0129552	-0.0129552
-0.0129649	-0.00979189	0.0577195	-0.0129649	-0.0129649	-0.0129649	-0.0129649	-0.0129649	-0.0129649
-0.0129747	-0.0098016	0.0577644	-0.0129747	-0.0129747	-0.0129747	-0.0129747	-0.0129747	-0.0129747
-0.0129844	-0.00981131	0.0578092	-0.0129844	-0.0129844	-0.0129844	-0.0129844	-0.0129844	-0.0129844
-0.0129941	-0.00973966	0.0577995	-0.0129941	-0.0129941	-0.0129941	-0.0129941	-0.0129941	-0.0129941
-0.0130038	-0.00974937	0.0578443	-0.0130038	-0.0130038	-0.0130038	-0.0130038	-0.0130038	-0.0130038
-0.0130135	-0.00975909	0.0578891	-0.0130135	-0.0130135	-0.0130135	-0.0130135	-0.0130135	-0.0130135
-0.0130232	-0.0097688	0.057934	-0.0130232	-0.0130232	-0.0130232	-0.0130232	-0.0130232	-0.0130232
-0.0130329	-0.00969715	0.0579243	-0.0130329	-0.0130329	-0.0130329	-0.0130329	-0.0130329	-0.0130329
-0.0130426	-0.00970686	0.0579691	-0.0130426	-0.0130426	-0.0130426	-0.0130426	-0.0130426	-0.0130426
-0.0130523	-0.00971657	0.0580139	-0.0130523	-0.0130523	-0.0130523	-0.0130523	-0.0130523	-0.0130523
-0.0130621	-0.00972628	0.0580588	-0.0130621	-0.0130621	-0.0130621	-0.0130621	-0.0130621	-0.0130621
-0.0130718	-0.00973599	0.0581036	-0.0130718	-0.0130718	-0.0130718	-0.0130718	-0.0130718	-0.0130718
-0.0130815	-0.00974571	0.0581484	-0.0130815	-0.0130815	-0.0130815	-0.0130815	-0.0130815	-0.0130815
-0.0130912	-0.00975542	0.0581932	-0.0130912	-0.0130912	-0.0130912	-0.0130912	-0.0130912	-0.0130912
-0.0131009	-0.00976513	0.0582381	-0.0131009	-0.0131009	-0.0131009	-0.0131009	-0.0131009	-0.0131009
-0.0131106	-0.00977484	0.0582829	-0.0131106	-0.0131106	-0.0131106	-0.0131106	-0.0131106	-0.0131106
-0.0131203	-0.00978455	0.0583277	-0.0131203	-0.0131203	-0.0131203	-0.0131203	-0.0131203	-0.0131203
-0.01313	-0.00979426	0.0583726	-0.01313	-0.01313	-0.01313	-0.01313	-0.01313	-0.01313
-0.0131397	-0.00980398	0.0584174	-0.0131397	-0.0131397	-0.0131397	-0.0131397	-0.0131397	-0.0131397
-0.0131495	-0.00973233	0.0584077	-0.0131495	-0.0131495	-0.0131495	-0.0131495	-0.0131495	-0.0131495
-0.0131592	-0.00974204	0.0584525	-0.0131592	-0.0131592	-0.0131592	-0.0131592	-0.0131592	-0.0131592
-0.0131689	-0.00975175	0.0584973	-0.0131689	-0.0131689	-0.0131689	-0.0131689	-0.0131689	-0.0131689
-0.0131786	-0.00976146	0.0585422	-0.0131786	-0.0131786	-0.0131786	-0.0131786	-0.0131786	-0.0131786
-0.0131883	-0.00977117	0.058587	-0.0131883	-0.0131883	-0.0131883	-0.0131883	-0.0131883	-0.0131883
-0.013198	-0.00978088	0.0586318	-0.013198	-0.013198	-0.013198	-0.013198	-0.013198	-0.013198
-0.0132077	-0.0097906	0.0586766	-0.0132077	-0.0132077	-0.0132077	-0.0132077	-0.0132077	-0.0132077
-0.0132174	-0.00980031	0.0587215	-0.0132174	-0.0132174	-0.0132174	-0.0132174	-0.0132174	-0.0132174
-0.0132272	-0.00981002	0.0587663	-0.0132272	-0.0132272	-0.0132272	-0.0132272	-0.0132272	-0.0132272
-0.0132369	-0.00981973	0.0588111	-0.0132369	-0.0132369	-0.0132369	-0.0132369	-0.0132369	-0.0132369
-0.0132466	-0.00982944	0.058856	-0.0132466	-0.0132466	-0.0132466	-0.0132466	-0.0132466	-0.0132466
-0.0132563	-0.00983915	0.0589008	-0.0132563	-0.0132563	-0.0132563	-0.0132563	-0.0132563	-0.0132563
-0.013266	-0.0097675	0.0588911	-0.013266	-0.013266	-0.013266	-0.013266	-0.013266	-0.013266
-0.0132757	-0.00977722	0.0589359	-0.0132757	-0.0132757	-0.0132757	-0.0132757	-0.0132757	-0.0132757
-0.0132854	-0.00978693	0.0589807	-0.0132854	-0.0132854	-0.0132854	-0.0132854	-0.0132854	-0.0132854
-0.0132951	-0.00979664	0.0590256	-0.0132951	-0.0132951	-0.0132951	-0.0132951	-0.0132951	-0.0132951
-0.0133048	-0.00980635	0.0590704	-0.0133048	-0.0133048	-0.0133048	-0.0133048	-0.0133048	-0.0133048
-0.0133146	-0.00981606	0.0591152	-0.0133146	-0.0133146	-0.0133146	-0.0133146	-0.0133146	-0.0133146
-0.0133243	-0.00982577	0.0591601	-0.0133243	-0.0133243	-0.0133243	-0.0133243	-0.0133243	-0.0133243
-0.013334	-0.00983549	0.0592049	-0.013334	-0.013334	-0.013334	-0.013334	-0.013334	-0.013334
-0.0133437	-0.0098452	0.0592497	-0.0133437	-0.0133437	-0.0133437	-0.0133437	-0.0133437	-0.0133437
-0.0133534	-0.00985491	0.0592945	-0.0133534	-0.0133534	-0.0133534	-0.0133534	-0.0133534	-0.0133534
-0.0133631	-0.00986462	0.0593394	-0.0133631	-0.0133631	-0.0133631	-0.0133631	-0.0133631	-0.0133631
-0.0133728	-0.00987433	0.0593842	-0.0133728	-0.0133728	-0.0133728	-0.0133728	-0.0133728	-0.0133728
-0.0133825	-0.00988404	0.059429	-0.0133825	-0.0133825	-0.0133825	-0.0133825	-0.0133825	-0.0133825
-0.0133923	-0.00989376	0.0594739	-0.0133923	-0.0133923	-0.0133923	-0.0133923	-0.0133923	-0.0133923
-0.013402	-0.00982211	0.0594641	-0.013402	-0.013402	-0.013402	-0.013402	-0.013402	-0.013402
-0.0134117	-0.00983182	0.059509	-0.0134117	-0.0134117	-0.0134117	-0.0134117	-0.0134117	-0.0134117
-0.0134214	-0.00984153	0.0595538	-0.0134214	-0.0134214	-0.0134214	-0.0134214	-0.0134214	-0.0134214
-0.0134311	-0.00985124	0.0595986	-0.0134311	-0.0134311	-0.0134311	-0.0134311	-0.0134311	-0.0134311
-0.0134408	-0.00986095	0.0596435	-0.0134408	-0.0134408	-0.0134408	-0.0134408	-0.0134408	-0.0134408
-0.0134505	-0.0097893	0.0596337	-0.0134505	-0.0134505	-0.0134505	-0.0134505	-0.0134505	-0.0134505
-0.0134602	-0.00979902	0.0596786	-0.0134602	-0.0134602	-0.0134602	-0.0134602	-0.0134602	-0.0134602
-0.0134699	-0.00980873	0.0597234	-0.0134699	-0.0134699	-0.0134699	-0.0134699	-0.0134699	-0.0134699
-0.0134797	-0.00973708	0.0597137	-0.0134797	-0.0134797	-0.0134797	-0.0134797	-0.0134797	-0.0134797
-0.0134894	-0.00966543	0.059704	-0.0134894	-0.0134894	-0.0134894	-0.0134894	-0.0134894	-0.0134894
-0.0134991	-0.00967514	0.0597488	-0.0134991	-0.0134991	-0.0134991	-0.0134991	-0.0134991	-0.0134991
-0.0135088	-0.00968485	0.0597936	-0.0135088	-0.0135088	-0.0135088	-0.0135088	-0.0135088	-0.0135088
-0.0135185	-0.0096132	0.0597839	-0.0135185	-0.0135185	-0.0135185	-0.0135185	-0.0135185	-0.0135185
-0.0135282	-0.00954156	0.0597742	-0.0135282	-0.0135282	-0.0135282	-0.0135282	-0.0135282	-0.0135282
-0.0135379	-0.00946991	0.0597645	-0.0135379	-0.0135379	-0.0135379	-0.0135379	-0.0135379	-0.0135379
-0.0135476	-0.00947962	0.0598093	-0.0135476	-0.0135476	-0.0135476	-0.0135476	-0.0135476	-0.0135476
-0.0135573	-0.00948933	0.0598542	-0.0135573	-0.0135573	-0.0135573	-0.0135573	-0.0135573	-0.0135573
-0.0135671	-0.00949904	0.059899	-0.0135671	-0.0135671	-0.0135671	-0.0135671	-0.0135671	-0.0135671
-0.0135768	-0.00950875	0.0599438	-0.0135768	-0.0135768	-0.0135768	-0.0135768	-0.0135768	-0.0135768
-0.0135865	-0.0094371	0.0599341	-0.0135865	-0.0135865	-0.0135865	-0.0135865	-0.0135865	-0.0135865
-0.0135962	-0.00936546	0.0599244	-0.0135962	-0.0135962	-0.0135962	-0.0135962	-0.0135962	-0.0135962
-0.0136059	-0.00937517	0.0599692	-0.0136059	-0.0136059	-0.0136059	-0.0136059	-0.0136059	-0.0136059
-0.0136156	-0.00938488	0.0600141	-0.0136156	-0.0136156	-0.0136156	-0.0136156	-0.0136156	-0.0136156
-0.0136253	-0.00931323	0.0600043	-0.0136253	-0.0136253	-0.0136253	-0.0136253	-0.0136253	-0.0136253
-0.013635	-0.00932294	0.0600492	-0.013635	-0.013635	-0.013635	-0.013635	-0.013635	-0.013635
-0.0136448	-0.00933265	0.060094	-0.0136448	-0.0136448	-0.0136448	-0.0136448	-0.0136448	-0.0136448
-0.0136545	-0.00934236	0.0601388	-0.0136545	-0.0136545	-0.0136545	-0.0136545	-0.0136545	-0.0136545
-0.0136642	-0.00935208	0.0601837	-0.0136642	-0.0136642	-0.0136642	-0.0136642	-0.0136642	-0.0136642
-0.0136739	-0.00936179	0.0602285	-0.0136739	-0.0136739	-0.0136739	-0.0136739	-0.0136739	-0.0136739
-0.0136836	-0.0093715	0.0602733	-0.0136836	-0.0136836	-0.0136836	-0.0136836	-0.0136836	-0.0136836
-0.0136933	-0.00938121	0.0603181	-0.0136933	-0.0136933	-0.0136933	-0.0136933	-0.0136933	-0.0136933
-0.013703	-0.00939092	0.060363	-0.013703	-0.013703	-0.013703	-0.013703	-0.013703	-0.013703
-0.0137127	-0.00940063	0.0604078	-0.0137127	-0.0137127	-0.0137127	-0.0137127	-0.0137127	-0.0137127
-0.0137224	-0.00941035	0.0604526	-0.0137224	-0.0137224	-0.0137224	-0.0137224	-0.0137224	-0.0137224
-0.0137322	-0.0093387	0.0604429	-0.0137322	-0.0137322	-0.0137322	-0.0137322	-0.0137322	-0.0137322
-0.0137419	-0.00934841	0.0604877	-0.0137419	-0.0137419	-0.0137419	-0.0137419	-0.0137419	-0.0137419
-0.0137516	-0.00935812	0.0605326	-0.0137516	-0.0137516	-0.0137516	-0.0137516	-0.0137516	-0.0137516
-0.0137613	-0.00928647	0.0605229	-0.0137613	-0.0137613	-0.0137613	-0.0137613	-0.0137613	-0.0137613
-0.013771	-0.00929618	0.0605677	-0.013771	-0.013771	-0.013771	-0.013771	-0.013771	-0.013771
-0.0137807	-0.00930589	0.0606125	-0.0137807	-0.0137807	-0.0137807	-0.0137807	-0.0137807	-0.0137807
-0.0137904	-0.00923425	0.0606028	-0.0137904	-0.0137904	-0.0137904	-0.0137904	-0.0137904	-0.0137904
-0.0138001	-0.00924396	0.0606476	-0.0138001	-0.0138001	-0.0138001	-0.0138001	-0.0138001	-0.0138001
-0.0138098	-0.00925367	0.0606925	-0.0138098	-0.0138098	-0.0138098	-0.0138098	-0.0138098	-0.0138098
-0.0138196	-0.00926338	0.0607373	-0.0138196	-0.0138196	-0.0138196	-0.0138196	-0.0138196	-0.0138196
-0.0138293	-0.00927309	0.0607821	-0.0138293	-0.0138293	-0.0138293	-0.0138293	-0.0138293	-0.0138293
-0.013839	-0.0092828	0.060827	-0.013839	-0.013839	-0.013839	-0.013839	-0.013839	-0.013839
-0.0138487	-0.00929251	0.0608718	-0.0138487	-0.0138487	-0.0138487	-0.0138487	-0.0138487	-0.0138487
-0.0138584	-0.00930223	0.0609166	-0.0138584	-0.0138584	-0.0138584	-0.0138584	-0.0138584	-0.0138584
-0.0138681	-0.00923058	0.0609069	-0.0138681	-0.0138681	-0.0138681	-0.0138681	-0.0138681	-0.0138681
-0.0138778	-0.00924029	0.0609517	-0.0138778	-0.0138778	-0.0138778	-0.0138778	-0.0138778	-0.0138778
-0.0138875	-0.00925	0.0609966	-0.0138875	-0.0138875	-0.0138875	-0.0138875	-0.0138875	-0.0138875
-0.0138973	-0.00925971	0.0610414	-0.0138973	-0.0138973	-0.0138973	-0.0138973	-0.0138973	-0.0138973
-0.013907	-0.00918806	0.0610317	-0.013907	-0.013907	-0.013907	-0.013907	-0.013907	-0.013907
-0.0139167	-0.00919777	0.0610765	-0.0139167	-0.0139167	-0.0139167	-0.0139167	-0.0139167	-0.0139167
-0.0139264	-0.00920749	0.0611213	-0.0139264	-0.0139264	-0.0139264	-0.0139264	-0.0139264	-0.0139264
-0.0139361	-0.0092172	0.0611662	-0.0139361	-0.0139361	-0.0139361	-0.0139361	-0.0139361	-0.0139361
-0.0139458	-0.00922691	0.061211	-0.0139458	-0.0139458	-0.0139458	-0.0139458	-0.0139458	-0.0139458
-0.0139555	-0.00923662	0.0612558	-0.0139555	-0.0139555	-0.0139555	-0.0139555	-0.0139555	-0.0139555
-0.0139652	-0.00916497	0.0612461	-0.0139652	-0.0139652	-0.0139652	-0.0139652	-0.0139652	-0.0139652
-0.0139749	-0.00917468	0.0612909	-0.0139749	-0.0139749	-0.0139749	-0.0139749	-0.0139749	-0.0139749
-0.0139847	-0.0091844	0.0613358	-0.0139847	-0.0139847	-0.0139847	-0.0139847	-0.0139847	-0.0139847
-0.0139944	-0.00919411	0.0613806	-0.0139944	-0.0139944	-0.0139944	-0.0139944	-0.0139944	-0.0139944
-0.0140041	-0.00920382	0.0614254	-0.0140041	-0.0140041	-0.0140041	-0.0140041	-0.0140041	-0.0140041
-0.0140138	-0.00921353	0.0614703	-0.0140138	-0.0140138	-0.0140138	-0.0140138	-0.0140138	-0.0140138
-0.0140235	-0.00922324	0.0615151	-0.0140235	-0.0140235	-0.0140235	-0.0140235	-0.0140235	-0.0140235
-0.0140332	-0.00923295	0.0615599	-0.0140332	-0.0140332	-0.0140332	-0.0140332	-0.0140332	-0.0140332
-0.0140429	-0.00924266	0.0616047	-0.0140429	-0.0140429	-0.0140429	-0.0140429	-0.0140429	-0.0140429
-0.0140526	-0.00925238	0.0616496	-0.0140526	-0.0140526	-0.0140526	-0.0140526	-0.0140526	-0.0140526
-0.0140623	-0.00918073	0.0616399	-0.0140623	-0.0140623	-0.0140623	-0.0140623	-0.0140623	-0.0140623
-0.0140721	-0.00919044	0.0616847	-0.0140721	-0.0140721	-0.0140721	-0.0140721	-0.0140721	-0.0140721
-0.0140818	-0.00920015	0.0617295	-0.0140818	-0.0140818	-0.0140818	-0.0140818	-0.0140818	-0.0140818
-0.0140915	-0.00920986	0.0617743	-0.0140915	-0.0140915	-0.0140915	-0.0140915	-0.0140915	-0.0140915
-0.0141012	-0.00921957	0.0618192	-0.0141012	-0.0141012	-0.0141012	-0.0141012	-0.0141012	-0.0141012
-0.0141109	-0.00922929	0.061864	-0.0141109	-0.0141109	-0.0141109	-0.0141109	-0.0141109	-0.0141109
-0.0141206	-0.00915764	0.0618543	-0.0141206	-0.0141206	-0.0141206	-0.0141206	-0.0141206	-0.0141206
-0.0141303	-0.00916735	0.0618991	-0.0141303	-0.0141303	-0.0141303	-0.0141303	-0.0141303	-0.0141303
-0.01414	-0.00917706	0.061944	-0.01414	-0.01414	-0.01414	-0.01414	-0.01414	-0.01414
-0.0141498	-0.00910541	0.0619342	-0.0141498	-0.0141498	-0.0141498	-0.0141498	-0.0141498	-0.0141498
-0.0141595	-0.00911512	0.0619791	-0.0141595	-0.0141595	-0.0141595	-0.0141595	-0.0141595	-0.0141595
-0.0141692	-0.00912483	0.0620239	-0.0141692	-0.0141692	-0.0141692	-0.0141692	-0.0141692	-0.0141692
-0.0141789	-0.00913455	0.0620687	-0.0141789	-0.0141789	-0.0141789	-0.0141789	-0.0141789	-0.0141789
-0.0141886	-0.0090629	0.062059	-0.0141886	-0.0141886	-0.0141886	-0.0141886	-0.0141886	-0.0141886
-0.0141983	-0.00907261	0.0621038	-0.0141983	-0.0141983	-0.0141983	-0.0141983	-0.0141983	-0.0141983
-0.014208	-0.00908232	0.0621487	-0.014208	-0.014208	-0.014208	-0.014208	-0.014208	-0.014208
-0.0142177	-0.00901067	0.062139	-0.0142177	-0.0142177	-0.0142177	-0.0142177	-0.0142177	-0.0142177
-0.0142274	-0.00902038	0.0621838	-0.0142274	-0.0142274	-0.0142274	-0.0142274	-0.0142274	-0.0142274
-0.0142372	-0.00903009	0.0622286	-0.0142372	-0.0142372	-0.0142372	-0.0142372	-0.0142372	-0.0142372
-0.0142469	-0.00903981	0.0622734	-0.0142469	-0.0142469	-0.0142469	-0.0142469	-0.0142469	-0.0142469
-0.0142566	-0.00904952	0.0623183	-0.0142566	-0.0142566	-0.0142566	-0.0142566	-0.0142566	-0.0142566
-0.0142663	-0.00905923	0.0623631	-0.0142663	-0.0142663	-0.0142663	-0.0142663	-0.0142663	-0.0142663
-0.014276	-0.00906894	0.0624079	-0.014276	-0.014276	-0.014276	-0.014276	-0.014276	-0.014276
-0.0142857	-0.00907865	0.0624528	-0.0142857	-0.0142857	-0.0142857	-0.0142857	-0.0142857	-0.0142857
-0.0142954	-0.00908836	0.0624976	-0.0142954	-0.0142954	-0.0142954	-0.0142954	-0.0142954	-0.0142954
-0.0143051	-0.00901671	0.0624879	-0.0143051	-0.0143051	-0.0143051	-0.0143051	-0.0143051	-0.0143051
-0.0143148	-0.00902643	0.0625327	-0.0143148	-0.0143148	-0.0143148	-0.0143148	-0.0143148	-0.0143148
-0.0143246	-0.00903614	0.0625775	-0.0143246	-0.0143246	-0.0143246	-0.0143246	-0.0143246	-0.0143246
-0.0143343	-0.00904585	0.0626224	-0.0143343	-0.0143343	-0.0143343	-0.0143343	-0.0143343	-0.0143343
-0.014344	-0.00905556	0.0626672	-0.014344	-0.014344	-0.014344	-0.014344	-0.014344	-0.014344
-0.0143537	-0.00906527	0.062712	-0.0143537	-0.0143537	-0.0143537	-0.0143537	-0.0143537	-0.0143537
-0.0143634	-0.00899362	0.0627023	-0.0143634	-0.0143634	-0.0143634	-0.0143634	-0.0143634	-0.0143634
-0.0143731	-0.00900334	0.0627471	-0.0143731	-0.0143731	-0.0143731	-0.0143731	-0.0143731	-0.0143731
-0.0143828	-0.00901305	0.062792	-0.0143828	-0.0143828	-0.0143828	-0.0143828	-0.0143828	-0.0143828
-0.0143925	-0.00902276	0.0628368	-0.0143925	-0.0143925	-0.0143925	-0.0143925	-0.0143925	-0.0143925
-0.0144023	-0.00903247	0.0628816	-0.0144023	-0.0144023	-0.0144023	-0.0144023	-0.0144023	-0.0144023
-0.014412	-0.00904218	0.0629265	-0.014412	-0.014412	-0.014412	-0.014412	-0.014412	-0.014412
-0.0144217	-0.00905189	0.0629713	-0.0144217	-0.0144217	-0.0144217	-0.0144217	-0.0144217	-0.0144217
-0.0144314	-0.00906161	0.0630161	-0.0144314	-0.0144314	-0.0144314	-0.0144314	-0.0144314	-0.0144314
-0.0144411	-0.00907132	0.0630609	-0.0144411	-0.0144411	-0.0144411	-0.0144411	-0.0144411	-0.0144411
-0.0144508	-0.00908103	0.0631058	-0.0144508	-0.0144508	-0.0144508	-0.0144508	-0.0144508	-0.0144508
-0.0144605	-0.00909074	0.0631506	-0.0144605	-0.0144605	-0.0144605	-0.0144605	-0.0144605	-0.0144605
-0.0144702	-0.00910045	0.0631954	-0.0144702	-0.0144702	-0.0144702	-0.0144702	-0.0144702	-0.0144702
-0.0144799	-0.0090288	0.0631857	-0.0144799	-0.0144799	-0.0144799	-0.0144799	-0.0144799	-0.0144799
-0.0144897	-0.00903851	0.0632306	-0.0144897	-0.0144897	-0.0144897	-0.0144897	-0.0144897	-0.0144897
-0.0144994	-0.00904823	0.0632754	-0.0144994	-0.0144994	-0.0144994	-0.0144994	-0.0144994	-0.0144994
-0.0145091	-0.00897658	0.0632657	-0.0145091	-0.0145091	-0.0145091	-0.0145091	-0.0145091	-0.0145091
-0.0145188	-0.00890493	0.063256	-0.0145188	-0.0145188	-0.0145188	-0.0145188	-0.0145188	-0.0145188
-0.0145285	-0.00891464	0.0633008	-0.0145285	-0.0145285	-0.0145285	-0.0145285	-0.0145285	-0.0145285
-0.0145382	-0.00884299	0.0632911	-0.0145382	-0.0145382	-0.0145382	-0.0145382	-0.0145382	-0.0145382
-0.0145479	-0.00877134	0.0632814	-0.0145479	-0.0145479	-0.0145479	-0.0145479	-0.0145479	-0.0145479
-0.0145576	-0.00878105	0.0633262	-0.0145576	-0.0145576	-0.0145576	-0.0145576	-0.0145576	-0.0145576
-0.0145673	-0.00879077	0.063371	-0.0145673	-0.0145673	-0.0145673	-0.0145673	-0.0145673	-0.0145673
-0.0145771	-0.00880048	0.0634158	-0.0145771	-0.0145771	-0.0145771	-0.0145771	-0.0145771	-0.0145771
-0.0145868	-0.00881019	0.0634607	-0.0145868	-0.0145868	-0.0145868	-0.0145868	-0.0145868	-0.0145868
-0.0145965	-0.0088199	0.0635055	-0.0145965	-0.0145965	-0.0145965	-0.0145965	-0.0145965	-0.0145965
-0.0146062	-0.00882961	0.0635503	-0.0146062	-0.0146062	-0.0146062	-0.0146062	-0.0146062	-0.0146062
-0.0146159	-0.00883932	0.0635952	-0.0146159	-0.0146159	-0.0146159	-0.0146159	-0.0146159	-0.0146159
-0.0146256	-0.00884903	0.06364	-0.0146256	-0.0146256	-0.0146256	-0.0146256	-0.0146256	-0.0146256
-0.0146353	-0.00885875	0.0636848	-0.0146353	-0.0146353	-0.0146353	-0.0146353	-0.0146353	-0.0146353
-0.014645	-0.0087871	0.0636751	-0.014645	-0.014645	-0.014645	-0.014645	-0.014645	-0.014645
-0.0146548	-0.00879681	0.0637199	-0.0146548	-0.0146548	-0.0146548	-0.0146548	-0.0146548	-0.0146548
-0.0146645	-0.00880652	0.0637648	-0.0146645	-0.0146645	-0.0146645	-0.0146645	-0.0146645	-0.0146645
-0.0146742	-0.00881623	0.0638096	-0.0146742	-0.0146742	-0.0146742	-0.0146742	-0.0146742	-0.0146742
-0.0146839	-0.00874458	0.0637999	-0.0146839	-0.0146839	-0.0146839	-0.0146839	-0.0146839	-0.0146839
-0.0146936	-0.00875429	0.0638447	-0.0146936	-0.0146936	-0.0146936	-0.0146936	-0.0146936	-0.0146936
-0.0147033	-0.00876401	0.0638895	-0.0147033	-0.0147033	-0.0147033	-0.0147033	-0.0147033	-0.0147033
-0.014713	-0.00877372	0.0639344	-0.014713	-0.014713	-0.014713	-0.014713	-0.014713	-0.014713
-0.0147227	-0.00878343	0.0639792	-0.0147227	-0.0147227	-0.0147227	-0.0147227	-0.0147227	-0.0147227
-0.0147324	-0.00879314	0.064024	-0.0147324	-0.0147324	-0.0147324	-0.0147324	-0.0147324	-0.0147324
-0.0147422	-0.00872149	0.0640143	-0.0147422	-0.0147422	-0.0147422	-0.0147422	-0.0147422	-0.0147422
-0.0147519	-0.00864984	0.0640046	-0.0147519	-0.0147519	-0.0147519	-0.0147519	-0.0147519	-0.0147519
-0.0147616	-0.00865956	0.0640494	-0.0147616	-0.0147616	-0.0147616	-0.0147616	-0.0147616	-0.0147616
-0.0147713	-0.00866927	0.0640943	-0.0147713	-0.0147713	-0.0147713	-0.0147713	-0.0147713	-0.0147713
-0.014781	-0.00867898	0.0641391	-0.014781	-0.014781	-0.014781	-0.014781	-0.014781	-0.014781
-0.0147907	-0.00868869	0.0641839	-0.0147907	-0.0147907	-0.0147907	-0.0147907	-0.0147907	-0.0147907
-0.0148004	-0.0086984	0.0642288	-0.0148004	-0.0148004	-0.0148004	-0.0148004	-0.0148004	-0.0148004
-0.0148101	-0.00870811	0.0642736	-0.0148101	-0.0148101	-0.0148101	-0.0148101	-0.0148101	-0.0148101
-0.0148199	-0.00871782	0.0643184	-0.0148199	-0.0148199	-0.0148199	-0.0148199	-0.0148199	-0.0148199
-0.0148296	-0.00872754	0.0643632	-0.0148296	-0.0148296	-0.0148296	-0.0148296	-0.0148296	-0.0148296
-0.0148393	-0.00873725	0.0644081	-0.0148393	-0.0148393	-0.0148393	-0.0148393	-0.0148393	-0.0148393
-0.014849	-0.00874696	0.0644529	-0.014849	-0.014849	-0.014849	-0.014849	-0.014849	-0.014849
-0.0148587	-0.00867531	0.0644432	-0.0148587	-0.0148587	-0.0148587	-0.0148587	-0.0148587	-0.0148587
-0.0148684	-0.00868502	0.064488	-0.0148684	-0.0148684	-0.0148684	-0.0148684	-0.0148684	-0.0148684
-0.0148781	-0.00869473	0.0645328	-0.0148781	-0.0148781	-0.0148781	-0.0148781	-0.0148781	-0.0148781
-0.0148878	-0.00862308	0.0645231	-0.0148878	-0.0148878	-0.0148878	-0.0148878	-0.0148878	-0.0148878
-0.0148975	-0.0086328	0.064568	-0.0148975	-0.0148975	-0.0148975	-0.0148975	-0.0148975	-0.0148975
-0.0149073	-0.00856115	0.0645582	-0.0149073	-0.0149073	-0.0149073	-0.0149073	-0.0149073	-0.0149073
-0.014917	-0.0084895	0.0645485	-0.014917	-0.014917	-0.014917	-0.014917	-0.014917	-0.014917
-0.0149267	-0.00841785	0.0645388	-0.0149267	-0.0149267	-0.0149267	-0.0149267	-0.0149267	-0.0149267
-0.0149364	-0.00842756	0.0645837	-0.0149364	-0.0149364	-0.0149364	-0.0149364	-0.0149364	-0.0149364
-0.0149461	-0.00843727	0.0646285	-0.0149461	-0.0149461	-0.0149461	-0.0149461	-0.0149461	-0.0149461
-0.0149558	-0.00844698	0.0646733	-0.0149558	-0.0149558	-0.0149558	-0.0149558	-0.0149558	-0.0149558
-0.0149655	-0.0084567	0.0647181	-0.0149655	-0.0149655	-0.0149655	-0.0149655	-0.0149655	-0.0149655
-0.0149752	-0.00838505	0.0647084	-0.0149752	-0.0149752	-0.0149752	-0.0149752	-0.0149752	-0.0149752
-0.0149849	-0.00839476	0.0647533	-0.0149849	-0.0149849	-0.0149849	-0.0149849	-0.0149849	-0.0149849
-0.0149947	-0.00840447	0.0647981	-0.0149947	-0.0149947	-0.0149947	-0.0149947	-0.0149947	-0.0149947
-0.0150044	-0.00841418	0.0648429	-0.0150044	-0.0150044	-0.0150044	-0.0150044	-0.0150044	-0.0150044
-0.0150141	-0.00842389	0.0648877	-0.0150141	-0.0150141	-0.0150141	-0.0150141	-0.0150141	-0.0150141
-0.0150238	-0.00835225	0.064878	-0.0150238	-0.0150238	-0.0150238	-0.0150238	-0.0150238	-0.0150238
-0.0150335	-0.00836196	0.0649229	-0.0150335	-0.0150335	-0.0150335	-0.0150335	-0.0150335	-0.0150335
-0.0150432	-0.00837167	0.0649677	-0.0150432	-0.0150432	-0.0150432	-0.0150432	-0.0150432	-0.0150432
-0.0150529	-0.00838138	0.0650125	-0.0150529	-0.0150529	-0.0150529	-0.0150529	-0.0150529	-0.0150529
-0.0150626	-0.00839109	0.0650573	-0.0150626	-0.0150626	-0.0150626	-0.0150626	-0.0150626	-0.0150626
-0.0150724	-0.0084008	0.0651022	-0.0150724	-0.0150724	-0.0150724	-0.0150724	-0.0150724	-0.0150724
-0.0150821	-0.00841051	0.065147	-0.0150821	-0.0150821	-0.0150821	-0.0150821	-0.0150821	-0.0150821
-0.0150918	-0.00842023	0.0651918	-0.0150918	-0.0150918	-0.0150918	-0.0150918	-0.0150918	-0.0150918
-0.0151015	-0.00842994	0.0652367	-0.0151015	-0.0151015	-0.0151015	-0.0151015	-0.0151015	-0.0151015
-0.0151112	-0.00843965	0.0652815	-0.0151112	-0.0151112	-0.0151112	-0.0151112	-0.0151112	-0.0151112
-0.0151209	-0.00844936	0.0653263	-0.0151209	-0.0151209	-0.0151209	-0.0151209	-0.0151209	-0.0151209
-0.0151306	-0.00845907	0.0653712	-0.0151306	-0.0151306	-0.0151306	-0.0151306	-0.0151306	-0.0151306
-0.0151403	-0.00846878	0.065416	-0.0151403	-0.0151403	-0.0151403	-0.0151403	-0.0151403	-0.0151403
-0.01515	-0.0084785	0.0654608	-0.01515	-0.01515	-0.01515	-0.01515	-0.01515	-0.01515
-0.0151598	-0.00848821	0.0655056	-0.0151598	-0.0151598	-0.0151598	-0.0151598	-0.0151598	-0.0151598
-0.0151695	-0.00849792	0.0655505	-0.0151695	-0.0151695	-0.0151695	-0.0151695	-0.0151695	-0.0151695
-0.0151792	-0.00850763	0.0655953	-0.0151792	-0.0151792	-0.0151792	-0.0151792	-0.0151792	-0.0151792
-0.0151889	-0.00843598	0.0655856	-0.0151889	-0.0151889	-0.0151889	-0.0151889	-0.0151889	-0.0151889
-0.0151986	-0.00844569	0.0656304	-0.0151986	-0.0151986	-0.0151986	-0.0151986	-0.0151986	-0.0151986
-0.0152083	-0.0084554	0.0656752	-0.0152083	-0.0152083	-0.0152083	-0.0152083	-0.0152083	-0.0152083
-0.015218	-0.00846512	0.0657201	-0.015218	-0.015218	-0.015218	-0.015218	-0.015218	-0.015218
-0.0152277	-0.00839347	0.0657104	-0.0152277	-0.0152277	-0.0152277	-0.0152277	-0.0152277	-0.0152277
-0.0152374	-0.00840318	0.0657552	-0.0152374	-0.0152374	-0.0152374	-0.0152374	-0.0152374	-0.0152374
-0.0152472	-0.00841289	0.0658	-0.0152472	-0.0152472	-0.0152472	-0.0152472	-0.0152472	-0.0152472
-0.0152569	-0.0084226	0.0658448	-0.0152569	-0.0152569	-0.0152569	-0.0152569	-0.0152569	-0.0152569
-0.0152666	-0.00843231	0.0658897	-0.0152666	-0.0152666	-0.0152666	-0.0152666	-0.0152666	-0.0152666
-0.0152763	-0.00844203	0.0659345	-0.0152763	-0.0152763	-0.0152763	-0.0152763	-0.0152763	-0.0152763
-0.015286	-0.00837038	0.0659248	-0.015286	-0.015286	-0.015286	-0.015286	-0.015286	-0.015286
-0.0152957	-0.00838009	0.0659696	-0.0152957	-0.0152957	-0.0152957	-0.0152957	-0.0152957	-0.0152957
-0.0153054	-0.0083898	0.0660145	-0.0153054	-0.0153054	-0.0153054	-0.0153054	-0.0153054	-0.0153054
-0.0153151	-0.00839951	0.0660593	-0.0153151	-0.0153151	-0.0153151	-0.0153151	-0.0153151	-0.0153151
-0.0153249	-0.00840922	0.0661041	-0.0153249	-0.0153249	-0.0153249	-0.0153249	-0.0153249	-0.0153249
-0.0153346	-0.00833757	0.0660944	-0.0153346	-0.0153346	-0.0153346	-0.0153346	-0.0153346	-0.0153346
-0.0153443	-0.00834729	0.0661392	-0.0153443	-0.0153443	-0.0153443	-0.0153443	-0.0153443	-0.0153443
-0.015354	-0.008357	0.0661841	-0.015354	-0.015354	-0.015354	-0.015354	-0.015354	-0.015354
-0.0153637	-0.00836671	0.0662289	-0.0153637	-0.0153637	-0.0153637	-0.0153637	-0.0153637	-0.0153637
-0.0153734	-0.00837642	0.0662737	-0.0153734	-0.0153734	-0.0153734	-0.0153734	-0.0153734	-0.0153734
-0.0153831	-0.00830477	0.066264	-0.0153831	-0.0153831	-0.0153831	-0.0153831	-0.0153831	-0.0153831
-0.0153928	-0.00831448	0.0663088	-0.0153928	-0.0153928	-0.0153928	-0.0153928	-0.0153928	-0.0153928
-0.0154025	-0.00832419	0.0663537	-0.0154025	-0.0154025	-0.0154025	-0.0154025	-0.0154025	-0.0154025
-0.0154123	-0.00833391	0.0663985	-0.0154123	-0.0154123	-0.0154123	-0.0154123	-0.0154123	-0.0154123
-0.015422	-0.00826226	0.0663888	-0.015422	-0.015422	-0.015422	-0.015422	-0.015422	-0.015422
-0.0154317	-0.00819061	0.0663791	-0.0154317	-0.0154317	-0.0154317	-0.0154317	-0.0154317	-0.0154317
-0.0154414	-0.00811896	0.0663694	-0.0154414	-0.0154414	-0.0154414	-0.0154414	-0.0154414	-0.0154414
-0.0154511	-0.00804731	0.0663596	-0.0154511	-0.0154511	-0.0154511	-0.0154511	-0.0154511	-0.0154511
-0.0154608	-0.00805702	0.0664045	-0.0154608	-0.0154608	-0.0154608	-0.0154608	-0.0154608	-0.0154608
-0.0154705	-0.00798537	0.0663948	-0.0154705	-0.0154705	-0.0154705	-0.0154705	-0.0154705	-0.0154705
-0.0154802	-0.00791372	0.066385	-0.0154802	-0.0154802	-0.0154802	-0.0154802	-0.0154802	-0.0154802
-0.0154899	-0.00792344	0.0664299	-0.0154899	-0.0154899	-0.0154899	-0.0154899	-0.0154899	-0.0154899
-0.0154997	-0.00793315	0.0664747	-0.0154997	-0.0154997	-0.0154997	-0.0154997	-0.0154997	-0.0154997
-0.0155094	-0.00794286	0.0665195	-0.0155094	-0.0155094	-0.0155094	-0.0155094	-0.0155094	-0.0155094
-0.0155191	-0.00795257	0.0665644	-0.0155191	-0.0155191	-0.0155191	-0.0155191	-0.0155191	-0.0155191
-0.0155288	-0.00796228	0.0666092	-0.0155288	-0.0155288	-0.0155288	-0.0155288	-0.0155288	-0.0155288
-0.0155385	-0.00797199	0.066654	-0.0155385	-0.0155385	-0.0155385	-0.0155385	-0.0155385	-0.0155385
-0.0155482	-0.00798171	0.0666989	-0.0155482	-0.0155482	-0.0155482	-0.0155482	-0.0155482	-0.0155482
-0.0155579	-0.00799142	0.0667437	-0.0155579	-0.0155579	-0.0155579	-0.0155579	-0.0155579	-0.0155579
-0.0155676	-0.00800113	0.0667885	-0.0155676	-0.0155676	-0.0155676	-0.0155676	-0.0155676	-0.0155676
-0.0155774	-0.00801084	0.0668333	-0.0155774	-0.0155774	-0.0155774	-0.0155774	-0.0155774	-0.0155774
-0.0155871	-0.00802055	0.0668782	-0.0155871	-0.0155871	-0.0155871	-0.0155871	-0.0155871	-0.0155871
-0.0155968	-0.0079489	0.0668685	-0.0155968	-0.0155968	-0.0155968	-0.0155968	-0.0155968	-0.0155968
-0.0156065	-0.00795861	0.0669133	-0.0156065	-0.0156065	-0.0156065	-0.0156065	-0.0156065	-0.0156065
-0.0156162	-0.00796833	0.0669581	-0.0156162	-0.0156162	-0.0156162	-0.0156162	-0.0156162	-0.0156162
-0.0156259	-0.00797804	0.0670029	-0.0156259	-0.0156259	-0.0156259	-0.0156259	-0.0156259	-0.0156259
-0.0156356	-0.00798775	0.0670478	-0.0156356	-0.0156356	-0.0156356	-0.0156356	-0.0156356	-0.0156356
-0.0156453	-0.00799746	0.0670926	-0.0156453	-0.0156453	-0.0156453	-0.0156453	-0.0156453	-0.0156453
-0.015655	-0.00800717	0.0671374	-0.015655	-0.015655	-0.015655	-0.015655	-0.015655	-0.015655
-0.0156648	-0.00801688	0.0671823	-0.0156648	-0.0156648	-0.0156648	-0.0156648	-0.0156648	-0.0156648
-0.0156745	-0.0080266	0.0672271	-0.0156745	-0.0156745	-0.0156745	-0.0156745	-0.0156745	-0.0156745
-0.0156842	-0.00803631	0.0672719	-0.0156842	-0.0156842	-0.0156842	-0.0156842	-0.0156842	-0.0156842
-0.0156939	-0.00796466	0.0672622	-0.0156939	-0.0156939	-0.0156939	-0.0156939	-0.0156939	-0.0156939
-0.0157036	-0.00797437	0.067307	-0.0157036	-0.0157036	-0.0157036	-0.0157036	-0.0157036	-0.0157036
-0.0157133	-0.00798408	0.0673519	-0.0157133	-0.0157133	-0.0157133	-0.0157133	-0.0157133	-0.0157133
-0.015723	-0.00791243	0.0673421	-0.015723	-0.015723	-0.015723	-0.015723	-0.015723	-0.015723
-0.0157327	-0.00792214	0.067387	-0.0157327	-0.0157327	-0.0157327	-0.0157327	-0.0157327	-0.0157327
-0.0157424	-0.00793186	0.0674318	-0.0157424	-0.0157424	-0.0157424	-0.0157424	-0.0157424	-0.0157424
-0.0157522	-0.00794157	0.0674766	-0.0157522	-0.0157522	-0.0157522	-0.0157522	-0.0157522	-0.0157522
-0.0157619	-0.00795128	0.0675215	-0.0157619	-0.0157619	-0.0157619	-0.0157619	-0.0157619	-0.0157619
-0.0157716	-0.00796099	0.0675663	-0.0157716	-0.0157716	-0.0157716	-0.0157716	-0.0157716	-0.0157716
-0.0157813	-0.00788934	0.0675566	-0.0157813	-0.0157813	-0.0157813	-0.0157813	-0.0157813	-0.0157813
-0.015791	-0.00789905	0.0676014	-0.015791	-0.015791	-0.015791	-0.015791	-0.015791	-0.015791
-0.0158007	-0.00790877	0.0676462	-0.0158007	-0.0158007	-0.0158007	-0.0158007	-0.0158007	-0.0158007
-0.0158104	-0.00791848	0.0676911	-0.0158104	-0.0158104	-0.0158104	-0.0158104	-0.0158104	-0.0158104
-0.0158201	-0.00792819	0.0677359	-0.0158201	-0.0158201	-0.0158201	-0.0158201	-0.0158201	-0.0158201
-0.0158299	-0.0079379	0.0677807	-0.0158299	-0.0158299	-0.0158299	-0.0158299	-0.0158299	-0.0158299
-0.0158396	-0.00794761	0.0678256	-0.0158396	-0.0158396	-0.0158396	-0.0158396	-0.0158396	-0.0158396
-0.0158493	-0.00787596	0.0678158	-0.0158493	-0.0158493	-0.0158493	-0.0158493	-0.0158493	-0.0158493
-0.015859	-0.00788567	0.0678607	-0.015859	-0.015859	-0.015859	-0.015859	-0.015859	-0.015859
-0.0158687	-0.00789539	0.0679055	-0.0158687	-0.0158687	-0.0158687	-0.0158687	-0.0158687	-0.0158687
-0.0158784	-0.0079051	0.0679503	-0.0158784	-0.0158784	-0.0158784	-0.0158784	-0.0158784	-0.0158784
-0.0158881	-0.00791481	0.0679952	-0.0158881	-0.0158881	-0.0158881	-0.0158881	-0.0158881	-0.0158881
-0.0158978	-0.00784316	0.0679854	-0.0158978	-0.0158978	-0.0158978	-0.0158978	-0.0158978	-0.0158978
-0.0159075	-0.00785287	0.0680303	-0.0159075	-0.0159075	-0.0159075	-0.0159075	-0.0159075	-0.0159075
-0.0159173	-0.00786258	0.0680751	-0.0159173	-0.0159173	-0.0159173	-0.0159173	-0.0159173	-0.0159173
-0.015927	-0.00779093	0.0680654	-0.015927	-0.015927	-0.015927	-0.015927	-0.015927	-0.015927
-0.0159367	-0.00771929	0.0680557	-0.0159367	-0.0159367	-0.0159367	-0.0159367	-0.0159367	-0.0159367
-0.0159464	-0.007729	0.0681005	-0.0159464	-0.0159464	-0.0159464	-0.0159464	-0.0159464	-0.0159464
-0.0159561	-0.00773871	0.0681453	-0.0159561	-0.0159561	-0.0159561	-0.0159561	-0.0159561	-0.0159561
-0.0159658	-0.00774842	0.0681902	-0.0159658	-0.0159658	-0.0159658	-0.0159658	-0.0159658	-0.0159658
-0.0159755	-0.00767677	0.0681805	-0.0159755	-0.0159755	-0.0159755	-0.0159755	-0.0159755	-0.0159755
-0.0159852	-0.00760512	0.0681707	-0.0159852	-0.0159852	-0.0159852	-0.0159852	-0.0159852	-0.0159852
-0.0159949	-0.00761483	0.0682156	-0.0159949	-0.0159949	-0.0159949	-0.0159949	-0.0159949	-0.0159949
-0.0160047	-0.00762455	0.0682604	-0.0160047	-0.0160047	-0.0160047	-0.0160047	-0.0160047	-0.0160047
-0.0160144	-0.0075529	0.0682507	-0.0160144	-0.0160144	-0.0160144	-0.0160144	-0.0160144	-0.0160144
-0.0160241	-0.00756261	0.0682955	-0.0160241	-0.0160241	-0.0160241	-0.0160241	-0.0160241	-0.0160241
-0.0160338	-0.00757232	0.0683404	-0.0160338	-0.0160338	-0.0160338	-0.0160338	-0.0160338	-0.0160338
-0.0160435	-0.00758203	0.0683852	-0.0160435	-0.0160435	-0.0160435	-0.0160435	-0.0160435	-0.0160435
-0.0160532	-0.00759174	0.06843	-0.0160532	-0.0160532	-0.0160532	-0.0160532	-0.0160532	-0.0160532
-0.0160629	-0.00760146	0.0684748	-0.0160629	-0.0160629	-0.0160629	-0.0160629	-0.0160629	-0.0160629
-0.0160726	-0.00761117	0.0685197	-0.0160726	-0.0160726	-0.0160726	-0.0160726	-0.0160726	-0.0160726
-0.0160824	-0.00762088	0.0685645	-0.0160824	-0.0160824	-0.0160824	-0.0160824	-0.0160824	-0.0160824
-0.0160921	-0.00763059	0.0686093	-0.0160921	-0.0160921	-0.0160921	-0.0160921	-0.0160921	-0.0160921
-0.0161018	-0.0076403	0.0686542	-0.0161018	-0.0161018	-0.0161018	-0.0161018	-0.0161018	-0.0161018
-0.0161115	-0.00765001	0.068699	-0.0161115	-0.0161115	-0.0161115	-0.0161115	-0.0161115	-0.0161115
-0.0161212	-0.00765972	0.0687438	-0.0161212	-0.0161212	-0.0161212	-0.0161212	-0.0161212	-0.0161212
-0.0161309	-0.00758808	0.0687341	-0.0161309	-0.0161309	-0.0161309	-0.0161309	-0.0161309	-0.0161309
-0.0161406	-0.00759779	0.0687789	-0.0161406	-0.0161406	-0.0161406	-0.0161406	-0.0161406	-0.0161406
-0.0161503	-0.0076075	0.0688238	-0.0161503	-0.0161503	-0.0161503	-0.0161503	-0.0161503	-0.0161503
-0.01616	-0.00761721	0.0688686	-0.01616	-0.01616	-0.01616	-0.01616	-0.01616	-0.01616
-0.0161698	-0.00762692	0.0689134	-0.0161698	-0.0161698	-0.0161698	-0.0161698	-0.0161698	-0.0161698
-0.0161795	-0.00755527	0.0689037	-0.0161795	-0.0161795	-0.0161795	-0.0161795	-0.0161795	-0.0161795
-0.0161892	-0.00756498	0.0689485	-0.0161892	-0.0161892	-0.0161892	-0.0161892	-0.0161892	-0.0161892
-0.0161989	-0.0075747	0.0689934	-0.0161989	-0.0161989	-0.0161989	-0.0161989	-0.0161989	-0.0161989
-0.0162086	-0.00758441	0.0690382	-0.0162086	-0.0162086	-0.0162086	-0.0162086	-0.0162086	-0.0162086
-0.0162183	-0.00759412	0.069083	-0.0162183	-0.0162183	-0.0162183	-0.0162183	-0.0162183	-0.0162183
-0.016228	-0.00760383	0.0691278	-0.016228	-0.016228	-0.016228	-0.016228	-0.016228	-0.016228
-0.0162377	-0.00761354	0.0691727	-0.0162377	-0.0162377	-0.0162377	-0.0162377	-0.0162377	-0.0162377
-0.0162475	-0.00762325	0.0692175	-0.0162475	-0.0162475	-0.0162475	-0.0162475	-0.0162475	-0.0162475
-0.0162572	-0.00755161	0.0692078	-0.0162572	-0.0162572	-0.0162572	-0.0162572	-0.0162572	-0.0162572
-0.0162669	-0.00756132	0.0692526	-0.0162669	-0.0162669	-0.0162669	-0.0162669	-0.0162669	-0.0162669
-0.0162766	-0.00757103	0.0692975	-0.0162766	-0.0162766	-0.0162766	-0.0162766	-0.0162766	-0.0162766
-0.0162863	-0.00758074	0.0693423	-0.0162863	-0.0162863	-0.0162863	-0.0162863	-0.0162863	-0.0162863
-0.016296	-0.00759045	0.0693871	-0.016296	-0.016296	-0.016296	-0.016296	-0.016296	-0.016296
-0.0163057	-0.00760016	0.0694319	-0.0163057	-0.0163057	-0.0163057	-0.0163057	-0.0163057	-0.0163057
-0.0163154	-0.00760987	0.0694768	-0.0163154	-0.0163154	-0.0163154	-0.0163154	-0.0163154	-0.0163154
-0.0163251	-0.00761959	0.0695216	-0.0163251	-0.0163251	-0.0163251	-0.0163251	-0.0163251	-0.0163251
-0.0163349	-0.0076293	0.0695664	-0.0163349	-0.0163349	-0.0163349	-0.0163349	-0.0163349	-0.0163349
-0.0163446	-0.00763901	0.0696113	-0.0163446	-0.0163446	-0.0163446	-0.0163446	-0.0163446	-0.0163446
-0.0163543	-0.00764872	0.0696561	-0.0163543	-0.0163543	-0.0163543	-0.0163543	-0.0163543	-0.0163543
-0.016364	-0.00765843	0.0697009	-0.016364	-0.016364	-0.016364	-0.016364	-0.016364	-0.016364
-0.0163737	-0.00758678	0.0696912	-0.0163737	-0.0163737	-0.0163737	-0.0163737	-0.0163737	-0.0163737
-0.0163834	-0.0075965	0.069736	-0.0163834	-0.0163834	-0.0163834	-0.0163834	-0.0163834	-0.0163834
-0.0163931	-0.00760621	0.0697809	-0.0163931	-0.0163931	-0.0163931	-0.0163931	-0.0163931	-0.0163931
-0.0164028	-0.00761592	0.0698257	-0.0164028	-0.0164028	-0.0164028	-0.0164028	-0.0164028	-0.0164028
-0.0164125	-0.00762563	0.0698705	-0.0164125	-0.0164125	-0.0164125	-0.0164125	-0.0164125	-0.0164125
-0.0164223	-0.00763534	0.0699153	-0.0164223	-0.0164223	-0.0164223	-0.0164223	-0.0164223	-0.0164223
-0.016432	-0.00764505	0.0699602	-0.016432	-0.016432	-0.016432	-0.016432	-0.016432	-0.016432
-0.0164417	-0.00765476	0.070005	-0.0164417	-0.0164417	-0.0164417	-0.0164417	-0.0164417	-0.0164417
-0.0164514	-0.00766448	0.0700498	-0.0164514	-0.0164514	-0.0164514	-0.0164514	-0.0164514	-0.0164514
-0.0164611	-0.00767419	0.0700947	-0.0164611	-0.0164611	-0.0164611	-0.0164611	-0.0164611	-0.0164611
-0.0164708	-0.0076839	0.0701395	-0.0164708	-0.0164708	-0.0164708	-0.0164708	-0.0164708	-0.0164708
-0.0164805	-0.00769361	0.0701843	-0.0164805	-0.0164805	-0.0164805	-0.0164805	-0.0164805	-0.0164805
-0.0164902	-0.00770332	0.0702291	-0.0164902	-0.0164902	-0.0164902	-0.0164902	-0.0164902	-0.0164902
-0.0165	-0.00771303	0.070274	-0.0165	-0.0165	-0.0165	-0.0165	-0.0165	-0.0165
-0.0165097	-0.00772275	0.0703188	-0.0165097	-0.0165097	-0.0165097	-0.0165097	-0.0165097	-0.0165097
-0.0165194	-0.00773246	0.0703636	-0.0165194	-0.0165194	-0.0165194	-0.0165194	-0.0165194	-0.0165194
-0.0165291	-0.00774217	0.0704085	-0.0165291	-0.0165291	-0.0165291	-0.0165291	-0.0165291	-0.0165291
-0.0165388	-0.00775188	0.0704533	-0.0165388	-0.0165388	-0.0165388	-0.0165388	-0.0165388	-0.0165388
-0.0165485	-0.00776159	0.0704981	-0.0165485	-0.0165485	-0.0165485	-0.0165485	-0.0165485	-0.0165485
-0.0165582	-0.0077713	0.070543	-0.0165582	-0.0165582	-0.0165582	-0.0165582	-0.0165582	-0.0165582
-0.0165679	-0.00778102	0.0705878	-0.0165679	-0.0165679	-0.0165679	-0.0165679	-0.0165679	-0.0165679
-0.0165776	-0.00779073	0.0706326	-0.0165776	-0.0165776	-0.0165776	-0.0165776	-0.0165776	-0.0165776
-0.0165874	-0.00780044	0.0706774	-0.0165874	-0.0165874	-0.0165874	-0.0165874	-0.0165874	-0.0165874
-0.0165971	-0.00772879	0.0706677	-0.0165971	-0.0165971	-0.0165971	-0.0165971	-0.0165971	-0.0165971
-0.0166068	-0.0077385	0.0707126	-0.0166068	-0.0166068	-0.0166068	-0.0166068	-0.0166068	-0.0166068
-0.0166165	-0.00774821	0.0707574	-0.0166165	-0.0166165	-0.0166165	-0.0166165	-0.0166165	-0.0166165
-0.0166262	-0.00775792	0.0708022	-0.0166262	-0.0166262	-0.0166262	-0.0166262	-0.0166262	-0.0166262
-0.0166359	-0.00768628	0.0707925	-0.0166359	-0.0166359	-0.0166359	-0.0166359	-0.0166359	-0.0166359
-0.0166456	-0.00769599	0.0708373	-0.0166456	-0.0166456	-0.0166456	-0.0166456	-0.0166456	-0.0166456
-0.0166553	-0.0077057	0.0708822	-0.0166553	-0.0166553	-0.0166553	-0.0166553	-0.0166553	-0.0166553
-0.016665	-0.00763405	0.0708724	-0.016665	-0.016665	-0.016665	-0.016665	-0.016665	-0.016665
-0.0166748	-0.00764376	0.0709173	-0.0166748	-0.0166748	-0.0166748	-0.0166748	-0.0166748	-0.0166748
-0.0166845	-0.00765347	0.0709621	-0.0166845	-0.0166845	-0.0166845	-0.0166845	-0.0166845	-0.0166845
-0.0166942	-0.00766318	0.0710069	-0.0166942	-0.0166942	-0.0166942	-0.0166942	-0.0166942	-0.0166942
-0.0167039	-0.00759154	0.0709972	-0.0167039	-0.0167039	-0.0167039	-0.0167039	-0.0167039	-0.0167039
-0.0167136	-0.00760125	0.0710421	-0.0167136	-0.0167136	-0.0167136	-0.0167136	-0.0167136	-0.0167136
-0.0167233	-0.00761096	0.0710869	-0.0167233	-0.0167233	-0.0167233	-0.0167233	-0.0167233	-0.0167233
-0.016733	-0.00753931	0.0710772	-0.016733	-0.016733	-0.016733	-0.016733	-0.016733	-0.016733
-0.0167427	-0.00754902	0.071122	-0.0167427	-0.0167427	-0.0167427	-0.0167427	-0.0167427	-0.0167427
-0.0167525	-0.00755873	0.0711668	-0.0167525	-0.0167525	-0.0167525	-0.0167525	-0.0167525	-0.0167525
-0.0167622	-0.00748708	0.0711571	-0.0167622	-0.0167622	-0.0167622	-0.0167622	-0.0167622	-0.0167622
-0.0167719	-0.0074968	0.0712019	-0.0167719	-0.0167719	-0.0167719	-0.0167719	-0.0167719	-0.0167719
-0.0167816	-0.00750651	0.0712468	-0.0167816	-0.0167816	-0.0167816	-0.0167816	-0.0167816	-0.0167816
-0.0167913	-0.00743486	0.0712371	-0.0167913	-0.0167913	-0.0167913	-0.0167913	-0.0167913	-0.0167913
-0.016801	-0.00744457	0.0712819	-0.016801	-0.016801	-0.016801	-0.016801	-0.016801	-0.016801
-0.0168107	-0.00745428	0.0713267	-0.0168107	-0.0168107	-0.0168107	-0.0168107	-0.0168107	-0.0168107
-0.0168204	-0.00746399	0.0713715	-0.0168204	-0.0168204	-0.0168204	-0.0168204	-0.0168204	-0.0168204
-0.0168301	-0.00747371	0.0714164	-0.0168301	-0.0168301	-0.0168301	-0.0168301	-0.0168301	-0.0168301
-0.0168399	-0.00748342	0.0714612	-0.0168399	-0.0168399	-0.0168399	-0.0168399	-0.0168399	-0.0168399
-0.0168496	-0.00749313	0.071506	-0.0168496	-0.0168496	-0.0168496	-0.0168496	-0.0168496	-0.0168496
-0.0168593	-0.00750284	0.0715509	-0.0168593	-0.0168593	-0.0168593	-0.0168593	-0.0168593	-0.0168593
-0.016869	-0.00743119	0.0715412	-0.016869	-0.016869	-0.016869	-0.016869	-0.016869	-0.016869
-0.0168787	-0.0074409	0.071586	-0.0168787	-0.0168787	-0.0168787	-0.0168787	-0.0168787	-0.0168787
-0.0168884	-0.00745061	0.0716308	-0.0168884	-0.0168884	-0.0168884	-0.0168884	-0.0168884	-0.0168884
-0.0168981	-0.00746033	0.0716756	-0.0168981	-0.0168981	-0.0168981	-0.0168981	-0.0168981	-0.0168981
-0.0169078	-0.00747004	0.0717205	-0.0169078	-0.0169078	-0.0169078	-0.0169078	-0.0169078	-0.0169078
-0.0169175	-0.00747975	0.0717653	-0.0169175	-0.0169175	-0.0169175	-0.0169175	-0.0169175	-0.0169175
-0.0169273	-0.0074081	0.0717556	-0.0169273	-0.0169273	-0.0169273	-0.0169273	-0.0169273	-0.0169273
-0.016937	-0.00733645	0.0717459	-0.016937	-0.016937	-0.016937	-0.016937	-0.016937	-0.016937
-0.0169467	-0.00734616	0.0717907	-0.0169467	-0.0169467	-0.0169467	-0.0169467	-0.0169467	-0.0169467
-0.0169564	-0.00735587	0.0718355	-0.0169564	-0.0169564	-0.0169564	-0.0169564	-0.0169564	-0.0169564
-0.0169661	-0.00736559	0.0718804	-0.0169661	-0.0169661	-0.0169661	-0.0169661	-0.0169661	-0.0169661
-0.0169758	-0.0073753	0.0719252	-0.0169758	-0.0169758	-0.0169758	-0.0169758	-0.0169758	-0.0169758
-0.0169855	-0.00738501	0.07197	-0.0169855	-0.0169855	-0.0169855	-0.0169855	-0.0169855	-0.0169855
-0.0169952	-0.00739472	0.0720148	-0.0169952	-0.0169952	-0.0169952	-0.0169952	-0.0169952	-0.0169952
-0.017005	-0.00740443	0.0720597	-0.017005	-0.017005	-0.017005	-0.017005	-0.017005	-0.017005
-0.0170147	-0.00733278	0.07205	-0.0170147	-0.0170147	-0.0170147	-0.0170147	-0.0170147	-0.0170147
-0.0170244	-0.00734249	0.0720948	-0.0170244	-0.0170244	-0.0170244	-0.0170244	-0.0170244	-0.0170244
-0.0170341	-0.00735221	0.0721396	-0.0170341	-0.0170341	-0.0170341	-0.0170341	-0.0170341	-0.0170341
-0.0170438	-0.00736192	0.0721845	-0.0170438	-0.0170438	-0.0170438	-0.0170438	-0.0170438	-0.0170438
-0.0170535	-0.00737163	0.0722293	-0.0170535	-0.0170535	-0.0170535	-0.0170535	-0.0170535	-0.0170535
-0.0170632	-0.00738134	0.0722741	-0.0170632	-0.0170632	-0.0170632	-0.0170632	-0.0170632	-0.0170632
-0.0170729	-0.00739105	0.0723189	-0.0170729	-0.0170729	-0.0170729	-0.0170729	-0.0170729	-0.0170729
-0.0170826	-0.00740076	0.0723638	-0.0170826	-0.0170826	-0.0170826	-0.0170826	-0.0170826	-0.0170826
-0.0170924	-0.00741048	0.0724086	-0.0170924	-0.0170924	-0.0170924	-0.0170924	-0.0170924	-0.0170924
-0.0171021	-0.00742019	0.0724534	-0.0171021	-0.0171021	-0.0171021	-0.0171021	-0.0171021	-0.0171021
-0.0171118	-0.0074299	0.0724983	-0.0171118	-0.0171118	-0.0171118	-0.0171118	-0.0171118	-0.0171118
-0.0171215	-0.00735825	0.0724885	-0.0171215	-0.0171215	-0.0171215	-0.0171215	-0.0171215	-0.0171215
-0.0171312	-0.00736796	0.0725334	-0.0171312	-0.0171312	-0.0171312	-0.0171312	-0.0171312	-0.0171312
-0.0171409	-0.00729631	0.0725237	-0.0171409	-0.0171409	-0.0171409	-0.0171409	-0.0171409	-0.0171409
-0.0171506	-0.00730602	0.0725685	-0.0171506	-0.0171506	-0.0171506	-0.0171506	-0.0171506	-0.0171506
-0.0171603	-0.00723438	0.0725588	-0.0171603	-0.0171603	-0.0171603	-0.0171603	-0.0171603	-0.0171603
-0.01717	-0.00724409	0.0726036	-0.01717	-0.01717	-0.01717	-0.01717	-0.01717	-0.01717
-0.0171798	-0.00717244	0.0725939	-0.0171798	-0.0171798	-0.0171798	-0.0171798	-0.0171798	-0.0171798
-0.0171895	-0.00718215	0.0726387	-0.0171895	-0.0171895	-0.0171895	-0.0171895	-0.0171895	-0.0171895
-0.0171992	-0.00719186	0.0726836	-0.0171992	-0.0171992	-0.0171992	-0.0171992	-0.0171992	-0.0171992
-0.0172089	-0.00720157	0.0727284	-0.0172089	-0.0172089	-0.0172089	-0.0172089	-0.0172089	-0.0172089
-0.0172186	-0.00721128	0.0727732	-0.0172186	-0.0172186	-0.0172186	-0.0172186	-0.0172186	-0.0172186
-0.0172283	-0.007221	0.072818	-0.0172283	-0.0172283	-0.0172283	-0.0172283	-0.0172283	-0.0172283
-0.017238	-0.00723071	0.0728629	-0.017238	-0.017238	-0.017238	-0.017238	-0.017238	-0.017238
-0.0172477	-0.00724042	0.0729077	-0.0172477	-0.0172477	-0.0172477	-0.0172477	-0.0172477	-0.0172477
-0.0172575	-0.00725013	0.0729525	-0.0172575	-0.0172575	-0.0172575	-0.0172575	-0.0172575	-0.0172575
-0.0172672	-0.00725984	0.0729974	-0.0172672	-0.0172672	-0.0172672	-0.0172672	-0.0172672	-0.0172672
-0.0172769	-0.00726955	0.0730422	-0.0172769	-0.0172769	-0.0172769	-0.0172769	-0.0172769	-0.0172769
-0.0172866	-0.00727927	0.073087	-0.0172866	-0.0172866	-0.0172866	-0.0172866	-0.0172866	-0.0172866
-0.0172963	-0.00720762	0.0730773	-0.0172963	-0.0172963	-0.0172963	-0.0172963	-0.0172963	-0.0172963
-0.017306	-0.00721733	0.0731221	-0.017306	-0.017306	-0.017306	-0.017306	-0.017306	-0.017306
-0.0173157	-0.00714568	0.0731124	-0.0173157	-0.0173157	-0.0173157	-0.0173157	-0.0173157	-0.0173157
-0.0173254	-0.00715539	0.0731572	-0.0173254	-0.0173254	-0.0173254	-0.0173254	-0.0173254	-0.0173254
-0.0173351	-0.0071651	0.0732021	-0.0173351	-0.0173351	-0.0173351	-0.0173351	-0.0173351	-0.0173351
-0.0173449	-0.00717481	0.0732469	-0.0173449	-0.0173449	-0.0173449	-0.0173449	-0.0173449	-0.0173449
-0.0173546	-0.00718453	0.0732917	-0.0173546	-0.0173546	-0.0173546	-0.0173546	-0.0173546	-0.0173546
-0.0173643	-0.00719424	0.0733366	-0.0173643	-0.0173643	-0.0173643	-0.0173643	-0.0173643	-0.0173643
-0.017374	-0.00720395	0.0733814	-0.017374	-0.017374	-0.017374	-0.017374	-0.017374	-0.017374
-0.0173837	-0.00721366	0.0734262	-0.0173837	-0.0173837	-0.0173837	-0.0173837	-0.0173837	-0.0173837
-0.0173934	-0.00722337	0.0734711	-0.0173934	-0.0173934	-0.0173934	-0.0173934	-0.0173934	-0.0173934
-0.0174031	-0.00715172	0.0734613	-0.0174031	-0.0174031	-0.0174031	-0.0174031	-0.0174031	-0.0174031
-0.0174128	-0.00716144	0.0735062	-0.0174128	-0.0174128	-0.0174128	-0.0174128	-0.0174128	-0.0174128
-0.0174226	-0.00717115	0.073551	-0.0174226	-0.0174226	-0.0174226	-0.0174226	-0.0174226	-0.0174226
-0.0174323	-0.00718086	0.0735958	-0.0174323	-0.0174323	-0.0174323	-0.0174323	-0.0174323	-0.0174323
-0.017442	-0.00719057	0.0736407	-0.017442	-0.017442	-0.017442	-0.017442	-0.017442	-0.017442
-0.0174517	-0.00720028	0.0736855	-0.0174517	-0.0174517	-0.0174517	-0.0174517	-0.0174517	-0.0174517
-0.0174614	-0.00720999	0.0737303	-0.0174614	-0.0174614	-0.0174614	-0.0174614	-0.0174614	-0.0174614
-0.0174711	-0.0072197	0.0737751	-0.0174711	-0.0174711	-0.0174711	-0.0174711	-0.0174711	-0.0174711
-0.0174808	-0.00722942	0.07382	-0.0174808	-0.0174808	-0.0174808	-0.0174808	-0.0174808	-0.0174808
-0.0174905	-0.00723913	0.0738648	-0.0174905	-0.0174905	-0.0174905	-0.0174905	-0.0174905	-0.0174905
-0.0172516	-0.00724884	0.0738551	-0.0175002	-0.0175002	-0.0175002	-0.0175002	-0.0175002	-0.0175002
-0.0172613	-0.00725855	0.0738999	-0.01751	-0.01751	-0.01751	-0.01751	-0.01751	-0.01751
-0.017271	-0.0071869	0.0738902	-0.0175197	-0.0175197	-0.0175197	-0.0175197	-0.0175197	-0.0175197
-0.0172807	-0.00719661	0.073935	-0.0175294	-0.0175294	-0.0175294	-0.0175294	-0.0175294	-0.0175294
-0.0172905	-0.00720633	0.0739799	-0.0175391	-0.0175391	-0.0175391	-0.0175391	-0.0175391	-0.0175391
-0.0173002	-0.00721604	0.0739702	-0.0175488	-0.0175488	-0.0175488	-0.0175488	-0.0175488	-0.0175162
-0.0173099	-0.00722575	0.074015	-0.0175585	-0.0175585	-0.0175585	-0.0175585	-0.0175585	-0.017526
-0.0173196	-0.00723546	0.0740598	-0.0175682	-0.0175682	-0.0175682	-0.0175682	-0.0175682	-0.0175357
-0.0173293	-0.00724517	0.0741046	-0.0175779	-0.0175779	-0.0175779	-0.0175779	-0.0175779	-0.0175454
-0.017339	-0.00725488	0.0741495	-0.0175876	-0.0175876	-0.0175876	-0.0175876	-0.0175876	-0.0175551
-0.0173487	-0.00726459	0.0741943	-0.0175974	-0.0175974	-0.0175974	-0.0175974	-0.0175974	-0.0175648
-0.0173584	-0.00727431	0.0742391	-0.0176071	-0.0176071	-0.0176071	-0.0176071	-0.0176071	-0.0175745
-0.0173681	-0.00728402	0.074284	-0.0176168	-0.0176168	-0.0176168	-0.0176168	-0.0176168	-0.0175842
-0.0173779	-0.00729373	0.0743288	-0.0176265	-0.0176265	-0.0176265	-0.0176265	-0.0176265	-0.0175939
-0.0173876	-0.00730344	0.0743736	-0.0176362	-0.0176362	-0.0176362	-0.0176362	-0.0176362	-0.0176037
-0.0173973	-0.00723179	0.0743639	-0.0176459	-0.0176459	-0.0176459	-0.0176459	-0.0176459	-0.0176134
-0.017407	-0.0072415	0.0744087	-0.0176556	-0.0176556	-0.0176556	-0.0176556	-0.0176556	-0.0176231
-0.0174167	-0.00725122	0.0744536	-0.0176653	-0.0176653	-0.0176653	-0.0176653	-0.0176653	-0.0176328
-0.0174264	-0.00726093	0.0744984	-0.0176751	-0.0176751	-0.0176751	-0.0176751	-0.0176751	-0.0176425
-0.0174361	-0.00727064	0.0745432	-0.0176848	-0.0176848	-0.0176848	-0.0176848	-0.0176848	-0.0176522
-0.0174458	-0.00719899	0.0745335	-0.0176945	-0.0176945	-0.0176945	-0.0176945	-0.0176945	-0.0176619
-0.0174556	-0.0072087	0.0745783	-0.0177042	-0.0177042	-0.0177042	-0.0177042	-0.0177042	-0.0176716
-0.0174653	-0.00721841	0.0746232	-0.0177139	-0.0177139	-0.0177139	-0.0177139	-0.0177139	-0.0176813
-0.017475	-0.00722812	0.074668	-0.0177236	-0.0177236	-0.0177236	-0.0177236	-0.0177236	-0.0176911
-0.0174847	-0.00723784	0.0747128	-0.0177333	-0.0177333	-0.0177333	-0.0177333	-0.0177333	-0.0177008
-0.0174944	-0.00724755	0.0747576	-0.017743	-0.017743	-0.017743	-0.017743	-0.017743	-0.0177105
-0.0175041	-0.00725726	0.0748025	-0.0177527	-0.0177527	-0.0177527	-0.0177527	-0.0177527	-0.0177202
-0.0175138	-0.00726697	0.0748473	-0.0177625	-0.0177625	-0.0177625	-0.0177625	-0.0177625	-0.0177299
-0.0175235	-0.00727668	0.0748921	-0.0177722	-0.0177722	-0.0177722	-0.0177722	-0.0177722	-0.0177396
-0.0175332	-0.00728639	0.074937	-0.0177819	-0.0177819	-0.0177819	-0.0177819	-0.0177819	-0.0177493
-0.017543	-0.00729611	0.0749818	-0.0177916	-0.0177916	-0.0177916	-0.0177916	-0.0177916	-0.017759
-0.0175527	-0.00730582	0.0750266	-0.0178013	-0.0178013	-0.0178013	-0.0178013	-0.0178013	-0.0177688
-0.0175624	-0.00731553	0.0750715	-0.017811	-0.017811	-0.017811	-0.017811	-0.017811	-0.0177785
-0.0175721	-0.00724388	0.0750617	-0.0178207	-0.0178207	-0.0178207	-0.0178207	-0.0178207	-0.0177882
-0.0175818	-0.00725359	0.0751066	-0.0178304	-0.0178304	-0.0178304	-0.0178304	-0.0178304	-0.0177979
-0.0175915	-0.0072633	0.0751514	-0.0178401	-0.0178401	-0.0178401	-0.0178401	-0.0178401	-0.0178076
-0.0176012	-0.00727301	0.0751962	-0.0178499	-0.0178499	-0.0178499	-0.0178499	-0.0178499	-0.0178173
-0.0176109	-0.00728273	0.0752411	-0.0178596	-0.0178596	-0.0178596	-0.0178596	-0.0178596	-0.017827
-0.0176206	-0.00729244	0.0752859	-0.0178693	-0.0178693	-0.0178693	-0.0178693	-0.0178693	-0.0178367
-0.0176304	-0.00722079	0.0752762	-0.017879	-0.017879	-0.017879	-0.017879	-0.017879	-0.0178464
-0.0176401	-0.0072305	0.075321	-0.0178887	-0.0178887	-0.0178887	-0.0178887	-0.0178887	-0.0178562
-0.0176498	-0.00715885	0.0753113	-0.0178984	-0.0178984	-0.0178984	-0.0178984	-0.0178984	-0.0178659
-0.0176595	-0.00716856	0.0753561	-0.0179081	-0.0179081	-0.0179081	-0.0179081	-0.0179081	-0.0178756
-0.0176692	-0.00717827	0.0754009	-0.0179178	-0.0179178	-0.0179178	-0.0179178	-0.0179178	-0.0178853
-0.0176789	-0.00718799	0.0754458	-0.0179276	-0.0179276	-0.0179276	-0.0179276	-0.0179276	-0.017895
-0.0176886	-0.0071977	0.0754906	-0.0179373	-0.0179373	-0.0179373	-0.0179373	-0.0179373	-0.0179047
-0.0176983	-0.00720741	0.0755354	-0.017947	-0.017947	-0.017947	-0.017947	-0.017947	-0.0179144
-0.0177081	-0.00721712	0.0755803	-0.0179567	-0.0179567	-0.0179567	-0.0179567	-0.0179567	-0.0179241
-0.0177178	-0.00722683	0.0756251	-0.0179664	-0.0179664	-0.0179664	-0.0179664	-0.0179664	-0.0179338
-0.0177275	-0.00723654	0.0756699	-0.0179761	-0.0179761	-0.0179761	-0.0179761	-0.0179761	-0.0179436
-0.0177372	-0.00724626	0.0757148	-0.0179858	-0.0179858	-0.0179858	-0.0179858	-0.0179858	-0.0179533
-0.0177469	-0.00725597	0.0757596	-0.0179955	-0.0179955	-0.0179955	-0.0179955	-0.0179955	-0.017963
-0.0177566	-0.00726568	0.0758044	-0.0180052	-0.0180052	-0.0180052	-0.0180052	-0.0180052	-0.0179727
-0.0177663	-0.00719403	0.0757947	-0.018015	-0.018015	-0.018015	-0.018015	-0.018015	-0.0179824
-0.017776	-0.00720374	0.0758395	-0.0180247	-0.0180247	-0.0180247	-0.0180247	-0.0180247	-0.0179921
-0.0177857	-0.00721345	0.0758844	-0.0180344	-0.0180344	-0.0180344	-0.0180344	-0.0180344	-0.0180018
-0.0177955	-0.00722316	0.0759292	-0.0180441	-0.0180441	-0.0180441	-0.0180441	-0.0180441	-0.0180115
-0.0178052	-0.00715152	0.0759195	-0.0180538	-0.0180538	-0.0180538	-0.0180538	-0.0180538	-0.0180213
-0.0178149	-0.00716123	0.0759643	-0.0180635	-0.0180635	-0.0180635	-0.0180635	-0.0180635	-0.018031
-0.0178246	-0.00717094	0.0760091	-0.0180732	-0.0180732	-0.0180732	-0.0180732	-0.0180732	-0.0180407
-0.0178343	-0.00718065	0.076054	-0.0180829	-0.0180829	-0.0180829	-0.0180829	-0.0180829	-0.0180504
-0.017844	-0.00719036	0.0760988	-0.0180926	-0.0180926	-0.0180926	-0.0180926	-0.0180926	-0.0180601
-0.0178537	-0.00720007	0.0761436	-0.0181024	-0.0181024	-0.0181024	-0.0181024	-0.0181024	-0.0180698
-0.0178634	-0.00720979	0.0761884	-0.0181121	-0.0181121	-0.0181121	-0.0181121	-0.0181121	-0.0180795
-0.0178732	-0.0072195	0.0762333	-0.0181218	-0.0181218	-0.0181218	-0.0181218	-0.0181218	-0.0180892
-0.0178829	-0.00722921	0.0762781	-0.0181315	-0.0181315	-0.0181315	-0.0181315	-0.0181315	-0.0180989
-0.0178926	-0.00723892	0.0763229	-0.0181412	-0.0181412	-0.0181412	-0.0181412	-0.0181412	-0.0181087
-0.0179023	-0.00724863	0.0763678	-0.0181509	-0.0181509	-0.0181509	-0.0181509	-0.0181509	-0.0181184
-0.017912	-0.00717698	0.0763581	-0.0181606	-0.0181606	-0.0181606	-0.0181606	-0.0181606	-0.0181281
-0.0179217	-0.00718669	0.0764029	-0.0181703	-0.0181703	-0.0181703	-0.0181703	-0.0181703	-0.0181378
-0.0179314	-0.00719641	0.0764477	-0.0181801	-0.0181801	-0.0181801	-0.0181801	-0.0181801	-0.0181475
-0.0179411	-0.00720612	0.0764925	-0.0181898	-0.0181898	-0.0181898	-0.0181898	-0.0181898	-0.0181572
-0.0179508	-0.00721583	0.0765374	-0.0181995	-0.0181995	-0.0181995	-0.0181995	-0.0181995	-0.0181669
-0.0179606	-0.00722554	0.0765822	-0.0182092	-0.0182092	-0.0182092	-0.0182092	-0.0182092	-0.0181766
-0.0179703	-0.00715389	0.0765725	-0.0182189	-0.0182189	-0.0182189	-0.0182189	-0.0182189	-0.0181863
-0.01798	-0.0071636	0.0766173	-0.0182286	-0.0182286	-0.0182286	-0.0182286	-0.0182286	-0.0181961
-0.0179897	-0.00717331	0.0766621	-0.0182383	-0.0182383	-0.0182383	-0.0182383	-0.0182383	-0.0182058
-0.0179994	-0.00718303	0.076707	-0.018248	-0.018248	-0.018248	-0.018248	-0.018248	-0.0182155
-0.0180091	-0.00719274	0.0767518	-0.0182577	-0.0182577	-0.0182577	-0.0182577	-0.0182577	-0.0182252
-0.0180188	-0.00720245	0.0767966	-0.0182675	-0.0182675	-0.0182675	-0.0182675	-0.0182675	-0.0182349
-0.0180285	-0.00721216	0.0768415	-0.0182772	-0.0182772	-0.0182772	-0.0182772	-0.0182772	-0.0182446
-0.0180382	-0.00722187	0.0768863	-0.0182869	-0.0182869	-0.0182869	-0.0182869	-0.0182869	-0.0182543
-0.018048	-0.00723158	0.0769311	-0.0182966	-0.0182966	-0.0182966	-0.0182966	-0.0182966	-0.018264
-0.0180577	-0.0072413	0.0769759	-0.0183063	-0.0183063	-0.0183063	-0.0183063	-0.0183063	-0.0182738
-0.0180674	-0.00725101	0.0770208	-0.018316	-0.018316	-0.018316	-0.018316	-0.018316	-0.0182835
-0.0180771	-0.00726072	0.0770656	-0.0183257	-0.0183257	-0.0183257	-0.0183257	-0.0183257	-0.0182932
-0.0180868	-0.00727043	0.0771104	-0.0183354	-0.0183354	-0.0183354	-0.0183354	-0.0183354	-0.0183029
-0.0180965	-0.00728014	0.0771553	-0.0183451	-0.0183451	-0.0183451	-0.0183451	-0.0183451	-0.0183126
-0.0181062	-0.00728985	0.0772001	-0.0183549	-0.0183549	-0.0183549	-0.0183549	-0.0183549	-0.0183223
-0.0181159	-0.0072182	0.0771904	-0.0183646	-0.0183646	-0.0183646	-0.0183646	-0.0183646	-0.018332
-0.0181257	-0.00722792	0.0772352	-0.0183743	-0.0183743	-0.0183743	-0.0183743	-0.0183743	-0.0183417
-0.0181354	-0.00723763	0.07728	-0.018384	-0.018384	-0.018384	-0.018384	-0.018384	-0.0183514
-0.0181451	-0.00724734	0.0773249	-0.0183937	-0.0183937	-0.0183937	-0.0183937	-0.0183937	-0.0183612
-0.0181548	-0.00717569	0.0773152	-0.0184034	-0.0184034	-0.0184034	-0.0184034	-0.0184034	-0.0183709
-0.0181645	-0.0071854	0.07736	-0.0184131	-0.0184131	-0.0184131	-0.0184131	-0.0184131	-0.0183806
-0.0181742	-0.00719511	0.0774048	-0.0184228	-0.0184228	-0.0184228	-0.0184228	-0.0184228	-0.0183903
-0.0181839	-0.00720483	0.0774496	-0.0184326	-0.0184326	-0.0184326	-0.0184326	-0.0184326	-0.0184
-0.0181936	-0.00713318	0.0774399	-0.0184423	-0.0184423	-0.0184423	-0.0184423	-0.0184423	-0.0184097
-0.0182033	-0.00714289	0.0774848	-0.018452	-0.018452	-0.018452	-0.018452	-0.018452	-0.0184194
-0.0182131	-0.00707124	0.077475	-0.0184617	-0.0184617	-0.0184617	-0.0184617	-0.0184617	-0.0184291
-0.0182228	-0.00699959	0.0774653	-0.0184714	-0.0184714	-0.0184714	-0.0184714	-0.0184714	-0.0184388
-0.0182325	-0.00692794	0.0774556	-0.0184811	-0.0184811	-0.0184811	-0.0184811	-0.0184811	-0.0184486
-0.0182422	-0.00685629	0.0774459	-0.0184908	-0.0184908	-0.0184908	-0.0184908	-0.0184908	-0.0184583
-0.0182519	-0.006866	0.0774907	-0.0185005	-0.0185005	-0.0185005	-0.0185005	-0.0185005	-0.018468
-0.0182616	-0.00679436	0.077481	-0.0185102	-0.0185102	-0.0185102	-0.0185102	-0.0185102	-0.0184777
-0.0182713	-0.00680407	0.0775259	-0.01852	-0.01852	-0.01852	-0.01852	-0.01852	-0.0184874
-0.018281	-0.00681378	0.0775707	-0.0185297	-0.0185297	-0.0185297	-0.0185297	-0.0185297	-0.0184971
-0.0182907	-0.00682349	0.0776155	-0.0185394	-0.0185394	-0.0185394	-0.0185394	-0.0185394	-0.0185068
-0.0183005	-0.00675184	0.0776058	-0.0185491	-0.0185491	-0.0185491	-0.0185491	-0.0185491	-0.0185165
-0.0183102	-0.00676155	0.0776506	-0.0185588	-0.0185588	-0.0185588	-0.0185588	-0.0185588	-0.0185263
-0.0183199	-0.00677127	0.0776955	-0.0185685	-0.0185685	-0.0185685	-0.0185685	-0.0185685	-0.018536
-0.0183296	-0.00678098	0.0777403	-0.0185782	-0.0185782	-0.0185782	-0.0185782	-0.0185782	-0.0185457
-0.0183393	-0.00670933	0.0777306	-0.0185879	-0.0185879	-0.0185879	-0.0185879	-0.0185879	-0.0185554
-0.018349	-0.00671904	0.0777754	-0.0185976	-0.0185976	-0.0185976	-0.0185976	-0.0185976	-0.0185651
-0.0183587	-0.00672875	0.0778202	-0.0186074	-0.0186074	-0.0186074	-0.0186074	-0.0186074	-0.0185748
-0.0183684	-0.00673846	0.0778651	-0.0186171	-0.0186171	-0.0186171	-0.0186171	-0.0186171	-0.0185845
-0.0183782	-0.00674817	0.0779099	-0.0186268	-0.0186268	-0.0186268	-0.0186268	-0.0186268	-0.0185942
-0.0183879	-0.00667653	0.0779002	-0.0186365	-0.0186365	-0.0186365	-0.0186365	-0.0186365	-0.0186039
-0.0183976	-0.00668624	0.077945	-0.0186462	-0.0186462	-0.0186462	-0.0186462	-0.0186462	-0.0186137
-0.0184073	-0.00669595	0.0779898	-0.0186559	-0.0186559	-0.0186559	-0.0186559	-0.0186559	-0.0186234
-0.018417	-0.00670566	0.0780347	-0.0186656	-0.0186656	-0.0186656	-0.0186656	-0.0186656	-0.0186331
-0.0184267	-0.00663401	0.078025	-0.0186753	-0.0186753	-0.0186753	-0.0186753	-0.0186753	-0.0186428
-0.0184364	-0.00664372	0.0780698	-0.0186851	-0.0186851	-0.0186851	-0.0186851	-0.0186851	-0.0186525
-0.0184461	-0.00665343	0.0781146	-0.0186948	-0.0186948	-0.0186948	-0.0186948	-0.0186948	-0.0186622
-0.0184558	-0.00666315	0.0781594	-0.0187045	-0.0187045	-0.0187045	-0.0187045	-0.0187045	-0.0186719
-0.0184656	-0.0065915	0.0781497	-0.0187142	-0.0187142	-0.0187142	-0.0187142	-0.0187142	-0.0186816
-0.0184753	-0.00660121	0.0781946	-0.0187239	-0.0187239	-0.0187239	-0.0187239	-0.0187239	-0.0186913
-0.018485	-0.00652956	0.0781849	-0.0187336	-0.0187336	-0.0187336	-0.0187336	-0.0187336	-0.0187011
-0.0184947	-0.00645791	0.0781751	-0.0187433	-0.0187433	-0.0187433	-0.0187433	-0.0187433	-0.0187108
-0.0185044	-0.00646762	0.07822	-0.018753	-0.018753	-0.018753	-0.018753	-0.018753	-0.0187205
-0.0185141	-0.00647733	0.0782648	-0.0187627	-0.0187627	-0.0187627	-0.0187627	-0.0187627	-0.0187302
-0.0185238	-0.00640569	0.0782551	-0.0187725	-0.0187725	-0.0187725	-0.0187725	-0.0187725	-0.0187399
-0.0185335	-0.0064154	0.0782999	-0.0187822	-0.0187822	-0.0187822	-0.0187822	-0.0187822	-0.0187496
-0.0185432	-0.00642511	0.0783447	-0.0187919	-0.0187919	-0.0187919	-0.0187919	-0.0187919	-0.0187593
-0.018553	-0.00643482	0.0783896	-0.0188016	-0.0188016	-0.0188016	-0.0188016	-0.0188016	-0.018769
-0.0185627	-0.00644453	0.0784344	-0.0188113	-0.0188113	-0.0188113	-0.0188113	-0.0188113	-0.0187788
-0.0185724	-0.00645424	0.0784792	-0.018821	-0.018821	-0.018821	-0.018821	-0.018821	-0.0187885
-0.0185821	-0.00646395	0.0785241	-0.0188307	-0.0188307	-0.0188307	-0.0188307	-0.0188307	-0.0187982
-0.0185918	-0.00647367	0.0785689	-0.0188404	-0.0188404	-0.0188404	-0.0188404	-0.0188404	-0.0188079
-0.0186015	-0.00648338	0.0786137	-0.0188502	-0.0188502	-0.0188502	-0.0188502	-0.0188502	-0.0188176
-0.0186112	-0.00649309	0.0786585	-0.0188599	-0.0188599	-0.0188599	-0.0188599	-0.0188599	-0.0188273
-0.0186209	-0.0065028	0.0787034	-0.0188696	-0.0188696	-0.0188696	-0.0188696	-0.0188696	-0.018837
-0.0186307	-0.00643115	0.0786937	-0.0188793	-0.0188793	-0.0188793	-0.0188793	-0.0188793	-0.0188467
-0.0186404	-0.0063595	0.078684	-0.018889	-0.018889	-0.018889	-0.018889	-0.018889	-0.0188564
-0.0186501	-0.00636922	0.0787288	-0.0188987	-0.0188987	-0.0188987	-0.0188987	-0.0188987	-0.0188662
-0.0186598	-0.00637893	0.0787736	-0.0189084	-0.0189084	-0.0189084	-0.0189084	-0.0189084	-0.0188759
-0.0186695	-0.00638864	0.0788184	-0.0189181	-0.0189181	-0.0189181	-0.0189181	-0.0189181	-0.0188856
-0.0186792	-0.00639835	0.0788633	-0.0189278	-0.0189278	-0.0189278	-0.0189278	-0.0189278	-0.0188953
-0.0186889	-0.00640806	0.0789081	-0.0189376	-0.0189376	-0.0189376	-0.0189376	-0.0189376	-0.018905
-0.0186986	-0.00633641	0.0788984	-0.0189473	-0.0189473	-0.0189473	-0.0189473	-0.0189473	-0.0189147
-0.0187083	-0.00634612	0.0789432	-0.018957	-0.018957	-0.018957	-0.018957	-0.018957	-0.0189244
-0.0187181	-0.00635584	0.078988	-0.0189667	-0.0189667	-0.0189667	-0.0189667	-0.0189667	-0.0189341
-0.0187278	-0.00636555	0.0790329	-0.0189764	-0.0189764	-0.0189764	-0.0189764	-0.0189764	-0.0189438
-0.0187375	-0.00637526	0.0790777	-0.0189861	-0.0189861	-0.0189861	-0.0189861	-0.0189861	-0.0189536
-0.0187472	-0.00638497	0.0791225	-0.0189958	-0.0189958	-0.0189958	-0.0189958	-0.0189958	-0.0189633
-0.0187569	-0.00631332	0.0791128	-0.0190055	-0.0190055	-0.0190055	-0.0190055	-0.0190055	-0.018973
-0.0187666	-0.00624167	0.0791031	-0.0190152	-0.0190152	-0.0190152	-0.0190152	-0.0190152	-0.0189827
-0.0187763	-0.00625138	0.0791479	-0.019025	-0.019025	-0.019025	-0.019025	-0.019025	-0.0189924
-0.018786	-0.0062611	0.0791928	-0.0190347	-0.0190347	-0.0190347	-0.0190347	-0.0190347	-0.0190021
-0.0187957	-0.00627081	0.0792376	-0.0190444	-0.0190444	-0.0190444	-0.0190444	-0.0190444	-0.0190118
-0.0188055	-0.00628052	0.0792824	-0.0190541	-0.0190541	-0.0190541	-0.0190541	-0.0190541	-0.0190215
-0.0188152	-0.00629023	0.0793273	-0.0190638	-0.0190638	-0.0190638	-0.0190638	-0.0190638	-0.0190313
-0.0188249	-0.00629994	0.0793721	-0.0190735	-0.0190735	-0.0190735	-0.0190735	-0.0190735	-0.019041
-0.0188346	-0.00630965	0.0794169	-0.0190832	-0.0190832	-0.0190832	-0.0190832	-0.0190832	-0.0190507
-0.0188443	-0.00623801	0.0794072	-0.0190929	-0.0190929	-0.0190929	-0.0190929	-0.0190929	-0.0190604
-0.018854	-0.00624772	0.079452	-0.0191027	-0.0191027	-0.0191027	-0.0191027	-0.0191027	-0.0190701
-0.0188637	-0.00617607	0.0794423	-0.0191124	-0.0191124	-0.0191124	-0.0191124	-0.0191124	-0.0190798
-0.0188734	-0.00618578	0.0794871	-0.0191221	-0.0191221	-0.0191221	-0.0191221	-0.0191221	-0.0190895
-0.0188832	-0.00611413	0.0794774	-0.0191318	-0.0191318	-0.0191318	-0.0191318	-0.0191318	-0.0190992
-0.0188929	-0.00604248	0.0794677	-0.0191415	-0.0191415	-0.0191415	-0.0191415	-0.0191415	-0.0191089
-0.0189026	-0.00605219	0.0795125	-0.0191512	-0.0191512	-0.0191512	-0.0191512	-0.0191512	-0.0191187
-0.0189123	-0.00598054	0.0795028	-0.0191609	-0.0191609	-0.0191609	-0.0191609	-0.0191609	-0.0191284
-0.018922	-0.0059089	0.0794931	-0.0191706	-0.0191706	-0.0191706	-0.0191706	-0.0191706	-0.0191381
-0.0189317	-0.00591861	0.079538	-0.0191803	-0.0191803	-0.0191803	-0.0191803	-0.0191803	-0.0191478
-0.0189414	-0.00592832	0.0795828	-0.0191901	-0.0191901	-0.0191901	-0.0191901	-0.0191901	-0.0191575
-0.0189511	-0.00593803	0.0796276	-0.0191998	-0.0191998	-0.0191998	-0.0191998	-0.0191998	-0.0191672
-0.0189608	-0.00594774	0.0796179	-0.0192095	-0.0192095	-0.0192095	-0.0192095	-0.0192095	-0.0191444
-0.0189706	-0.00587609	0.0796082	-0.0192192	-0.0192192	-0.0192192	-0.0192192	-0.0192192	-0.0191541
-0.0189803	-0.00588581	0.079653	-0.0192289	-0.0192289	-0.0192289	-0.0192289	-0.0192289	-0.0191638
-0.01899	-0.00581416	0.0796433	-0.0192386	-0.0192386	-0.0192386	-0.0192386	-0.0192386	-0.0191735
-0.0189997	-0.00582387	0.0796881	-0.0192483	-0.0192483	-0.0192483	-0.0192483	-0.0192483	-0.0191832
-0.0190094	-0.00583358	0.079733	-0.019258	-0.019258	-0.019258	-0.019258	-0.019258	-0.0191929
-0.0190191	-0.00576193	0.0797233	-0.0192677	-0.0192677	-0.0192677	-0.0192677	-0.0192677	-0.0192026
-0.0190288	-0.00577164	0.0797681	-0.0192775	-0.0192775	-0.0192775	-0.0192775	-0.0192775	-0.0192124
-0.0190385	-0.00578135	0.0798129	-0.0192872	-0.0192872	-0.0192872	-0.0192872	-0.0192872	-0.0192221
-0.0190483	-0.00579107	0.0798577	-0.0192969	-0.0192969	-0.0192969	-0.0192969	-0.0192969	-0.0192318
-0.019058	-0.00580078	0.0799026	-0.0193066	-0.0193066	-0.0193066	-0.0193066	-0.0193066	-0.0192415
-0.0190677	-0.00581049	0.0799474	-0.0193163	-0.0193163	-0.0193163	-0.0193163	-0.0193163	-0.0192512
-0.0190774	-0.00573884	0.0799377	-0.019326	-0.019326	-0.019326	-0.019326	-0.019326	-0.0192609
-0.0190871	-0.00574855	0.0799825	-0.0193357	-0.0193357	-0.0193357	-0.0193357	-0.0193357	-0.0192706
-0.0190968	-0.00575826	0.0800273	-0.0193454	-0.0193454	-0.0193454	-0.0193454	-0.0193454	-0.0192803
-0.0191065	-0.00576797	0.0800722	-0.0193552	-0.0193552	-0.0193552	-0.0193552	-0.0193552	-0.01929
-0.0191162	-0.00569633	0.0800625	-0.0193649	-0.0193649	-0.0193649	-0.0193649	-0.0193649	-0.0192998
-0.0191259	-0.00570604	0.0801073	-0.0193746	-0.0193746	-0.0193746	-0.0193746	-0.0193746	-0.0193095
-0.0191357	-0.00563439	0.0800976	-0.0193843	-0.0193843	-0.0193843	-0.0193843	-0.0193843	-0.0193192
-0.0191454	-0.0056441	0.0801424	-0.019394	-0.019394	-0.019394	-0.019394	-0.019394	-0.0193289
-0.0191551	-0.00565381	0.0801872	-0.0194037	-0.0194037	-0.0194037	-0.0194037	-0.0194037	-0.0193386
-0.0191648	-0.00566352	0.0802321	-0.0194134	-0.0194134	-0.0194134	-0.0194134	-0.0194134	-0.0193483
[truncated: 100,971 more rows]

## Sheet: Regions
Pallidum
Putamen
Thalamus
Amygdala
Accumbens
Hippocampus
Lateral Ventricle
Caudate
Brain-Stem

## Sheet: Ks_subcort
0.513235
0.507521
0.382099
0.185207
0.11871
0.0822713
0.011438
0.00789955
5.02242e-13

## Sheet: Python_code
import matplotlib.pyplot as plt
import pandas as pd
import numpy as np
def plot_subcortical_from_excel(excel_path, dim, mod="T2"):
df_values = pd.read_excel(excel_path, sheet_name='Values')
regions_subcort = pd.read_excel(excel_path, sheet_name='Regions', header=None).squeeze().tolist()
ks_subcort = pd.read_excel(excel_path, sheet_name='Ks_subcort', header=None).squeeze().tolist()
# Transpose and convert the DataFrame to a list of lists for plotting
values = df_values.transpose().values.tolist()
plt.figure(figsize=(7, 5.7))
for i, value in enumerate(values):
if i < 5:
plt.plot(value, linewidth=2)
else:
plt.plot(value, linewidth=2, color="#cfcfcf")
plt.axhline(color="black", linestyle="--", linewidth=3)
plt.axvline(color="black", linestyle="--", linewidth=3)
plt.locator_params(axis='both', nbins=4)
plt.tick_params(width=2, length=10, labelsize=12)
plt.ticklabel_format(useOffset=False, style='plain')
legend = [f"{i} ({np.round(j, 2)})" for i, j in zip(df_values.columns, ks_subcort)]
plt.legend(legend[:5], loc=4, fontsize=12, framealpha=0.6)
plt.show()
# Path to the Excel file
excel_path = "Supplementary_Data_15.xlsx"
plot_subcortical_from_excel(excel_path, 67)

## Sheet: Instructions
Figure 3 d can be generated using the python code provided in the Python_code tab using the data in the Supplementary_Data_15. Copy the Python_code in separate .py file and run the code.
